# Supplementary material for: Proteomic Analysis Reveals Age-related Changes in Tendon Matrix Composition, with Age- and Injury-specific Matrix Fragmentation
Source: J Biol Chem. 2014 Jul 30;289(37):25867–78. doi: 10.1074/jbc.M114.566554 (PMC4162187; doi:10.1074/jbc.M114.566554)
Supplement: Supplemental Data [file supp_M114.566554_jbc.M114.566554-1.xlsx]

## Sheet: normal
Header	--------------------------------------------------------
Search title	090413 progenesis top5 msms
Timestamp	2013-04-09T11:38:53Z
User	mandy
Email	peffs@liverpool.ac.uk
Report URI	http://138.253.41.239/mascot/cgi/master_results.pl?file=D:/data/20130409/F050681.dat
Peak list data path	top5 msms.mgf
Peak list format	Mascot generic
Search type	MIS
Mascot version	2.3.01
Database	Equus
Fasta file	Equus_260811.fasta
Total sequences	20647
Total residues	11568549
Sequences after taxonomy filter	20647
Number of queries	27062
Decoy	--------------------------------------------------------
Number of matches above identity threshold in search of real database	2572
Number of matches above identity threshold in search of decoy database	148
Number of matches above homology threshold in search of real database	2640
Number of matches above homology threshold in search of decoy database	151
Fixed modifications	--------------------------------------------------------
Identifier	Name	Delta	Neutral loss
1	Carbamidomethyl (C)	57.0215
Variable modifications	--------------------------------------------------------
Identifier	Name	Delta	Neutral loss(es)
1	Oxidation (M)	15.9949	0	63.9983
2	Oxidation (K)	15.9949
3	Oxidation (P)	15.9949
Search Parameters	--------------------------------------------------------
Taxonomy filter	All entries
Enzyme	Trypsin
Maximum Missed Cleavages	1
Fixed modifications	Carbamidomethyl (C)
Quantitation method	None
Variable modifications	Oxidation (M),Oxidation (K),Oxidation (P)
Peptide Mass Tolerance	10
Peptide Mass Tolerance Units	ppm
Fragment Mass Tolerance	0.6
Fragment Mass Tolerance Units	Da
Mass values	Monoisotopic
Instrument type	ESI-TRAP
Isotope error mode	0
Decoy database also searched	1
Format parameters	--------------------------------------------------------
Significance threshold	0.05
Max. number of hits	0
Use MudPIT protein scoring	1
Ions score cut-off	0
Include same-set proteins	0
Include sub-set proteins	0
Include unassigned	0
Require bold red	0
Protein hits	--------------------------------------------------------
prot_hit_num	prot_acc	prot_desc	prot_score	prot_mass	prot_matches	prot_matches_sig	prot_sequences	prot_sequences_sig	pep_query	pep_rank	pep_isbold	pep_isunique	pep_exp_mz	pep_exp_mr	pep_exp_z	pep_calc_mr	pep_delta	pep_miss	pep_score	pep_expect	pep_res_before	pep_seq	pep_res_after	pep_var_mod	pep_var_mod_pos	pep_scan_title
1	gi|338725684|XP_001916467.2|	PREDICTED: LOW QUALITY PROTEIN: collagen alpha-3(VI) chain-like [Equus caballus]	10221	343977	451	343	103	89	40	1	1	1	351.2	700.39	2	700.39	0	0	34.22	0.0056	R	VANLER	L			32.1750.1750.2
1	gi|338725684|XP_001916467.2|	PREDICTED: LOW QUALITY PROTEIN: collagen alpha-3(VI) chain-like [Equus caballus]	10221	343977	451	343	103	89	41	1	1	1	351.2	700.39	2	700.39	0	0	33.75	0.0063	R	VANLER	L			23.1728.1728.2
1	gi|338725684|XP_001916467.2|	PREDICTED: LOW QUALITY PROTEIN: collagen alpha-3(VI) chain-like [Equus caballus]	10221	343977	451	343	103	89	317	1	1	1	367.73	733.45	2	733.45	0	0	31.38	0.0024	R	LVFTVR	E			19.3455.3455.2
1	gi|338725684|XP_001916467.2|	PREDICTED: LOW QUALITY PROTEIN: collagen alpha-3(VI) chain-like [Equus caballus]	10221	343977	451	343	103	89	318	1	1	1	367.73	733.45	2	733.45	0	0	22.25	0.019	R	LVFTVR	E			22.3150.3150.2
1	gi|338725684|XP_001916467.2|	PREDICTED: LOW QUALITY PROTEIN: collagen alpha-3(VI) chain-like [Equus caballus]	10221	343977	451	343	103	89	319	1	1	1	367.73	733.45	2	733.45	0	0	22.29	0.019	R	LVFTVR	E			24.2956.2956.2
1	gi|338725684|XP_001916467.2|	PREDICTED: LOW QUALITY PROTEIN: collagen alpha-3(VI) chain-like [Equus caballus]	10221	343977	451	343	103	89	320	1	1	1	367.73	733.45	2	733.45	0	0	23.56	0.014	R	LVFTVR	E			23.3220.3220.2
1	gi|338725684|XP_001916467.2|	PREDICTED: LOW QUALITY PROTEIN: collagen alpha-3(VI) chain-like [Equus caballus]	10221	343977	451	343	103	89	321	1	1	1	367.73	733.45	2	733.45	0	0	13.04	0.16	R	LVFTVR	E			2.3183.3183.2
1	gi|338725684|XP_001916467.2|	PREDICTED: LOW QUALITY PROTEIN: collagen alpha-3(VI) chain-like [Equus caballus]	10221	343977	451	343	103	89	396	1	1	1	374.23	746.45	2	746.44	0	0	35.3	0.0024	K	VFAVGVR	N			6.2766.2766.2
1	gi|338725684|XP_001916467.2|	PREDICTED: LOW QUALITY PROTEIN: collagen alpha-3(VI) chain-like [Equus caballus]	10221	343977	451	343	103	89	397	1	1	1	374.23	746.45	2	746.44	0	0	33.77	0.0035	K	VFAVGVR	N			7.2944.2944.2
1	gi|338725684|XP_001916467.2|	PREDICTED: LOW QUALITY PROTEIN: collagen alpha-3(VI) chain-like [Equus caballus]	10221	343977	451	343	103	89	398	1	1	1	374.23	746.45	2	746.44	0	0	33.26	0.0039	K	VFAVGVR	N			26.2731.2731.2
1	gi|338725684|XP_001916467.2|	PREDICTED: LOW QUALITY PROTEIN: collagen alpha-3(VI) chain-like [Equus caballus]	10221	343977	451	343	103	89	399	1	1	1	374.23	746.45	2	746.44	0	0	30.29	0.0077	K	VFAVGVR	N			2.2817.2817.2
1	gi|338725684|XP_001916467.2|	PREDICTED: LOW QUALITY PROTEIN: collagen alpha-3(VI) chain-like [Equus caballus]	10221	343977	451	343	103	89	400	1	1	1	374.23	746.45	2	746.44	0	0	38.49	0.0012	K	VFAVGVR	N			30.2867.2867.2
1	gi|338725684|XP_001916467.2|	PREDICTED: LOW QUALITY PROTEIN: collagen alpha-3(VI) chain-like [Equus caballus]	10221	343977	451	343	103	89	716	1	1	1	393.73	785.44	2	785.44	0	0	21.22	0.18	R	EVVNAVR	K			21.1824.1824.2
1	gi|338725684|XP_001916467.2|	PREDICTED: LOW QUALITY PROTEIN: collagen alpha-3(VI) chain-like [Equus caballus]	10221	343977	451	343	103	89	717	1	1	1	393.73	785.44	2	785.44	0	0	41.9	0.0015	R	EVVNAVR	K			32.1908.1908.2
1	gi|338725684|XP_001916467.2|	PREDICTED: LOW QUALITY PROTEIN: collagen alpha-3(VI) chain-like [Equus caballus]	10221	343977	451	343	103	89	718	1	1	1	393.73	785.44	2	785.44	0	0	46.53	0.00052	R	EVVNAVR	K			19.1925.1925.2
1	gi|338725684|XP_001916467.2|	PREDICTED: LOW QUALITY PROTEIN: collagen alpha-3(VI) chain-like [Equus caballus]	10221	343977	451	343	103	89	719	1	1	1	393.73	785.44	2	785.44	0	0	22.97	0.12	R	EVVNAVR	K			24.1777.1777.2
1	gi|338725684|XP_001916467.2|	PREDICTED: LOW QUALITY PROTEIN: collagen alpha-3(VI) chain-like [Equus caballus]	10221	343977	451	343	103	89	720	1	1	1	393.73	785.44	2	785.44	0	0	27.17	0.045	R	EVVNAVR	K			23.1903.1903.2
1	gi|338725684|XP_001916467.2|	PREDICTED: LOW QUALITY PROTEIN: collagen alpha-3(VI) chain-like [Equus caballus]	10221	343977	451	343	103	89	1118	1	1	1	412.24	822.47	2	822.47	0	0	62.56	2.1e-06	K	VGIEHLR	L			20.2366.2366.2
1	gi|338725684|XP_001916467.2|	PREDICTED: LOW QUALITY PROTEIN: collagen alpha-3(VI) chain-like [Equus caballus]	10221	343977	451	343	103	89	1119	1	1	1	412.24	822.47	2	822.47	0	0	43.33	0.00017	K	VGIEHLR	L			31.2124.2124.2
1	gi|338725684|XP_001916467.2|	PREDICTED: LOW QUALITY PROTEIN: collagen alpha-3(VI) chain-like [Equus caballus]	10221	343977	451	343	103	89	1120	1	1	1	412.24	822.47	2	822.47	0	0	22.82	0.02	K	VGIEHLR	L			31.2137.2137.2
1	gi|338725684|XP_001916467.2|	PREDICTED: LOW QUALITY PROTEIN: collagen alpha-3(VI) chain-like [Equus caballus]	10221	343977	451	343	103	89	1121	1	1	1	412.24	822.47	2	822.47	0	0	30.02	0.0037	K	VGIEHLR	L			23.2176.2176.2
1	gi|338725684|XP_001916467.2|	PREDICTED: LOW QUALITY PROTEIN: collagen alpha-3(VI) chain-like [Equus caballus]	10221	343977	451	343	103	89	1566	1	1	1	433.24	864.46	2	864.46	0	1	16.9	0.39	R	NGFLMRK	V			20.2638.2638.2
1	gi|338725684|XP_001916467.2|	PREDICTED: LOW QUALITY PROTEIN: collagen alpha-3(VI) chain-like [Equus caballus]	10221	343977	451	343	103	89	2083	1	1	1	457.31	912.6	2	912.6	0	0	31.09	0.0013	K	ILVLITGGK	S			21.3377.3377.2
1	gi|338725684|XP_001916467.2|	PREDICTED: LOW QUALITY PROTEIN: collagen alpha-3(VI) chain-like [Equus caballus]	10221	343977	451	343	103	89	2084	1	1	1	457.31	912.6	2	912.6	0	0	31.57	0.0012	K	ILVLITGGK	S			22.3518.3518.2
1	gi|338725684|XP_001916467.2|	PREDICTED: LOW QUALITY PROTEIN: collagen alpha-3(VI) chain-like [Equus caballus]	10221	343977	451	343	103	89	2085	1	1	1	457.31	912.6	2	912.6	0	0	39.81	0.00018	K	ILVLITGGK	S			24.3302.3302.2
1	gi|338725684|XP_001916467.2|	PREDICTED: LOW QUALITY PROTEIN: collagen alpha-3(VI) chain-like [Equus caballus]	10221	343977	451	343	103	89	2086	1	1	1	457.31	912.6	2	912.6	0	0	47.84	2.8e-05	K	ILVLITGGK	S			23.3597.3597.2
1	gi|338725684|XP_001916467.2|	PREDICTED: LOW QUALITY PROTEIN: collagen alpha-3(VI) chain-like [Equus caballus]	10221	343977	451	343	103	89	2087	1	1	1	457.31	912.6	2	912.6	0	0	37.26	0.00032	K	ILVLITGGK	S			32.3613.3613.2
1	gi|338725684|XP_001916467.2|	PREDICTED: LOW QUALITY PROTEIN: collagen alpha-3(VI) chain-like [Equus caballus]	10221	343977	451	343	103	89	2264	10	1	1	466.74	931.47	2	931.47	0	0	7.15	4.5	K	QNLSVTDR	V			16.2120.2120.2
1	gi|338725684|XP_001916467.2|	PREDICTED: LOW QUALITY PROTEIN: collagen alpha-3(VI) chain-like [Equus caballus]	10221	343977	451	343	103	89	2265	7	1	1	466.74	931.47	2	931.47	0	0	10.71	2	K	QNLSVTDR	V			29.2296.2296.2
1	gi|338725684|XP_001916467.2|	PREDICTED: LOW QUALITY PROTEIN: collagen alpha-3(VI) chain-like [Equus caballus]	10221	343977	451	343	103	89	2266	3	1	1	466.74	931.47	2	931.47	0	0	13.89	0.96	K	QNLSVTDR	V			26.2191.2191.2
1	gi|338725684|XP_001916467.2|	PREDICTED: LOW QUALITY PROTEIN: collagen alpha-3(VI) chain-like [Equus caballus]	10221	343977	451	343	103	89	2267	1	1	1	466.74	931.47	2	931.47	0	0	14.6	0.82	K	QNLSVTDR	V			22.2230.2230.2
1	gi|338725684|XP_001916467.2|	PREDICTED: LOW QUALITY PROTEIN: collagen alpha-3(VI) chain-like [Equus caballus]	10221	343977	451	343	103	89	2270	9	1	1	466.74	931.47	2	931.47	0	0	12.81	1.2	K	QNLSVTDR	V			2.1669.1669.2
1	gi|338725684|XP_001916467.2|	PREDICTED: LOW QUALITY PROTEIN: collagen alpha-3(VI) chain-like [Equus caballus]	10221	343977	451	343	103	89	2272	8	1	1	466.74	931.47	2	931.47	0	0	12.6	1.3	K	QNLSVTDR	V			18.1639.1639.2
1	gi|338725684|XP_001916467.2|	PREDICTED: LOW QUALITY PROTEIN: collagen alpha-3(VI) chain-like [Equus caballus]	10221	343977	451	343	103	89	2403	1	1	1	472.26	942.5	2	942.5	0	0	28.88	0.016	R	ELPSLEQK	L			20.2988.2988.2
1	gi|338725684|XP_001916467.2|	PREDICTED: LOW QUALITY PROTEIN: collagen alpha-3(VI) chain-like [Equus caballus]	10221	343977	451	343	103	89	2404	1	1	1	472.26	942.5	2	942.5	0	0	14.38	0.45	R	ELPSLEQK	L			19.2807.2807.2
1	gi|338725684|XP_001916467.2|	PREDICTED: LOW QUALITY PROTEIN: collagen alpha-3(VI) chain-like [Equus caballus]	10221	343977	451	343	103	89	2477	1	1	1	475.22	948.43	2	948.43	0	0	18.64	0.29	K	GVPGEDGYR	G			20.2188.2188.2
1	gi|338725684|XP_001916467.2|	PREDICTED: LOW QUALITY PROTEIN: collagen alpha-3(VI) chain-like [Equus caballus]	10221	343977	451	343	103	89	2524	1	1	1	476.2	950.38	2	950.38	0	0	38.4	0.0003	K	ACCGVPCK	C			14.1496.1496.2
1	gi|338725684|XP_001916467.2|	PREDICTED: LOW QUALITY PROTEIN: collagen alpha-3(VI) chain-like [Equus caballus]	10221	343977	451	343	103	89	2525	1	1	1	476.2	950.38	2	950.38	0	0	20.9	0.017	K	ACCGVPCK	C			28.1602.1602.2
1	gi|338725684|XP_001916467.2|	PREDICTED: LOW QUALITY PROTEIN: collagen alpha-3(VI) chain-like [Equus caballus]	10221	343977	451	343	103	89	2526	1	1	1	476.2	950.38	2	950.38	0	0	28.68	0.0028	K	ACCGVPCK	C			31.1638.1638.2
1	gi|338725684|XP_001916467.2|	PREDICTED: LOW QUALITY PROTEIN: collagen alpha-3(VI) chain-like [Equus caballus]	10221	343977	451	343	103	89	2527	1	1	1	476.2	950.38	2	950.38	0	0	36.39	0.00048	K	ACCGVPCK	C			4.1588.1588.2
1	gi|338725684|XP_001916467.2|	PREDICTED: LOW QUALITY PROTEIN: collagen alpha-3(VI) chain-like [Equus caballus]	10221	343977	451	343	103	89	2528	1	1	1	476.2	950.38	2	950.38	0	0	34.45	0.00075	K	ACCGVPCK	C			25.1638.1638.2
1	gi|338725684|XP_001916467.2|	PREDICTED: LOW QUALITY PROTEIN: collagen alpha-3(VI) chain-like [Equus caballus]	10221	343977	451	343	103	89	2554	1	1	1	477.76	953.51	2	953.51	0	1	38.55	0.0017	K	VYQNKFR	Q			20.1903.1903.2
1	gi|338725684|XP_001916467.2|	PREDICTED: LOW QUALITY PROTEIN: collagen alpha-3(VI) chain-like [Equus caballus]	10221	343977	451	343	103	89	2792	1	1	1	486.26	970.5	2	970.5	0	0	40.31	0.001	R	ELPNIEEK	I			20.2963.2963.2
1	gi|338725684|XP_001916467.2|	PREDICTED: LOW QUALITY PROTEIN: collagen alpha-3(VI) chain-like [Equus caballus]	10221	343977	451	343	103	89	2793	1	1	1	486.26	970.5	2	970.5	0	0	33.21	0.0051	R	ELPNIEEK	I			19.2809.2809.2
1	gi|338725684|XP_001916467.2|	PREDICTED: LOW QUALITY PROTEIN: collagen alpha-3(VI) chain-like [Equus caballus]	10221	343977	451	343	103	89	3082	1	1	1	495.74	989.47	2	989.47	0	0	26.04	0.045	R	NIDSEEVGK	I			15.1766.1766.2
1	gi|338725684|XP_001916467.2|	PREDICTED: LOW QUALITY PROTEIN: collagen alpha-3(VI) chain-like [Equus caballus]	10221	343977	451	343	103	89	3083	1	1	1	495.74	989.47	2	989.47	0	0	49.32	0.00021	R	NIDSEEVGK	I			9.1747.1747.2
1	gi|338725684|XP_001916467.2|	PREDICTED: LOW QUALITY PROTEIN: collagen alpha-3(VI) chain-like [Equus caballus]	10221	343977	451	343	103	89	3084	1	1	1	495.74	989.47	2	989.47	0	0	52.65	9.9e-05	R	NIDSEEVGK	I			7.1889.1889.2
1	gi|338725684|XP_001916467.2|	PREDICTED: LOW QUALITY PROTEIN: collagen alpha-3(VI) chain-like [Equus caballus]	10221	343977	451	343	103	89	3085	1	1	1	495.74	989.47	2	989.47	0	0	37.91	0.0029	R	NIDSEEVGK	I			2.1818.1818.2
1	gi|338725684|XP_001916467.2|	PREDICTED: LOW QUALITY PROTEIN: collagen alpha-3(VI) chain-like [Equus caballus]	10221	343977	451	343	103	89	3086	1	1	1	495.74	989.47	2	989.47	0	0	50.89	0.00015	R	NIDSEEVGK	I			22.1853.1853.2
1	gi|338725684|XP_001916467.2|	PREDICTED: LOW QUALITY PROTEIN: collagen alpha-3(VI) chain-like [Equus caballus]	10221	343977	451	343	103	89	3118	1	1	1	497.26	992.51	2	992.51	0	0	35.25	0.0071	R	LMQLEFGR	G			32.3655.3655.2
1	gi|338725684|XP_001916467.2|	PREDICTED: LOW QUALITY PROTEIN: collagen alpha-3(VI) chain-like [Equus caballus]	10221	343977	451	343	103	89	3407	1	1	1	507.76	1013.5	2	1013.5	0	0	30.01	0.013	R	NADPEELVK	I			31.2495.2495.2
1	gi|338725684|XP_001916467.2|	PREDICTED: LOW QUALITY PROTEIN: collagen alpha-3(VI) chain-like [Equus caballus]	10221	343977	451	343	103	89	3408	1	1	1	507.76	1013.5	2	1013.5	0	0	34.37	0.0046	R	NADPEELVK	I			26.2476.2476.2
1	gi|338725684|XP_001916467.2|	PREDICTED: LOW QUALITY PROTEIN: collagen alpha-3(VI) chain-like [Equus caballus]	10221	343977	451	343	103	89	3409	1	1	1	507.76	1013.5	2	1013.5	0	0	47.72	0.00021	R	NADPEELVK	I			21.2430.2430.2
1	gi|338725684|XP_001916467.2|	PREDICTED: LOW QUALITY PROTEIN: collagen alpha-3(VI) chain-like [Equus caballus]	10221	343977	451	343	103	89	3410	1	1	1	507.76	1013.5	2	1013.5	0	0	41.51	0.00089	R	NADPEELVK	I			24.2404.2404.2
1	gi|338725684|XP_001916467.2|	PREDICTED: LOW QUALITY PROTEIN: collagen alpha-3(VI) chain-like [Equus caballus]	10221	343977	451	343	103	89	3411	1	1	1	507.76	1013.5	2	1013.5	0	0	33.17	0.006	R	NADPEELVK	I			36.2449.2449.2
1	gi|338725684|XP_001916467.2|	PREDICTED: LOW QUALITY PROTEIN: collagen alpha-3(VI) chain-like [Equus caballus]	10221	343977	451	343	103	89	3657	6	1	1	513.78	1025.55	2	1025.54	0.01	0	6.55	3	R	EFLYDVIK	S			3.1617.1617.2
1	gi|338725684|XP_001916467.2|	PREDICTED: LOW QUALITY PROTEIN: collagen alpha-3(VI) chain-like [Equus caballus]	10221	343977	451	343	103	89	3658	10	1	1	513.78	1025.55	2	1025.54	0.01	0	6.22	3.3	R	EFLYDVIK	S			7.1683.1683.2
1	gi|338725684|XP_001916467.2|	PREDICTED: LOW QUALITY PROTEIN: collagen alpha-3(VI) chain-like [Equus caballus]	10221	343977	451	343	103	89	3847	1	1	1	518.77	1035.53	2	1035.53	0	0	55.57	8.1e-05	R	VAVVQYSDR	T			20.2544.2544.2
1	gi|338725684|XP_001916467.2|	PREDICTED: LOW QUALITY PROTEIN: collagen alpha-3(VI) chain-like [Equus caballus]	10221	343977	451	343	103	89	3848	1	1	1	518.77	1035.53	2	1035.53	0	0	52.09	0.00018	R	VAVVQYSDR	T			32.2309.2309.2
1	gi|338725684|XP_001916467.2|	PREDICTED: LOW QUALITY PROTEIN: collagen alpha-3(VI) chain-like [Equus caballus]	10221	343977	451	343	103	89	3849	1	1	1	518.77	1035.53	2	1035.53	0	0	52.11	0.00018	R	VAVVQYSDR	T			22.2282.2282.2
1	gi|338725684|XP_001916467.2|	PREDICTED: LOW QUALITY PROTEIN: collagen alpha-3(VI) chain-like [Equus caballus]	10221	343977	451	343	103	89	3850	1	1	1	518.77	1035.53	2	1035.53	0	0	55.58	8e-05	R	VAVVQYSDR	T			23.2309.2309.2
1	gi|338725684|XP_001916467.2|	PREDICTED: LOW QUALITY PROTEIN: collagen alpha-3(VI) chain-like [Equus caballus]	10221	343977	451	343	103	89	3851	1	1	1	518.77	1035.53	2	1035.53	0	0	49.33	0.00034	R	VAVVQYSDR	T			24.2174.2174.2
1	gi|338725684|XP_001916467.2|	PREDICTED: LOW QUALITY PROTEIN: collagen alpha-3(VI) chain-like [Equus caballus]	10221	343977	451	343	103	89	3854	1	1	1	519.27	1036.53	2	1036.53	0	0	77.7	3.4e-07	K	IASNSATAFR	V			19.2311.2311.2
1	gi|338725684|XP_001916467.2|	PREDICTED: LOW QUALITY PROTEIN: collagen alpha-3(VI) chain-like [Equus caballus]	10221	343977	451	343	103	89	3855	1	1	1	519.27	1036.53	2	1036.53	0	0	79.47	2.2e-07	K	IASNSATAFR	V			23.2223.2223.2
1	gi|338725684|XP_001916467.2|	PREDICTED: LOW QUALITY PROTEIN: collagen alpha-3(VI) chain-like [Equus caballus]	10221	343977	451	343	103	89	3856	1	1	1	519.27	1036.53	2	1036.53	0	0	78.75	2.6e-07	K	IASNSATAFR	V			22.2195.2195.2
1	gi|338725684|XP_001916467.2|	PREDICTED: LOW QUALITY PROTEIN: collagen alpha-3(VI) chain-like [Equus caballus]	10221	343977	451	343	103	89	3857	1	1	1	519.27	1036.53	2	1036.53	0	0	74.8	6.6e-07	K	IASNSATAFR	V			20.2443.2443.2
1	gi|338725684|XP_001916467.2|	PREDICTED: LOW QUALITY PROTEIN: collagen alpha-3(VI) chain-like [Equus caballus]	10221	343977	451	343	103	89	4000	1	1	1	523.75	1045.49	2	1045.49	0	0	13.25	0.68	R	NADPEELVK	I	Oxidation (K); Oxidation (P)	0.000300002.0	20.2886.2886.2
1	gi|338725684|XP_001916467.2|	PREDICTED: LOW QUALITY PROTEIN: collagen alpha-3(VI) chain-like [Equus caballus]	10221	343977	451	343	103	89	4225	1	1	1	529.77	1057.52	2	1057.52	0	0	40.02	0.0015	R	GSGGAVGVPGER	G	Oxidation (P)	0.000000003000.0	16.1745.1745.2
1	gi|338725684|XP_001916467.2|	PREDICTED: LOW QUALITY PROTEIN: collagen alpha-3(VI) chain-like [Equus caballus]	10221	343977	451	343	103	89	4226	1	1	1	529.77	1057.52	2	1057.52	0	0	44.77	0.00052	R	GSGGAVGVPGER	G	Oxidation (P)	0.000000003000.0	18.1746.1746.2
1	gi|338725684|XP_001916467.2|	PREDICTED: LOW QUALITY PROTEIN: collagen alpha-3(VI) chain-like [Equus caballus]	10221	343977	451	343	103	89	4227	1	1	1	529.77	1057.52	2	1057.52	0	0	38.12	0.0024	R	GSGGAVGVPGER	G	Oxidation (P)	0.000000003000.0	3.1770.1770.2
1	gi|338725684|XP_001916467.2|	PREDICTED: LOW QUALITY PROTEIN: collagen alpha-3(VI) chain-like [Equus caballus]	10221	343977	451	343	103	89	4228	1	1	1	529.77	1057.52	2	1057.52	0	0	32.91	0.008	R	GSGGAVGVPGER	G	Oxidation (P)	0.000000003000.0	36.1797.1797.2
1	gi|338725684|XP_001916467.2|	PREDICTED: LOW QUALITY PROTEIN: collagen alpha-3(VI) chain-like [Equus caballus]	10221	343977	451	343	103	89	4229	1	1	1	529.77	1057.52	2	1057.52	0	0	37.35	0.0029	R	GSGGAVGVPGER	G	Oxidation (P)	0.000000003000.0	30.1847.1847.2
1	gi|338725684|XP_001916467.2|	PREDICTED: LOW QUALITY PROTEIN: collagen alpha-3(VI) chain-like [Equus caballus]	10221	343977	451	343	103	89	4765	5	1	1	546.24	1090.47	2	1090.46	0.01	0	0.95	7.1	K	WYYDSETK	S			11.1674.1674.2
1	gi|338725684|XP_001916467.2|	PREDICTED: LOW QUALITY PROTEIN: collagen alpha-3(VI) chain-like [Equus caballus]	10221	343977	451	343	103	89	5058	1	1	1	553.3	1104.59	2	1104.59	0	1	55.02	7.3e-05	R	FKGGSPLNTGK	A			19.2093.2093.2
1	gi|338725684|XP_001916467.2|	PREDICTED: LOW QUALITY PROTEIN: collagen alpha-3(VI) chain-like [Equus caballus]	10221	343977	451	343	103	89	5786	1	1	1	575.8	1149.58	2	1149.58	0	1	27.06	0.056	K	FRQSSPDSVK	V			9.1544.1544.2
1	gi|338725684|XP_001916467.2|	PREDICTED: LOW QUALITY PROTEIN: collagen alpha-3(VI) chain-like [Equus caballus]	10221	343977	451	343	103	89	5787	1	1	1	575.8	1149.58	2	1149.58	0	1	14.59	0.99	K	FRQSSPDSVK	V			5.1640.1640.2
1	gi|338725684|XP_001916467.2|	PREDICTED: LOW QUALITY PROTEIN: collagen alpha-3(VI) chain-like [Equus caballus]	10221	343977	451	343	103	89	5788	1	1	1	575.8	1149.58	2	1149.58	0	1	28.55	0.04	K	FRQSSPDSVK	V			1.1550.1550.2
1	gi|338725684|XP_001916467.2|	PREDICTED: LOW QUALITY PROTEIN: collagen alpha-3(VI) chain-like [Equus caballus]	10221	343977	451	343	103	89	5789	1	1	1	575.8	1149.58	2	1149.58	0	1	26.96	0.057	K	FRQSSPDSVK	V			19.1666.1666.2
1	gi|338725684|XP_001916467.2|	PREDICTED: LOW QUALITY PROTEIN: collagen alpha-3(VI) chain-like [Equus caballus]	10221	343977	451	343	103	89	5790	1	1	1	575.8	1149.58	2	1149.58	0	1	12.98	1.4	K	FRQSSPDSVK	V			20.1715.1715.2
1	gi|338725684|XP_001916467.2|	PREDICTED: LOW QUALITY PROTEIN: collagen alpha-3(VI) chain-like [Equus caballus]	10221	343977	451	343	103	89	5791	1	1	1	384.2	1149.58	3	1149.58	0	1	39.63	0.0027	K	FRQSSPDSVK	V			20.1726.1726.3
1	gi|338725684|XP_001916467.2|	PREDICTED: LOW QUALITY PROTEIN: collagen alpha-3(VI) chain-like [Equus caballus]	10221	343977	451	343	103	89	5841	1	1	1	577.32	1152.62	2	1152.63	0	1	14.37	0.59	R	GDRGPIGSIGPK	G			6.2335.2335.2
1	gi|338725684|XP_001916467.2|	PREDICTED: LOW QUALITY PROTEIN: collagen alpha-3(VI) chain-like [Equus caballus]	10221	343977	451	343	103	89	5842	1	1	1	577.32	1152.62	2	1152.63	0	1	19.73	0.17	R	GDRGPIGSIGPK	G			8.2281.2281.2
1	gi|338725684|XP_001916467.2|	PREDICTED: LOW QUALITY PROTEIN: collagen alpha-3(VI) chain-like [Equus caballus]	10221	343977	451	343	103	89	5843	1	1	1	577.32	1152.62	2	1152.63	0	1	19.36	0.19	R	GDRGPIGSIGPK	G			7.2466.2466.2
1	gi|338725684|XP_001916467.2|	PREDICTED: LOW QUALITY PROTEIN: collagen alpha-3(VI) chain-like [Equus caballus]	10221	343977	451	343	103	89	5844	1	1	1	577.32	1152.62	2	1152.63	0	1	22.52	0.091	R	GDRGPIGSIGPK	G			19.2503.2503.2
1	gi|338725684|XP_001916467.2|	PREDICTED: LOW QUALITY PROTEIN: collagen alpha-3(VI) chain-like [Equus caballus]	10221	343977	451	343	103	89	5845	1	1	1	577.32	1152.62	2	1152.63	0	1	22.16	0.099	R	GDRGPIGSIGPK	G			20.2645.2645.2
1	gi|338725684|XP_001916467.2|	PREDICTED: LOW QUALITY PROTEIN: collagen alpha-3(VI) chain-like [Equus caballus]	10221	343977	451	343	103	89	6074	1	1	1	582.81	1163.61	2	1163.61	0	0	67.67	3.8e-06	R	AGILTFCVGAR	Q			23.3965.3965.2
1	gi|338725684|XP_001916467.2|	PREDICTED: LOW QUALITY PROTEIN: collagen alpha-3(VI) chain-like [Equus caballus]	10221	343977	451	343	103	89	6075	1	1	1	582.81	1163.61	2	1163.61	0	0	61.85	1.4e-05	R	AGILTFCVGAR	Q			21.3729.3729.2
1	gi|338725684|XP_001916467.2|	PREDICTED: LOW QUALITY PROTEIN: collagen alpha-3(VI) chain-like [Equus caballus]	10221	343977	451	343	103	89	6076	1	1	1	582.81	1163.61	2	1163.61	0	0	67.57	3.8e-06	R	AGILTFCVGAR	Q			26.3771.3771.2
1	gi|338725684|XP_001916467.2|	PREDICTED: LOW QUALITY PROTEIN: collagen alpha-3(VI) chain-like [Equus caballus]	10221	343977	451	343	103	89	6077	1	1	1	582.81	1163.61	2	1163.61	0	0	79.33	2.6e-07	R	AGILTFCVGAR	Q			24.3653.3653.2
1	gi|338725684|XP_001916467.2|	PREDICTED: LOW QUALITY PROTEIN: collagen alpha-3(VI) chain-like [Equus caballus]	10221	343977	451	343	103	89	6078	1	1	1	582.81	1163.61	2	1163.61	0	0	54.76	7.3e-05	R	AGILTFCVGAR	Q			31.3827.3827.2
1	gi|338725684|XP_001916467.2|	PREDICTED: LOW QUALITY PROTEIN: collagen alpha-3(VI) chain-like [Equus caballus]	10221	343977	451	343	103	89	6106	1	1	1	583.84	1165.66	2	1165.66	0	1	4.48	3.2	R	LVFTVREFR	E			22.3425.3425.2
1	gi|338725684|XP_001916467.2|	PREDICTED: LOW QUALITY PROTEIN: collagen alpha-3(VI) chain-like [Equus caballus]	10221	343977	451	343	103	89	6108	1	1	1	583.84	1165.66	2	1165.66	0	1	12.27	0.54	R	LVFTVREFR	E			20.4049.4049.2
1	gi|338725684|XP_001916467.2|	PREDICTED: LOW QUALITY PROTEIN: collagen alpha-3(VI) chain-like [Equus caballus]	10221	343977	451	343	103	89	6109	1	1	1	583.84	1165.66	2	1165.66	0	1	5.19	2.7	R	LVFTVREFR	E			23.3505.3505.2
1	gi|338725684|XP_001916467.2|	PREDICTED: LOW QUALITY PROTEIN: collagen alpha-3(VI) chain-like [Equus caballus]	10221	343977	451	343	103	89	6809	1	1	1	603.84	1205.66	2	1205.66	0	0	46.74	0.00042	K	QFGVAPFTIAR	N			20.4665.4665.2
1	gi|338725684|XP_001916467.2|	PREDICTED: LOW QUALITY PROTEIN: collagen alpha-3(VI) chain-like [Equus caballus]	10221	343977	451	343	103	89	6810	1	1	1	603.84	1205.66	2	1205.66	0	0	49.23	0.00023	K	QFGVAPFTIAR	N			19.4379.4379.2
1	gi|338725684|XP_001916467.2|	PREDICTED: LOW QUALITY PROTEIN: collagen alpha-3(VI) chain-like [Equus caballus]	10221	343977	451	343	103	89	6906	1	1	1	606.36	1210.7	2	1210.7	0	1	15.01	0.27	R	ASPQLREAVLK	L			21.2377.2377.2
1	gi|338725684|XP_001916467.2|	PREDICTED: LOW QUALITY PROTEIN: collagen alpha-3(VI) chain-like [Equus caballus]	10221	343977	451	343	103	89	6907	1	1	1	606.36	1210.7	2	1210.7	0	1	31.77	0.0056	R	ASPQLREAVLK	L			23.2505.2505.2
1	gi|338725684|XP_001916467.2|	PREDICTED: LOW QUALITY PROTEIN: collagen alpha-3(VI) chain-like [Equus caballus]	10221	343977	451	343	103	89	6908	1	1	1	606.36	1210.7	2	1210.7	0	1	28.86	0.011	R	ASPQLREAVLK	L			22.2478.2478.2
1	gi|338725684|XP_001916467.2|	PREDICTED: LOW QUALITY PROTEIN: collagen alpha-3(VI) chain-like [Equus caballus]	10221	343977	451	343	103	89	6909	1	1	1	606.36	1210.7	2	1210.7	0	1	33.53	0.0037	R	ASPQLREAVLK	L			32.2510.2510.2
1	gi|338725684|XP_001916467.2|	PREDICTED: LOW QUALITY PROTEIN: collagen alpha-3(VI) chain-like [Equus caballus]	10221	343977	451	343	103	89	6910	1	1	1	606.36	1210.7	2	1210.7	0	1	33.05	0.0042	R	ASPQLREAVLK	L			19.2640.2640.2
1	gi|338725684|XP_001916467.2|	PREDICTED: LOW QUALITY PROTEIN: collagen alpha-3(VI) chain-like [Equus caballus]	10221	343977	451	343	103	89	6925	1	1	1	607.3	1212.59	2	1212.59	0	0	67.89	2.5e-06	R	NNLFTSAAGYR	A			22.3190.3190.2
1	gi|338725684|XP_001916467.2|	PREDICTED: LOW QUALITY PROTEIN: collagen alpha-3(VI) chain-like [Equus caballus]	10221	343977	451	343	103	89	6927	1	1	1	607.3	1212.59	2	1212.59	0	0	60.7	1.3e-05	R	NNLFTSAAGYR	A			23.3263.3263.2
1	gi|338725684|XP_001916467.2|	PREDICTED: LOW QUALITY PROTEIN: collagen alpha-3(VI) chain-like [Equus caballus]	10221	343977	451	343	103	89	6928	1	1	1	607.3	1212.59	2	1212.59	0	0	58.7	2.1e-05	R	NNLFTSAAGYR	A			19.3498.3498.2
1	gi|338725684|XP_001916467.2|	PREDICTED: LOW QUALITY PROTEIN: collagen alpha-3(VI) chain-like [Equus caballus]	10221	343977	451	343	103	89	6929	1	1	1	607.3	1212.59	2	1212.59	0	0	57.05	3.1e-05	R	NNLFTSAAGYR	A			20.3732.3732.2
1	gi|338725684|XP_001916467.2|	PREDICTED: LOW QUALITY PROTEIN: collagen alpha-3(VI) chain-like [Equus caballus]	10221	343977	451	343	103	89	7007	1	1	1	611.81	1221.6	2	1221.6	0	0	23.84	0.13	R	VAVAQYSDDVR	V			21.2351.2351.2
1	gi|338725684|XP_001916467.2|	PREDICTED: LOW QUALITY PROTEIN: collagen alpha-3(VI) chain-like [Equus caballus]	10221	343977	451	343	103	89	7008	1	1	1	611.81	1221.6	2	1221.6	0	0	64.59	1.1e-05	R	VAVAQYSDDVR	V			24.2328.2328.2
1	gi|338725684|XP_001916467.2|	PREDICTED: LOW QUALITY PROTEIN: collagen alpha-3(VI) chain-like [Equus caballus]	10221	343977	451	343	103	89	7009	1	1	1	611.81	1221.6	2	1221.6	0	0	52.6	0.00017	R	VAVAQYSDDVR	V			25.2467.2467.2
1	gi|338725684|XP_001916467.2|	PREDICTED: LOW QUALITY PROTEIN: collagen alpha-3(VI) chain-like [Equus caballus]	10221	343977	451	343	103	89	7010	1	1	1	611.81	1221.6	2	1221.6	0	0	69.35	3.6e-06	R	VAVAQYSDDVR	V			22.2457.2457.2
1	gi|338725684|XP_001916467.2|	PREDICTED: LOW QUALITY PROTEIN: collagen alpha-3(VI) chain-like [Equus caballus]	10221	343977	451	343	103	89	7011	1	1	1	611.81	1221.6	2	1221.6	0	0	73.02	1.5e-06	R	VAVAQYSDDVR	V			23.2477.2477.2
1	gi|338725684|XP_001916467.2|	PREDICTED: LOW QUALITY PROTEIN: collagen alpha-3(VI) chain-like [Equus caballus]	10221	343977	451	343	103	89	7084	1	1	1	409.55	1225.62	3	1225.62	0	0	19.74	0.22	R	LNHFVPEAGSR	L			31.2281.2281.3
1	gi|338725684|XP_001916467.2|	PREDICTED: LOW QUALITY PROTEIN: collagen alpha-3(VI) chain-like [Equus caballus]	10221	343977	451	343	103	89	7085	1	1	1	409.55	1225.62	3	1225.62	0	0	22.17	0.13	R	LNHFVPEAGSR	L			15.2185.2185.3
1	gi|338725684|XP_001916467.2|	PREDICTED: LOW QUALITY PROTEIN: collagen alpha-3(VI) chain-like [Equus caballus]	10221	343977	451	343	103	89	7086	1	1	1	409.55	1225.62	3	1225.62	0	0	15.79	0.55	R	LNHFVPEAGSR	L			7.2397.2397.3
1	gi|338725684|XP_001916467.2|	PREDICTED: LOW QUALITY PROTEIN: collagen alpha-3(VI) chain-like [Equus caballus]	10221	343977	451	343	103	89	7087	1	1	1	409.55	1225.62	3	1225.62	0	0	25.11	0.065	R	LNHFVPEAGSR	L			1.2164.2164.3
1	gi|338725684|XP_001916467.2|	PREDICTED: LOW QUALITY PROTEIN: collagen alpha-3(VI) chain-like [Equus caballus]	10221	343977	451	343	103	89	7088	1	1	1	409.55	1225.62	3	1225.62	0	0	22.67	0.11	R	LNHFVPEAGSR	L			21.2215.2215.3
1	gi|338725684|XP_001916467.2|	PREDICTED: LOW QUALITY PROTEIN: collagen alpha-3(VI) chain-like [Equus caballus]	10221	343977	451	343	103	89	7089	1	1	1	613.82	1225.62	2	1225.62	0	0	29.91	0.021	R	LNHFVPEAGSR	L			20.2572.2572.2
1	gi|338725684|XP_001916467.2|	PREDICTED: LOW QUALITY PROTEIN: collagen alpha-3(VI) chain-like [Equus caballus]	10221	343977	451	343	103	89	7090	1	1	1	613.82	1225.62	2	1225.62	0	0	39.6	0.0023	R	LNHFVPEAGSR	L			19.2430.2430.2
1	gi|338725684|XP_001916467.2|	PREDICTED: LOW QUALITY PROTEIN: collagen alpha-3(VI) chain-like [Equus caballus]	10221	343977	451	343	103	89	7122	1	1	1	615.37	1228.72	2	1228.72	0	0	40.1	0.00088	R	VPQIAFVITGGK	S			5.4210.4210.2
1	gi|338725684|XP_001916467.2|	PREDICTED: LOW QUALITY PROTEIN: collagen alpha-3(VI) chain-like [Equus caballus]	10221	343977	451	343	103	89	7123	1	1	1	615.37	1228.72	2	1228.72	0	0	41.11	0.0007	R	VPQIAFVITGGK	S			8.4010.4010.2
1	gi|338725684|XP_001916467.2|	PREDICTED: LOW QUALITY PROTEIN: collagen alpha-3(VI) chain-like [Equus caballus]	10221	343977	451	343	103	89	7124	1	1	1	615.37	1228.72	2	1228.72	0	0	46.25	0.00021	R	VPQIAFVITGGK	S			7.4337.4337.2
1	gi|338725684|XP_001916467.2|	PREDICTED: LOW QUALITY PROTEIN: collagen alpha-3(VI) chain-like [Equus caballus]	10221	343977	451	343	103	89	7125	1	1	1	615.37	1228.72	2	1228.72	0	0	54.21	3.4e-05	R	VPQIAFVITGGK	S			6.4090.4090.2
1	gi|338725684|XP_001916467.2|	PREDICTED: LOW QUALITY PROTEIN: collagen alpha-3(VI) chain-like [Equus caballus]	10221	343977	451	343	103	89	7126	1	1	1	615.37	1228.72	2	1228.72	0	0	54.81	3e-05	R	VPQIAFVITGGK	S			24.3885.3885.2
1	gi|338725684|XP_001916467.2|	PREDICTED: LOW QUALITY PROTEIN: collagen alpha-3(VI) chain-like [Equus caballus]	10221	343977	451	343	103	89	7312	1	1	1	621.81	1241.61	2	1241.62	0	0	8.12	3.3	R	LNHFVPEAGSR	L	Oxidation (P)	0.00000300000.0	1.2165.2165.2
1	gi|338725684|XP_001916467.2|	PREDICTED: LOW QUALITY PROTEIN: collagen alpha-3(VI) chain-like [Equus caballus]	10221	343977	451	343	103	89	7313	1	1	1	621.81	1241.61	2	1241.62	0	0	7.37	3.9	R	LNHFVPEAGSR	L	Oxidation (P)	0.00000300000.0	22.2302.2302.2
1	gi|338725684|XP_001916467.2|	PREDICTED: LOW QUALITY PROTEIN: collagen alpha-3(VI) chain-like [Equus caballus]	10221	343977	451	343	103	89	7314	1	1	1	621.81	1241.61	2	1241.62	0	0	12.27	1.3	R	LNHFVPEAGSR	L	Oxidation (P)	0.00000300000.0	23.2335.2335.2
1	gi|338725684|XP_001916467.2|	PREDICTED: LOW QUALITY PROTEIN: collagen alpha-3(VI) chain-like [Equus caballus]	10221	343977	451	343	103	89	7315	1	1	1	621.81	1241.61	2	1241.62	0	0	11.35	1.5	R	LNHFVPEAGSR	L	Oxidation (P)	0.00000300000.0	19.2428.2428.2
1	gi|338725684|XP_001916467.2|	PREDICTED: LOW QUALITY PROTEIN: collagen alpha-3(VI) chain-like [Equus caballus]	10221	343977	451	343	103	89	7316	1	1	1	414.88	1241.61	3	1241.62	0	0	8.55	3	R	LNHFVPEAGSR	L	Oxidation (P)	0.00000300000.0	23.2341.2341.3
1	gi|338725684|XP_001916467.2|	PREDICTED: LOW QUALITY PROTEIN: collagen alpha-3(VI) chain-like [Equus caballus]	10221	343977	451	343	103	89	7317	2	1	1	414.88	1241.61	3	1241.62	0	0	10.85	1.7	R	LNHFVPEAGSR	L	Oxidation (P)	0.00000300000.0	22.2310.2310.3
1	gi|338725684|XP_001916467.2|	PREDICTED: LOW QUALITY PROTEIN: collagen alpha-3(VI) chain-like [Equus caballus]	10221	343977	451	343	103	89	7318	1	1	1	414.88	1241.61	3	1241.62	0	0	17.05	0.42	R	LNHFVPEAGSR	L	Oxidation (P)	0.00000300000.0	19.2437.2437.3
1	gi|338725684|XP_001916467.2|	PREDICTED: LOW QUALITY PROTEIN: collagen alpha-3(VI) chain-like [Equus caballus]	10221	343977	451	343	103	89	7431	1	1	1	624.81	1247.61	2	1247.61	0	0	40.68	0.0025	R	VGVVQYSDEPR	T			21.2356.2356.2
1	gi|338725684|XP_001916467.2|	PREDICTED: LOW QUALITY PROTEIN: collagen alpha-3(VI) chain-like [Equus caballus]	10221	343977	451	343	103	89	7432	1	1	1	624.81	1247.61	2	1247.61	0	0	54.4	0.0001	R	VGVVQYSDEPR	T			25.2464.2464.2
1	gi|338725684|XP_001916467.2|	PREDICTED: LOW QUALITY PROTEIN: collagen alpha-3(VI) chain-like [Equus caballus]	10221	343977	451	343	103	89	7434	1	1	1	624.81	1247.61	2	1247.61	0	0	71.79	1.9e-06	R	VGVVQYSDEPR	T			32.2484.2484.2
1	gi|338725684|XP_001916467.2|	PREDICTED: LOW QUALITY PROTEIN: collagen alpha-3(VI) chain-like [Equus caballus]	10221	343977	451	343	103	89	7435	1	1	1	624.81	1247.61	2	1247.61	0	0	68.89	3.7e-06	R	VGVVQYSDEPR	T			20.2762.2762.2
1	gi|338725684|XP_001916467.2|	PREDICTED: LOW QUALITY PROTEIN: collagen alpha-3(VI) chain-like [Equus caballus]	10221	343977	451	343	103	89	7615	1	1	1	630.83	1259.65	2	1259.65	0	0	36.24	0.0065	R	VAVIQFSEDPR	V			23.3300.3300.2
1	gi|338725684|XP_001916467.2|	PREDICTED: LOW QUALITY PROTEIN: collagen alpha-3(VI) chain-like [Equus caballus]	10221	343977	451	343	103	89	7616	1	1	1	630.83	1259.65	2	1259.65	0	0	56.67	5.9e-05	R	VAVIQFSEDPR	V			19.3542.3542.2
1	gi|338725684|XP_001916467.2|	PREDICTED: LOW QUALITY PROTEIN: collagen alpha-3(VI) chain-like [Equus caballus]	10221	343977	451	343	103	89	7617	1	1	1	630.83	1259.65	2	1259.65	0	0	72.11	1.7e-06	R	VAVIQFSEDPR	V			20.3784.3784.2
1	gi|338725684|XP_001916467.2|	PREDICTED: LOW QUALITY PROTEIN: collagen alpha-3(VI) chain-like [Equus caballus]	10221	343977	451	343	103	89	7664	1	1	1	632.81	1263.61	2	1263.61	0	0	6.69	5.5	R	VGVVQYSDEPR	T	Oxidation (P)	0.00000000030.0	20.2791.2791.2
1	gi|338725684|XP_001916467.2|	PREDICTED: LOW QUALITY PROTEIN: collagen alpha-3(VI) chain-like [Equus caballus]	10221	343977	451	343	103	89	7789	1	1	1	424.55	1270.64	3	1270.64	0	1	46.26	0.00047	R	GSGGAVGVPGERGR	T	Oxidation (P)	0.00000000300000.0	20.1740.1740.3
1	gi|338725684|XP_001916467.2|	PREDICTED: LOW QUALITY PROTEIN: collagen alpha-3(VI) chain-like [Equus caballus]	10221	343977	451	343	103	89	7791	1	1	1	636.33	1270.64	2	1270.64	0	1	28.29	0.032	R	GSGGAVGVPGERGR	T	Oxidation (P)	0.00000000300000.0	5.1680.1680.2
1	gi|338725684|XP_001916467.2|	PREDICTED: LOW QUALITY PROTEIN: collagen alpha-3(VI) chain-like [Equus caballus]	10221	343977	451	343	103	89	7792	1	1	1	636.33	1270.64	2	1270.64	0	1	12.88	1.1	R	GSGGAVGVPGERGR	T	Oxidation (P)	0.00000000300000.0	31.1679.1679.2
1	gi|338725684|XP_001916467.2|	PREDICTED: LOW QUALITY PROTEIN: collagen alpha-3(VI) chain-like [Equus caballus]	10221	343977	451	343	103	89	7793	1	1	1	636.33	1270.64	2	1270.64	0	1	29.93	0.022	R	GSGGAVGVPGERGR	T	Oxidation (P)	0.00000000300000.0	26.1667.1667.2
1	gi|338725684|XP_001916467.2|	PREDICTED: LOW QUALITY PROTEIN: collagen alpha-3(VI) chain-like [Equus caballus]	10221	343977	451	343	103	89	7794	1	1	1	636.33	1270.64	2	1270.64	0	1	32.34	0.013	R	GSGGAVGVPGERGR	T	Oxidation (P)	0.00000000300000.0	8.1612.1612.2
1	gi|338725684|XP_001916467.2|	PREDICTED: LOW QUALITY PROTEIN: collagen alpha-3(VI) chain-like [Equus caballus]	10221	343977	451	343	103	89	7808	1	1	1	637.33	1272.64	2	1272.64	0	1	23.27	0.11	R	ASEELRQEGVR	A			22.1783.1783.2
1	gi|338725684|XP_001916467.2|	PREDICTED: LOW QUALITY PROTEIN: collagen alpha-3(VI) chain-like [Equus caballus]	10221	343977	451	343	103	89	7809	1	1	1	637.33	1272.64	2	1272.64	0	1	25.78	0.062	R	ASEELRQEGVR	A			23.1819.1819.2
1	gi|338725684|XP_001916467.2|	PREDICTED: LOW QUALITY PROTEIN: collagen alpha-3(VI) chain-like [Equus caballus]	10221	343977	451	343	103	89	7810	1	1	1	637.33	1272.64	2	1272.64	0	1	19.79	0.25	R	ASEELRQEGVR	A			5.1800.1800.2
1	gi|338725684|XP_001916467.2|	PREDICTED: LOW QUALITY PROTEIN: collagen alpha-3(VI) chain-like [Equus caballus]	10221	343977	451	343	103	89	7811	1	1	1	637.33	1272.64	2	1272.64	0	1	34.34	0.0086	R	ASEELRQEGVR	A			19.1836.1836.2
1	gi|338725684|XP_001916467.2|	PREDICTED: LOW QUALITY PROTEIN: collagen alpha-3(VI) chain-like [Equus caballus]	10221	343977	451	343	103	89	7812	1	1	1	637.33	1272.64	2	1272.64	0	1	26.1	0.057	R	ASEELRQEGVR	A			20.1918.1918.2
1	gi|338725684|XP_001916467.2|	PREDICTED: LOW QUALITY PROTEIN: collagen alpha-3(VI) chain-like [Equus caballus]	10221	343977	451	343	103	89	7976	1	1	1	640.85	1279.69	2	1279.69	0	0	37.91	0.0026	K	VAIFFSDKPTR	A			8.3117.3117.2
1	gi|338725684|XP_001916467.2|	PREDICTED: LOW QUALITY PROTEIN: collagen alpha-3(VI) chain-like [Equus caballus]	10221	343977	451	343	103	89	7977	1	1	1	640.85	1279.69	2	1279.69	0	0	61.23	1.2e-05	K	VAIFFSDKPTR	A			22.3209.3209.2
1	gi|338725684|XP_001916467.2|	PREDICTED: LOW QUALITY PROTEIN: collagen alpha-3(VI) chain-like [Equus caballus]	10221	343977	451	343	103	89	7978	1	1	1	640.85	1279.69	2	1279.69	0	0	39.73	0.0017	K	VAIFFSDKPTR	A			2.3236.3236.2
1	gi|338725684|XP_001916467.2|	PREDICTED: LOW QUALITY PROTEIN: collagen alpha-3(VI) chain-like [Equus caballus]	10221	343977	451	343	103	89	7979	1	1	1	640.85	1279.69	2	1279.69	0	0	43.24	0.00076	K	VAIFFSDKPTR	A			5.3281.3281.2
1	gi|338725684|XP_001916467.2|	PREDICTED: LOW QUALITY PROTEIN: collagen alpha-3(VI) chain-like [Equus caballus]	10221	343977	451	343	103	89	7980	1	1	1	640.85	1279.69	2	1279.69	0	0	51.82	0.00011	K	VAIFFSDKPTR	A			19.3519.3519.2
1	gi|338725684|XP_001916467.2|	PREDICTED: LOW QUALITY PROTEIN: collagen alpha-3(VI) chain-like [Equus caballus]	10221	343977	451	343	103	89	8105	1	1	1	644.33	1286.65	2	1286.65	0	0	58.82	3.1e-05	R	TELQTITNDPR	L			19.2742.2742.2
1	gi|338725684|XP_001916467.2|	PREDICTED: LOW QUALITY PROTEIN: collagen alpha-3(VI) chain-like [Equus caballus]	10221	343977	451	343	103	89	8106	1	1	1	644.33	1286.65	2	1286.65	0	0	67.04	4.7e-06	R	TELQTITNDPR	L			20.2911.2911.2
1	gi|338725684|XP_001916467.2|	PREDICTED: LOW QUALITY PROTEIN: collagen alpha-3(VI) chain-like [Equus caballus]	10221	343977	451	343	103	89	8164	1	1	1	647.31	1292.6	2	1292.6	0	0	49.67	0.00021	R	TMFSLDTYSTK	A			19.3890.3890.2
1	gi|338725684|XP_001916467.2|	PREDICTED: LOW QUALITY PROTEIN: collagen alpha-3(VI) chain-like [Equus caballus]	10221	343977	451	343	103	89	8165	1	1	1	647.31	1292.6	2	1292.6	0	0	51.96	0.00012	R	TMFSLDTYSTK	A			20.4153.4153.2
1	gi|338725684|XP_001916467.2|	PREDICTED: LOW QUALITY PROTEIN: collagen alpha-3(VI) chain-like [Equus caballus]	10221	343977	451	343	103	89	8556	1	1	1	439.91	1316.71	3	1316.7	0	1	33.32	0.0096	R	VTQLSREELSR	L			20.2391.2391.3
1	gi|338725684|XP_001916467.2|	PREDICTED: LOW QUALITY PROTEIN: collagen alpha-3(VI) chain-like [Equus caballus]	10221	343977	451	343	103	89	8557	1	1	1	659.36	1316.71	2	1316.7	0	1	41.61	0.0015	R	VTQLSREELSR	L			19.2271.2271.2
1	gi|338725684|XP_001916467.2|	PREDICTED: LOW QUALITY PROTEIN: collagen alpha-3(VI) chain-like [Equus caballus]	10221	343977	451	343	103	89	8622	1	1	1	660.87	1319.72	2	1319.72	0	0	69.59	1.3e-06	K	QSGVVPFIFQAK	N			19.4770.4770.2
1	gi|338725684|XP_001916467.2|	PREDICTED: LOW QUALITY PROTEIN: collagen alpha-3(VI) chain-like [Equus caballus]	10221	343977	451	343	103	89	8623	1	1	1	660.87	1319.72	2	1319.72	0	0	11.51	0.87	K	QSGVVPFIFQAK	N			25.4369.4369.2
1	gi|338725684|XP_001916467.2|	PREDICTED: LOW QUALITY PROTEIN: collagen alpha-3(VI) chain-like [Equus caballus]	10221	343977	451	343	103	89	8624	1	1	1	660.87	1319.72	2	1319.72	0	0	51.97	7.8e-05	K	QSGVVPFIFQAK	N			23.4440.4440.2
1	gi|338725684|XP_001916467.2|	PREDICTED: LOW QUALITY PROTEIN: collagen alpha-3(VI) chain-like [Equus caballus]	10221	343977	451	343	103	89	8625	1	1	1	660.87	1319.72	2	1319.72	0	0	50.42	0.00011	K	QSGVVPFIFQAK	N			22.4351.4351.2
1	gi|338725684|XP_001916467.2|	PREDICTED: LOW QUALITY PROTEIN: collagen alpha-3(VI) chain-like [Equus caballus]	10221	343977	451	343	103	89	8626	1	1	1	660.87	1319.72	2	1319.72	0	0	45.36	0.00036	K	QSGVVPFIFQAK	N			32.4472.4472.2
1	gi|338725684|XP_001916467.2|	PREDICTED: LOW QUALITY PROTEIN: collagen alpha-3(VI) chain-like [Equus caballus]	10221	343977	451	343	103	89	8747	1	1	1	443.58	1327.71	3	1327.71	0	0	22.12	0.12	K	GLEAQVDTILNR	I			20.4485.4485.3
1	gi|338725684|XP_001916467.2|	PREDICTED: LOW QUALITY PROTEIN: collagen alpha-3(VI) chain-like [Equus caballus]	10221	343977	451	343	103	89	8748	1	1	1	443.58	1327.71	3	1327.71	0	0	29.01	0.024	K	GLEAQVDTILNR	I			19.4184.4184.3
1	gi|338725684|XP_001916467.2|	PREDICTED: LOW QUALITY PROTEIN: collagen alpha-3(VI) chain-like [Equus caballus]	10221	343977	451	343	103	89	8749	1	1	1	664.86	1327.71	2	1327.71	0	1	46.37	0.00043	R	SGDDVRGPSVVLK	R			19.2709.2709.2
1	gi|338725684|XP_001916467.2|	PREDICTED: LOW QUALITY PROTEIN: collagen alpha-3(VI) chain-like [Equus caballus]	10221	343977	451	343	103	89	8750	1	1	1	664.86	1327.71	2	1327.71	0	1	32.18	0.011	R	SGDDVRGPSVVLK	R			20.2878.2878.2
1	gi|338725684|XP_001916467.2|	PREDICTED: LOW QUALITY PROTEIN: collagen alpha-3(VI) chain-like [Equus caballus]	10221	343977	451	343	103	89	8751	1	1	1	664.86	1327.71	2	1327.71	0	0	95.9	4.8e-09	K	GLEAQVDTILNR	I			8.3692.3692.2
1	gi|338725684|XP_001916467.2|	PREDICTED: LOW QUALITY PROTEIN: collagen alpha-3(VI) chain-like [Equus caballus]	10221	343977	451	343	103	89	8752	1	1	1	664.86	1327.71	2	1327.71	0	0	85.05	5.9e-08	K	GLEAQVDTILNR	I			22.3789.3789.2
1	gi|338725684|XP_001916467.2|	PREDICTED: LOW QUALITY PROTEIN: collagen alpha-3(VI) chain-like [Equus caballus]	10221	343977	451	343	103	89	8753	1	1	1	664.86	1327.71	2	1327.71	0	0	92.17	1.1e-08	K	GLEAQVDTILNR	I			23.3875.3875.2
1	gi|338725684|XP_001916467.2|	PREDICTED: LOW QUALITY PROTEIN: collagen alpha-3(VI) chain-like [Equus caballus]	10221	343977	451	343	103	89	8754	1	1	1	664.86	1327.71	2	1327.71	0	0	82.83	9.8e-08	K	GLEAQVDTILNR	I			5.3886.3886.2
1	gi|338725684|XP_001916467.2|	PREDICTED: LOW QUALITY PROTEIN: collagen alpha-3(VI) chain-like [Equus caballus]	10221	343977	451	343	103	89	8755	1	1	1	664.86	1327.71	2	1327.71	0	0	88.53	2.6e-08	K	GLEAQVDTILNR	I			32.3896.3896.2
1	gi|338725684|XP_001916467.2|	PREDICTED: LOW QUALITY PROTEIN: collagen alpha-3(VI) chain-like [Equus caballus]	10221	343977	451	343	103	89	8855	1	1	1	668.82	1335.63	2	1335.63	0	0	58.76	2.7e-05	R	ISCSGTQMPTVR	V			35.2323.2323.2
1	gi|338725684|XP_001916467.2|	PREDICTED: LOW QUALITY PROTEIN: collagen alpha-3(VI) chain-like [Equus caballus]	10221	343977	451	343	103	89	8856	1	1	1	668.82	1335.63	2	1335.63	0	0	70.13	1.9e-06	R	ISCSGTQMPTVR	V			6.2425.2425.2
1	gi|338725684|XP_001916467.2|	PREDICTED: LOW QUALITY PROTEIN: collagen alpha-3(VI) chain-like [Equus caballus]	10221	343977	451	343	103	89	8857	1	1	1	668.82	1335.63	2	1335.63	0	0	62.63	1.1e-05	R	ISCSGTQMPTVR	V			16.2315.2315.2
1	gi|338725684|XP_001916467.2|	PREDICTED: LOW QUALITY PROTEIN: collagen alpha-3(VI) chain-like [Equus caballus]	10221	343977	451	343	103	89	8858	1	1	1	668.82	1335.63	2	1335.63	0	0	74.99	6.4e-07	R	ISCSGTQMPTVR	V			30.2490.2490.2
1	gi|338725684|XP_001916467.2|	PREDICTED: LOW QUALITY PROTEIN: collagen alpha-3(VI) chain-like [Equus caballus]	10221	343977	451	343	103	89	8859	1	1	1	668.82	1335.63	2	1335.63	0	0	74.86	6.5e-07	R	ISCSGTQMPTVR	V			7.2571.2571.2
1	gi|338725684|XP_001916467.2|	PREDICTED: LOW QUALITY PROTEIN: collagen alpha-3(VI) chain-like [Equus caballus]	10221	343977	451	343	103	89	9126	1	1	1	676.82	1351.62	2	1351.62	0	0	52.69	9.5e-05	R	ISCSGTQMPTVR	V	Oxidation (M)	0.000000010000.0	10.1775.1775.2
1	gi|338725684|XP_001916467.2|	PREDICTED: LOW QUALITY PROTEIN: collagen alpha-3(VI) chain-like [Equus caballus]	10221	343977	451	343	103	89	9127	1	1	1	676.82	1351.62	2	1351.62	0	0	44.79	0.00059	R	ISCSGTQMPTVR	V	Oxidation (M)	0.000000010000.0	28.1846.1846.2
1	gi|338725684|XP_001916467.2|	PREDICTED: LOW QUALITY PROTEIN: collagen alpha-3(VI) chain-like [Equus caballus]	10221	343977	451	343	103	89	9128	1	1	1	676.82	1351.62	2	1351.62	0	0	56.05	4.4e-05	R	ISCSGTQMPTVR	V	Oxidation (M)	0.000000010000.0	33.1737.1737.2
1	gi|338725684|XP_001916467.2|	PREDICTED: LOW QUALITY PROTEIN: collagen alpha-3(VI) chain-like [Equus caballus]	10221	343977	451	343	103	89	9129	1	1	1	676.82	1351.62	2	1351.62	0	0	69.04	2.2e-06	R	ISCSGTQMPTVR	V	Oxidation (M)	0.000000010000.0	35.1826.1826.2
1	gi|338725684|XP_001916467.2|	PREDICTED: LOW QUALITY PROTEIN: collagen alpha-3(VI) chain-like [Equus caballus]	10221	343977	451	343	103	89	9130	1	1	1	676.82	1351.62	2	1351.62	0	0	62.77	9.3e-06	R	ISCSGTQMPTVR	V	Oxidation (M)	0.000000010000.0	7.1913.1913.2
1	gi|338725684|XP_001916467.2|	PREDICTED: LOW QUALITY PROTEIN: collagen alpha-3(VI) chain-like [Equus caballus]	10221	343977	451	343	103	89	9131	1	1	1	676.82	1351.62	2	1351.62	0	0	47.66	0.00031	R	ISCSGTQMPTVR	V	Oxidation (M)	0.000000010000.0	1.2319.2319.2
1	gi|338725684|XP_001916467.2|	PREDICTED: LOW QUALITY PROTEIN: collagen alpha-3(VI) chain-like [Equus caballus]	10221	343977	451	343	103	89	9132	1	1	1	676.82	1351.62	2	1351.62	0	0	83.69	7.8e-08	R	ISCSGTQMPTVR	V	Oxidation (M)	0.000000010000.0	32.2483.2483.2
1	gi|338725684|XP_001916467.2|	PREDICTED: LOW QUALITY PROTEIN: collagen alpha-3(VI) chain-like [Equus caballus]	10221	343977	451	343	103	89	9133	1	1	1	676.82	1351.62	2	1351.62	0	0	65.72	4.9e-06	R	ISCSGTQMPTVR	V	Oxidation (M)	0.000000010000.0	23.2485.2485.2
1	gi|338725684|XP_001916467.2|	PREDICTED: LOW QUALITY PROTEIN: collagen alpha-3(VI) chain-like [Equus caballus]	10221	343977	451	343	103	89	9134	1	1	1	676.82	1351.62	2	1351.62	0	0	71.78	1.2e-06	R	ISCSGTQMPTVR	V	Oxidation (M)	0.000000010000.0	19.2624.2624.2
1	gi|338725684|XP_001916467.2|	PREDICTED: LOW QUALITY PROTEIN: collagen alpha-3(VI) chain-like [Equus caballus]	10221	343977	451	343	103	89	9135	1	1	1	676.82	1351.62	2	1351.62	0	0	74.01	7.2e-07	R	ISCSGTQMPTVR	V	Oxidation (M)	0.000000010000.0	20.2760.2760.2
1	gi|338725684|XP_001916467.2|	PREDICTED: LOW QUALITY PROTEIN: collagen alpha-3(VI) chain-like [Equus caballus]	10221	343977	451	343	103	89	9238	1	1	1	679.37	1356.73	2	1356.74	0	0	64.56	7.4e-06	R	QLGTVQQVISER	V			21.2979.2979.2
1	gi|338725684|XP_001916467.2|	PREDICTED: LOW QUALITY PROTEIN: collagen alpha-3(VI) chain-like [Equus caballus]	10221	343977	451	343	103	89	9239	1	1	1	679.37	1356.73	2	1356.74	0	0	65.06	6.6e-06	R	QLGTVQQVISER	V			22.3108.3108.2
1	gi|338725684|XP_001916467.2|	PREDICTED: LOW QUALITY PROTEIN: collagen alpha-3(VI) chain-like [Equus caballus]	10221	343977	451	343	103	89	9240	1	1	1	679.37	1356.73	2	1356.74	0	0	82.24	1.3e-07	R	QLGTVQQVISER	V			24.2924.2924.2
1	gi|338725684|XP_001916467.2|	PREDICTED: LOW QUALITY PROTEIN: collagen alpha-3(VI) chain-like [Equus caballus]	10221	343977	451	343	103	89	9241	1	1	1	679.37	1356.73	2	1356.74	0	0	82.36	1.2e-07	R	QLGTVQQVISER	V			23.3183.3183.2
1	gi|338725684|XP_001916467.2|	PREDICTED: LOW QUALITY PROTEIN: collagen alpha-3(VI) chain-like [Equus caballus]	10221	343977	451	343	103	89	9242	1	1	1	679.37	1356.73	2	1356.74	0	0	82.4	1.2e-07	R	QLGTVQQVISER	V			32.3168.3168.2
1	gi|338725684|XP_001916467.2|	PREDICTED: LOW QUALITY PROTEIN: collagen alpha-3(VI) chain-like [Equus caballus]	10221	343977	451	343	103	89	9415	1	1	1	684.82	1367.62	2	1367.62	0	0	4.89	4.9	R	ISCSGTQMPTVR	V	Oxidation (M); Oxidation (P)	0.000000013000.0	21.2348.2348.2
1	gi|338725684|XP_001916467.2|	PREDICTED: LOW QUALITY PROTEIN: collagen alpha-3(VI) chain-like [Equus caballus]	10221	343977	451	343	103	89	9417	1	1	1	684.82	1367.62	2	1367.62	0	0	5.17	4.6	R	ISCSGTQMPTVR	V	Oxidation (M); Oxidation (P)	0.000000013000.0	1.2313.2313.2
1	gi|338725684|XP_001916467.2|	PREDICTED: LOW QUALITY PROTEIN: collagen alpha-3(VI) chain-like [Equus caballus]	10221	343977	451	343	103	89	9418	1	1	1	684.82	1367.62	2	1367.62	0	0	5.46	4.3	R	ISCSGTQMPTVR	V	Oxidation (M); Oxidation (P)	0.000000013000.0	2.2456.2456.2
1	gi|338725684|XP_001916467.2|	PREDICTED: LOW QUALITY PROTEIN: collagen alpha-3(VI) chain-like [Equus caballus]	10221	343977	451	343	103	89	9650	1	1	1	693.37	1384.72	2	1384.72	0	0	55.08	8.4e-05	K	SLDGISQPAQELK	R			20.3385.3385.2
1	gi|338725684|XP_001916467.2|	PREDICTED: LOW QUALITY PROTEIN: collagen alpha-3(VI) chain-like [Equus caballus]	10221	343977	451	343	103	89	9651	1	1	1	693.37	1384.72	2	1384.72	0	0	51.32	0.0002	K	SLDGISQPAQELK	R			19.3179.3179.2
1	gi|338725684|XP_001916467.2|	PREDICTED: LOW QUALITY PROTEIN: collagen alpha-3(VI) chain-like [Equus caballus]	10221	343977	451	343	103	89	9751	1	1	1	696.81	1391.6	2	1391.61	0	0	71.27	6e-07	K	SNDEVDDSAAELK	Q			19.2467.2467.2
1	gi|338725684|XP_001916467.2|	PREDICTED: LOW QUALITY PROTEIN: collagen alpha-3(VI) chain-like [Equus caballus]	10221	343977	451	343	103	89	9752	1	1	1	696.81	1391.6	2	1391.61	0	0	94.59	2.8e-09	K	SNDEVDDSAAELK	Q			20.2617.2617.2
1	gi|338725684|XP_001916467.2|	PREDICTED: LOW QUALITY PROTEIN: collagen alpha-3(VI) chain-like [Equus caballus]	10221	343977	451	343	103	89	9894	1	1	1	468.58	1402.71	3	1402.71	0	1	9.74	2.9	R	EFRELPNIEEK	I			9.2756.2756.3
1	gi|338725684|XP_001916467.2|	PREDICTED: LOW QUALITY PROTEIN: collagen alpha-3(VI) chain-like [Equus caballus]	10221	343977	451	343	103	89	9896	1	1	1	468.58	1402.71	3	1402.71	0	1	26.83	0.056	R	EFRELPNIEEK	I			25.2941.2941.3
1	gi|338725684|XP_001916467.2|	PREDICTED: LOW QUALITY PROTEIN: collagen alpha-3(VI) chain-like [Equus caballus]	10221	343977	451	343	103	89	9897	2	1	1	468.58	1402.71	3	1402.71	0	1	10.39	2.5	R	EFRELPNIEEK	I			21.2801.2801.3
1	gi|338725684|XP_001916467.2|	PREDICTED: LOW QUALITY PROTEIN: collagen alpha-3(VI) chain-like [Equus caballus]	10221	343977	451	343	103	89	9898	1	1	1	468.58	1402.71	3	1402.71	0	1	17.19	0.52	R	EFRELPNIEEK	I			30.3002.3002.3
1	gi|338725684|XP_001916467.2|	PREDICTED: LOW QUALITY PROTEIN: collagen alpha-3(VI) chain-like [Equus caballus]	10221	343977	451	343	103	89	9899	1	1	1	702.36	1402.71	2	1402.71	0	1	37.37	0.0048	R	EFRELPNIEEK	I			1.2783.2783.2
1	gi|338725684|XP_001916467.2|	PREDICTED: LOW QUALITY PROTEIN: collagen alpha-3(VI) chain-like [Equus caballus]	10221	343977	451	343	103	89	9900	1	1	1	702.36	1402.71	2	1402.71	0	1	22.68	0.14	R	EFRELPNIEEK	I			24.2750.2750.2
1	gi|338725684|XP_001916467.2|	PREDICTED: LOW QUALITY PROTEIN: collagen alpha-3(VI) chain-like [Equus caballus]	10221	343977	451	343	103	89	9901	1	1	1	702.36	1402.71	2	1402.71	0	1	40.92	0.0021	R	EFRELPNIEEK	I			21.2804.2804.2
1	gi|338725684|XP_001916467.2|	PREDICTED: LOW QUALITY PROTEIN: collagen alpha-3(VI) chain-like [Equus caballus]	10221	343977	451	343	103	89	9902	1	1	1	702.36	1402.71	2	1402.71	0	1	8.23	3.9	R	EFRELPNIEEK	I			26.2856.2856.2
1	gi|338725684|XP_001916467.2|	PREDICTED: LOW QUALITY PROTEIN: collagen alpha-3(VI) chain-like [Equus caballus]	10221	343977	451	343	103	89	9903	1	1	1	702.36	1402.71	2	1402.71	0	1	45.33	0.00076	R	EFRELPNIEEK	I			22.2924.2924.2
1	gi|338725684|XP_001916467.2|	PREDICTED: LOW QUALITY PROTEIN: collagen alpha-3(VI) chain-like [Equus caballus]	10221	343977	451	343	103	89	9904	1	1	1	702.4	1402.78	2	1402.78	0	0	70.84	7.8e-07	K	LSDAGITPLFLTR	Q			8.4357.4357.2
1	gi|338725684|XP_001916467.2|	PREDICTED: LOW QUALITY PROTEIN: collagen alpha-3(VI) chain-like [Equus caballus]	10221	343977	451	343	103	89	9905	1	1	1	702.4	1402.78	2	1402.78	0	0	74.03	3.8e-07	K	LSDAGITPLFLTR	Q			4.4361.4361.2
1	gi|338725684|XP_001916467.2|	PREDICTED: LOW QUALITY PROTEIN: collagen alpha-3(VI) chain-like [Equus caballus]	10221	343977	451	343	103	89	9906	1	1	1	702.4	1402.78	2	1402.78	0	0	86.06	2.4e-08	K	LSDAGITPLFLTR	Q			15.4292.4292.2
1	gi|338725684|XP_001916467.2|	PREDICTED: LOW QUALITY PROTEIN: collagen alpha-3(VI) chain-like [Equus caballus]	10221	343977	451	343	103	89	9907	1	1	1	702.4	1402.78	2	1402.78	0	0	75.55	2.6e-07	K	LSDAGITPLFLTR	Q			6.4439.4439.2
1	gi|338725684|XP_001916467.2|	PREDICTED: LOW QUALITY PROTEIN: collagen alpha-3(VI) chain-like [Equus caballus]	10221	343977	451	343	103	89	9908	1	1	1	702.4	1402.78	2	1402.78	0	0	65.43	2.7e-06	K	LSDAGITPLFLTR	Q			31.4420.4420.2
1	gi|338725684|XP_001916467.2|	PREDICTED: LOW QUALITY PROTEIN: collagen alpha-3(VI) chain-like [Equus caballus]	10221	343977	451	343	103	89	9969	1	1	1	470.27	1407.79	3	1407.79	0	1	39.22	0.0012	R	KVAIFFSDKPTR	A			8.2802.2802.3
1	gi|338725684|XP_001916467.2|	PREDICTED: LOW QUALITY PROTEIN: collagen alpha-3(VI) chain-like [Equus caballus]	10221	343977	451	343	103	89	9970	1	1	1	470.27	1407.79	3	1407.79	0	1	41.42	0.00071	R	KVAIFFSDKPTR	A			22.2882.2882.3
1	gi|338725684|XP_001916467.2|	PREDICTED: LOW QUALITY PROTEIN: collagen alpha-3(VI) chain-like [Equus caballus]	10221	343977	451	343	103	89	9971	1	1	1	470.27	1407.79	3	1407.79	0	1	47.77	0.00016	R	KVAIFFSDKPTR	A			5.2950.2950.3
1	gi|338725684|XP_001916467.2|	PREDICTED: LOW QUALITY PROTEIN: collagen alpha-3(VI) chain-like [Equus caballus]	10221	343977	451	343	103	89	9972	1	1	1	470.27	1407.79	3	1407.79	0	1	49.42	0.00011	R	KVAIFFSDKPTR	A			6.2851.2851.3
1	gi|338725684|XP_001916467.2|	PREDICTED: LOW QUALITY PROTEIN: collagen alpha-3(VI) chain-like [Equus caballus]	10221	343977	451	343	103	89	9973	1	1	1	470.27	1407.79	3	1407.79	0	1	49.44	0.00011	R	KVAIFFSDKPTR	A			2.2907.2907.3
1	gi|338725684|XP_001916467.2|	PREDICTED: LOW QUALITY PROTEIN: collagen alpha-3(VI) chain-like [Equus caballus]	10221	343977	451	343	103	89	9996	2	1	1	705.85	1409.68	2	1409.69	-0.01	1	13.26	1.2	K	GEPGEPGAKGGLGPR	G	2 Oxidation (P)	0.003003000000000.0	9.2609.2609.2
1	gi|338725684|XP_001916467.2|	PREDICTED: LOW QUALITY PROTEIN: collagen alpha-3(VI) chain-like [Equus caballus]	10221	343977	451	343	103	89	9997	2	1	1	705.85	1409.68	2	1409.69	-0.01	1	14.19	0.99	K	GEPGEPGAKGGLGPR	G	2 Oxidation (P)	0.003003000000000.0	12.2665.2665.2
1	gi|338725684|XP_001916467.2|	PREDICTED: LOW QUALITY PROTEIN: collagen alpha-3(VI) chain-like [Equus caballus]	10221	343977	451	343	103	89	9998	2	1	1	705.85	1409.68	2	1409.69	-0.01	1	11.77	1.7	K	GEPGEPGAKGGLGPR	G	2 Oxidation (P)	0.003003000000000.0	8.2692.2692.2
1	gi|338725684|XP_001916467.2|	PREDICTED: LOW QUALITY PROTEIN: collagen alpha-3(VI) chain-like [Equus caballus]	10221	343977	451	343	103	89	9999	3	1	1	705.85	1409.68	2	1409.69	-0.01	1	8.18	4	K	GEPGEPGAKGGLGPR	G	2 Oxidation (P)	0.003003000000000.0	4.2684.2684.2
1	gi|338725684|XP_001916467.2|	PREDICTED: LOW QUALITY PROTEIN: collagen alpha-3(VI) chain-like [Equus caballus]	10221	343977	451	343	103	89	10000	2	1	1	705.85	1409.68	2	1409.69	-0.01	1	13.3	1.2	K	GEPGEPGAKGGLGPR	G	2 Oxidation (P)	0.003003000000000.0	13.2541.2541.2
1	gi|338725684|XP_001916467.2|	PREDICTED: LOW QUALITY PROTEIN: collagen alpha-3(VI) chain-like [Equus caballus]	10221	343977	451	343	103	89	10111	1	1	1	472.59	1414.74	3	1414.74	0	1	43.86	0.001	R	SSDRVDTPALNLK	Q			19.2984.2984.3
1	gi|338725684|XP_001916467.2|	PREDICTED: LOW QUALITY PROTEIN: collagen alpha-3(VI) chain-like [Equus caballus]	10221	343977	451	343	103	89	10112	1	1	1	708.38	1414.74	2	1414.74	0	1	23.76	0.1	R	SSDRVDTPALNLK	Q			20.3179.3179.2
1	gi|338725684|XP_001916467.2|	PREDICTED: LOW QUALITY PROTEIN: collagen alpha-3(VI) chain-like [Equus caballus]	10221	343977	451	343	103	89	10154	1	1	1	710.4	1418.79	2	1418.78	0.01	0	84.08	4.5e-08	K	LSDAGITPLFLTR	Q	Oxidation (P)	0.0000000300000.0	20.5227.5227.2
1	gi|338725684|XP_001916467.2|	PREDICTED: LOW QUALITY PROTEIN: collagen alpha-3(VI) chain-like [Equus caballus]	10221	343977	451	343	103	89	10653	1	1	1	725.93	1449.85	2	1449.86	0	0	22.65	0.0098	K	IGDLQPQIVNLLK	S			21.4411.4411.2
1	gi|338725684|XP_001916467.2|	PREDICTED: LOW QUALITY PROTEIN: collagen alpha-3(VI) chain-like [Equus caballus]	10221	343977	451	343	103	89	10654	1	1	1	725.93	1449.85	2	1449.86	0	0	61.92	1.2e-06	K	IGDLQPQIVNLLK	S			22.4557.4557.2
1	gi|338725684|XP_001916467.2|	PREDICTED: LOW QUALITY PROTEIN: collagen alpha-3(VI) chain-like [Equus caballus]	10221	343977	451	343	103	89	10655	1	1	1	725.93	1449.85	2	1449.86	0	0	69.68	1.9e-07	K	IGDLQPQIVNLLK	S			20.5276.5276.2
1	gi|338725684|XP_001916467.2|	PREDICTED: LOW QUALITY PROTEIN: collagen alpha-3(VI) chain-like [Equus caballus]	10221	343977	451	343	103	89	10656	1	1	1	725.93	1449.85	2	1449.86	0	0	56.4	4.1e-06	K	IGDLQPQIVNLLK	S			23.4649.4649.2
1	gi|338725684|XP_001916467.2|	PREDICTED: LOW QUALITY PROTEIN: collagen alpha-3(VI) chain-like [Equus caballus]	10221	343977	451	343	103	89	10657	1	1	1	725.93	1449.85	2	1449.86	0	0	63.38	8.3e-07	K	IGDLQPQIVNLLK	S			32.4681.4681.2
1	gi|338725684|XP_001916467.2|	PREDICTED: LOW QUALITY PROTEIN: collagen alpha-3(VI) chain-like [Equus caballus]	10221	343977	451	343	103	89	12161	1	1	1	514.61	1540.82	3	1540.82	0	1	41.68	0.0015	K	SLDGISQPAQELKR	N			19.2895.2895.3
1	gi|338725684|XP_001916467.2|	PREDICTED: LOW QUALITY PROTEIN: collagen alpha-3(VI) chain-like [Equus caballus]	10221	343977	451	343	103	89	12162	1	1	1	514.61	1540.82	3	1540.82	0	1	18.38	0.31	K	SLDGISQPAQELKR	N			32.2728.2728.3
1	gi|338725684|XP_001916467.2|	PREDICTED: LOW QUALITY PROTEIN: collagen alpha-3(VI) chain-like [Equus caballus]	10221	343977	451	343	103	89	12163	1	1	1	514.61	1540.82	3	1540.82	0	1	36.88	0.0044	K	SLDGISQPAQELKR	N			20.3078.3078.3
1	gi|338725684|XP_001916467.2|	PREDICTED: LOW QUALITY PROTEIN: collagen alpha-3(VI) chain-like [Equus caballus]	10221	343977	451	343	103	89	12164	1	1	1	771.42	1540.82	2	1540.82	0	1	50.39	0.0002	K	SLDGISQPAQELKR	N			19.2899.2899.2
1	gi|338725684|XP_001916467.2|	PREDICTED: LOW QUALITY PROTEIN: collagen alpha-3(VI) chain-like [Equus caballus]	10221	343977	451	343	103	89	12165	1	1	1	771.42	1540.82	2	1540.82	0	1	57.11	4.2e-05	K	SLDGISQPAQELKR	N			20.3083.3083.2
1	gi|338725684|XP_001916467.2|	PREDICTED: LOW QUALITY PROTEIN: collagen alpha-3(VI) chain-like [Equus caballus]	10221	343977	451	343	103	89	12478	1	1	1	522.56	1564.67	3	1564.66	0.01	1	10.23	0.63	K	WYYDSETKSCAR	F			20.1364.1364.3
1	gi|338725684|XP_001916467.2|	PREDICTED: LOW QUALITY PROTEIN: collagen alpha-3(VI) chain-like [Equus caballus]	10221	343977	451	343	103	89	12486	1	1	1	522.66	1564.95	3	1564.96	0	1	30.13	0.0011	R	AAEGVPKILVLITGGK	S			23.4912.4912.3
1	gi|338725684|XP_001916467.2|	PREDICTED: LOW QUALITY PROTEIN: collagen alpha-3(VI) chain-like [Equus caballus]	10221	343977	451	343	103	89	12487	1	1	1	522.66	1564.95	3	1564.96	0	1	44.33	4.2e-05	R	AAEGVPKILVLITGGK	S			19.5262.5262.3
1	gi|338725684|XP_001916467.2|	PREDICTED: LOW QUALITY PROTEIN: collagen alpha-3(VI) chain-like [Equus caballus]	10221	343977	451	343	103	89	12488	1	1	1	522.66	1564.95	3	1564.96	0	1	52.07	7.1e-06	R	AAEGVPKILVLITGGK	S			20.5578.5578.3
1	gi|338725684|XP_001916467.2|	PREDICTED: LOW QUALITY PROTEIN: collagen alpha-3(VI) chain-like [Equus caballus]	10221	343977	451	343	103	89	13067	5	1	1	803.39	1604.77	2	1604.76	0.01	0	0.33	23	K	SVEDAQEASTALTQR	G			30.5071.5071.2
1	gi|338725684|XP_001916467.2|	PREDICTED: LOW QUALITY PROTEIN: collagen alpha-3(VI) chain-like [Equus caballus]	10221	343977	451	343	103	89	13074	1	1	1	803.46	1604.91	2	1604.91	0	0	21.68	0.035	R	LKPDLLPPTSPGVGSK	K			23.3069.3069.2
1	gi|338725684|XP_001916467.2|	PREDICTED: LOW QUALITY PROTEIN: collagen alpha-3(VI) chain-like [Equus caballus]	10221	343977	451	343	103	89	13075	1	1	1	803.46	1604.91	2	1604.91	0	0	38.54	0.00071	R	LKPDLLPPTSPGVGSK	K			19.3254.3254.2
1	gi|338725684|XP_001916467.2|	PREDICTED: LOW QUALITY PROTEIN: collagen alpha-3(VI) chain-like [Equus caballus]	10221	343977	451	343	103	89	13076	1	1	1	803.46	1604.91	2	1604.91	0	0	4.85	1.7	R	LKPDLLPPTSPGVGSK	K			20.3558.3558.2
1	gi|338725684|XP_001916467.2|	PREDICTED: LOW QUALITY PROTEIN: collagen alpha-3(VI) chain-like [Equus caballus]	10221	343977	451	343	103	89	13077	1	1	1	803.46	1604.91	2	1604.91	0	0	38.16	0.00078	R	LKPDLLPPTSPGVGSK	K			20.3469.3469.2
1	gi|338725684|XP_001916467.2|	PREDICTED: LOW QUALITY PROTEIN: collagen alpha-3(VI) chain-like [Equus caballus]	10221	343977	451	343	103	89	13176	1	1	1	539.94	1616.8	3	1616.8	0	0	53.78	0.00013	K	SVEDAQEASIALTQR	G			24.2832.2832.3
1	gi|338725684|XP_001916467.2|	PREDICTED: LOW QUALITY PROTEIN: collagen alpha-3(VI) chain-like [Equus caballus]	10221	343977	451	343	103	89	13177	1	1	1	539.94	1616.8	3	1616.8	0	0	61.67	2.1e-05	K	SVEDAQEASIALTQR	G			32.3066.3066.3
1	gi|338725684|XP_001916467.2|	PREDICTED: LOW QUALITY PROTEIN: collagen alpha-3(VI) chain-like [Equus caballus]	10221	343977	451	343	103	89	13178	1	1	1	539.94	1616.8	3	1616.8	0	0	62.16	1.9e-05	K	SVEDAQEASIALTQR	G			22.3013.3013.3
1	gi|338725684|XP_001916467.2|	PREDICTED: LOW QUALITY PROTEIN: collagen alpha-3(VI) chain-like [Equus caballus]	10221	343977	451	343	103	89	13179	1	1	1	539.94	1616.8	3	1616.8	0	0	61.25	2.3e-05	K	SVEDAQEASIALTQR	G			23.3079.3079.3
1	gi|338725684|XP_001916467.2|	PREDICTED: LOW QUALITY PROTEIN: collagen alpha-3(VI) chain-like [Equus caballus]	10221	343977	451	343	103	89	13180	1	1	1	539.94	1616.8	3	1616.8	0	0	70.07	3e-06	K	SVEDAQEASIALTQR	G			20.3509.3509.3
1	gi|338725684|XP_001916467.2|	PREDICTED: LOW QUALITY PROTEIN: collagen alpha-3(VI) chain-like [Equus caballus]	10221	343977	451	343	103	89	13181	1	1	1	809.41	1616.8	2	1616.8	0	0	115.04	9.1e-11	K	SVEDAQEASIALTQR	G			1.2853.2853.2
1	gi|338725684|XP_001916467.2|	PREDICTED: LOW QUALITY PROTEIN: collagen alpha-3(VI) chain-like [Equus caballus]	10221	343977	451	343	103	89	13182	1	1	1	809.41	1616.8	2	1616.8	0	0	121.92	1.9e-11	K	SVEDAQEASIALTQR	G			23.3081.3081.2
1	gi|338725684|XP_001916467.2|	PREDICTED: LOW QUALITY PROTEIN: collagen alpha-3(VI) chain-like [Equus caballus]	10221	343977	451	343	103	89	13183	1	1	1	809.41	1616.8	2	1616.8	0	0	105.94	7.4e-10	K	SVEDAQEASIALTQR	G			32.3065.3065.2
1	gi|338725684|XP_001916467.2|	PREDICTED: LOW QUALITY PROTEIN: collagen alpha-3(VI) chain-like [Equus caballus]	10221	343977	451	343	103	89	13184	1	1	1	809.41	1616.8	2	1616.8	0	0	125.8	7.7e-12	K	SVEDAQEASIALTQR	G			19.3291.3291.2
1	gi|338725684|XP_001916467.2|	PREDICTED: LOW QUALITY PROTEIN: collagen alpha-3(VI) chain-like [Equus caballus]	10221	343977	451	343	103	89	13185	1	1	1	809.41	1616.8	2	1616.8	0	0	113	1.5e-10	K	SVEDAQEASIALTQR	G			20.3507.3507.2
1	gi|338725684|XP_001916467.2|	PREDICTED: LOW QUALITY PROTEIN: collagen alpha-3(VI) chain-like [Equus caballus]	10221	343977	451	343	103	89	14057	1	1	1	845.51	1689	2	1689	0	0	62.54	5.6e-07	R	IAPLQGMLPSLLAPLR	T			20.6554.6554.2
1	gi|338725684|XP_001916467.2|	PREDICTED: LOW QUALITY PROTEIN: collagen alpha-3(VI) chain-like [Equus caballus]	10221	343977	451	343	103	89	14058	1	1	1	845.51	1689	2	1689	0	0	66.26	2.4e-07	R	IAPLQGMLPSLLAPLR	T			19.6214.6214.2
1	gi|338725684|XP_001916467.2|	PREDICTED: LOW QUALITY PROTEIN: collagen alpha-3(VI) chain-like [Equus caballus]	10221	343977	451	343	103	89	14124	1	1	1	565.29	1692.84	3	1692.84	0	1	39.73	0.0027	R	VAVAQYSDDVRVESR	F			22.2575.2575.3
1	gi|338725684|XP_001916467.2|	PREDICTED: LOW QUALITY PROTEIN: collagen alpha-3(VI) chain-like [Equus caballus]	10221	343977	451	343	103	89	14125	1	1	1	565.29	1692.84	3	1692.84	0	1	46.73	0.00054	R	VAVAQYSDDVRVESR	F			32.2603.2603.3
1	gi|338725684|XP_001916467.2|	PREDICTED: LOW QUALITY PROTEIN: collagen alpha-3(VI) chain-like [Equus caballus]	10221	343977	451	343	103	89	14126	1	1	1	565.29	1692.84	3	1692.84	0	1	34.84	0.0084	R	VAVAQYSDDVRVESR	F			19.2759.2759.3
1	gi|338725684|XP_001916467.2|	PREDICTED: LOW QUALITY PROTEIN: collagen alpha-3(VI) chain-like [Equus caballus]	10221	343977	451	343	103	89	14127	1	1	1	565.29	1692.84	3	1692.84	0	1	38.38	0.0037	R	VAVAQYSDDVRVESR	F			20.2933.2933.3
1	gi|338725684|XP_001916467.2|	PREDICTED: LOW QUALITY PROTEIN: collagen alpha-3(VI) chain-like [Equus caballus]	10221	343977	451	343	103	89	14128	1	1	1	565.29	1692.84	3	1692.84	0	1	40.28	0.0024	R	VAVAQYSDDVRVESR	F			23.2610.2610.3
1	gi|338725684|XP_001916467.2|	PREDICTED: LOW QUALITY PROTEIN: collagen alpha-3(VI) chain-like [Equus caballus]	10221	343977	451	343	103	89	14129	1	1	1	847.43	1692.84	2	1692.84	0	1	35.77	0.0065	R	VAVAQYSDDVRVESR	F			22.2573.2573.2
1	gi|338725684|XP_001916467.2|	PREDICTED: LOW QUALITY PROTEIN: collagen alpha-3(VI) chain-like [Equus caballus]	10221	343977	451	343	103	89	14130	2	1	1	847.43	1692.84	2	1692.84	0	1	2.12	15	R	VAVAQYSDDVRVESR	F			23.2608.2608.2
1	gi|338725684|XP_001916467.2|	PREDICTED: LOW QUALITY PROTEIN: collagen alpha-3(VI) chain-like [Equus caballus]	10221	343977	451	343	103	89	14131	1	1	1	847.43	1692.84	2	1692.84	0	1	42.74	0.0013	R	VAVAQYSDDVRVESR	F			19.2764.2764.2
1	gi|338725684|XP_001916467.2|	PREDICTED: LOW QUALITY PROTEIN: collagen alpha-3(VI) chain-like [Equus caballus]	10221	343977	451	343	103	89	14132	1	1	1	847.43	1692.84	2	1692.84	0	1	45.48	0.0007	R	VAVAQYSDDVRVESR	F			20.2934.2934.2
1	gi|338725684|XP_001916467.2|	PREDICTED: LOW QUALITY PROTEIN: collagen alpha-3(VI) chain-like [Equus caballus]	10221	343977	451	343	103	89	14309	1	1	1	854.45	1706.88	2	1706.88	0	0	59.85	2.6e-05	R	VAVVTYNNEVTTEIR	F			17.2785.2785.2
1	gi|338725684|XP_001916467.2|	PREDICTED: LOW QUALITY PROTEIN: collagen alpha-3(VI) chain-like [Equus caballus]	10221	343977	451	343	103	89	14310	1	1	1	854.45	1706.88	2	1706.88	0	0	48.84	0.00032	R	VAVVTYNNEVTTEIR	F			28.3032.3032.2
1	gi|338725684|XP_001916467.2|	PREDICTED: LOW QUALITY PROTEIN: collagen alpha-3(VI) chain-like [Equus caballus]	10221	343977	451	343	103	89	14311	1	1	1	854.45	1706.88	2	1706.88	0	0	61.31	1.8e-05	R	VAVVTYNNEVTTEIR	F			11.3205.3205.2
1	gi|338725684|XP_001916467.2|	PREDICTED: LOW QUALITY PROTEIN: collagen alpha-3(VI) chain-like [Equus caballus]	10221	343977	451	343	103	89	14312	1	1	1	854.45	1706.88	2	1706.88	0	0	94.79	8.2e-09	R	VAVVTYNNEVTTEIR	F			8.3044.3044.2
1	gi|338725684|XP_001916467.2|	PREDICTED: LOW QUALITY PROTEIN: collagen alpha-3(VI) chain-like [Equus caballus]	10221	343977	451	343	103	89	14313	1	1	1	854.45	1706.88	2	1706.88	0	0	81.49	1.8e-07	R	VAVVTYNNEVTTEIR	F			4.3034.3034.2
1	gi|338725684|XP_001916467.2|	PREDICTED: LOW QUALITY PROTEIN: collagen alpha-3(VI) chain-like [Equus caballus]	10221	343977	451	343	103	89	14396	1	1	1	572	1712.97	3	1712.97	0	0	66.23	2.1e-06	K	LLTPITTLTSEQIQR	I			19.4431.4431.3
1	gi|338725684|XP_001916467.2|	PREDICTED: LOW QUALITY PROTEIN: collagen alpha-3(VI) chain-like [Equus caballus]	10221	343977	451	343	103	89	14397	1	1	1	572	1712.97	3	1712.97	0	0	62.35	5.1e-06	K	LLTPITTLTSEQIQR	I			20.4732.4732.3
1	gi|338725684|XP_001916467.2|	PREDICTED: LOW QUALITY PROTEIN: collagen alpha-3(VI) chain-like [Equus caballus]	10221	343977	451	343	103	89	14398	1	1	1	572	1712.97	3	1712.97	0	0	43.92	0.00035	K	LLTPITTLTSEQIQR	I			23.4127.4127.3
1	gi|338725684|XP_001916467.2|	PREDICTED: LOW QUALITY PROTEIN: collagen alpha-3(VI) chain-like [Equus caballus]	10221	343977	451	343	103	89	14399	1	1	1	572	1712.97	3	1712.97	0	0	30.22	0.0083	K	LLTPITTLTSEQIQR	I			32.4157.4157.3
1	gi|338725684|XP_001916467.2|	PREDICTED: LOW QUALITY PROTEIN: collagen alpha-3(VI) chain-like [Equus caballus]	10221	343977	451	343	103	89	14400	1	1	1	857.49	1712.97	2	1712.97	0.01	0	60.11	8.1e-06	K	LLTPITTLTSEQIQR	I			21.3890.3890.2
1	gi|338725684|XP_001916467.2|	PREDICTED: LOW QUALITY PROTEIN: collagen alpha-3(VI) chain-like [Equus caballus]	10221	343977	451	343	103	89	14401	1	1	1	857.49	1712.97	2	1712.97	0.01	0	59.3	9.8e-06	K	LLTPITTLTSEQIQR	I			22.4021.4021.2
1	gi|338725684|XP_001916467.2|	PREDICTED: LOW QUALITY PROTEIN: collagen alpha-3(VI) chain-like [Equus caballus]	10221	343977	451	343	103	89	14402	1	1	1	857.49	1712.97	2	1712.97	0.01	0	96.61	1.8e-09	K	LLTPITTLTSEQIQR	I			20.4729.4729.2
1	gi|338725684|XP_001916467.2|	PREDICTED: LOW QUALITY PROTEIN: collagen alpha-3(VI) chain-like [Equus caballus]	10221	343977	451	343	103	89	14403	1	1	1	857.49	1712.97	2	1712.97	0.01	0	91.52	5.8e-09	K	LLTPITTLTSEQIQR	I			23.4122.4122.2
1	gi|338725684|XP_001916467.2|	PREDICTED: LOW QUALITY PROTEIN: collagen alpha-3(VI) chain-like [Equus caballus]	10221	343977	451	343	103	89	14404	1	1	1	857.49	1712.97	2	1712.97	0.01	0	75.81	2.2e-07	K	LLTPITTLTSEQIQR	I			19.4426.4426.2
1	gi|338725684|XP_001916467.2|	PREDICTED: LOW QUALITY PROTEIN: collagen alpha-3(VI) chain-like [Equus caballus]	10221	343977	451	343	103	89	14428	1	1	1	572.66	1714.95	3	1714.95	0	0	58.47	1.6e-05	R	IEEGVPQFLVLISSGK	S			19.5901.5901.3
1	gi|338725684|XP_001916467.2|	PREDICTED: LOW QUALITY PROTEIN: collagen alpha-3(VI) chain-like [Equus caballus]	10221	343977	451	343	103	89	14429	1	1	1	572.66	1714.95	3	1714.95	0	0	65.81	2.9e-06	R	IEEGVPQFLVLISSGK	S			20.6228.6228.3
1	gi|338725684|XP_001916467.2|	PREDICTED: LOW QUALITY PROTEIN: collagen alpha-3(VI) chain-like [Equus caballus]	10221	343977	451	343	103	89	14430	1	1	1	858.48	1714.95	2	1714.95	0	0	34.31	0.004	R	IEEGVPQFLVLISSGK	S			24.5179.5179.2
1	gi|338725684|XP_001916467.2|	PREDICTED: LOW QUALITY PROTEIN: collagen alpha-3(VI) chain-like [Equus caballus]	10221	343977	451	343	103	89	14431	1	1	1	858.48	1714.95	2	1714.95	0	0	34.19	0.0041	R	IEEGVPQFLVLISSGK	S			22.5446.5446.2
1	gi|338725684|XP_001916467.2|	PREDICTED: LOW QUALITY PROTEIN: collagen alpha-3(VI) chain-like [Equus caballus]	10221	343977	451	343	103	89	14432	1	1	1	858.48	1714.95	2	1714.95	0	0	12.6	0.59	R	IEEGVPQFLVLISSGK	S			23.5535.5535.2
1	gi|338725684|XP_001916467.2|	PREDICTED: LOW QUALITY PROTEIN: collagen alpha-3(VI) chain-like [Equus caballus]	10221	343977	451	343	103	89	14433	1	1	1	858.48	1714.95	2	1714.95	0	0	45.23	0.00032	R	IEEGVPQFLVLISSGK	S			19.5888.5888.2
1	gi|338725684|XP_001916467.2|	PREDICTED: LOW QUALITY PROTEIN: collagen alpha-3(VI) chain-like [Equus caballus]	10221	343977	451	343	103	89	14434	1	1	1	858.48	1714.95	2	1714.95	0	0	45.04	0.00034	R	IEEGVPQFLVLISSGK	S			20.6223.6223.2
1	gi|338725684|XP_001916467.2|	PREDICTED: LOW QUALITY PROTEIN: collagen alpha-3(VI) chain-like [Equus caballus]	10221	343977	451	343	103	89	14501	1	1	1	861.48	1720.95	2	1720.95	0	0	6.76	2	R	IEDGVPQHLVLFLGGK	S			22.4417.4417.2
1	gi|338725684|XP_001916467.2|	PREDICTED: LOW QUALITY PROTEIN: collagen alpha-3(VI) chain-like [Equus caballus]	10221	343977	451	343	103	89	14502	1	1	1	861.48	1720.95	2	1720.95	0	0	27.42	0.018	R	IEDGVPQHLVLFLGGK	S			20.5143.5143.2
1	gi|338725684|XP_001916467.2|	PREDICTED: LOW QUALITY PROTEIN: collagen alpha-3(VI) chain-like [Equus caballus]	10221	343977	451	343	103	89	14503	1	1	1	574.66	1720.95	3	1720.95	0	0	33.64	0.0032	R	IEDGVPQHLVLFLGGK	S			23.4499.4499.3
1	gi|338725684|XP_001916467.2|	PREDICTED: LOW QUALITY PROTEIN: collagen alpha-3(VI) chain-like [Equus caballus]	10221	343977	451	343	103	89	14504	1	1	1	574.66	1720.95	3	1720.95	0	0	27.82	0.012	R	IEDGVPQHLVLFLGGK	S			22.4409.4409.3
1	gi|338725684|XP_001916467.2|	PREDICTED: LOW QUALITY PROTEIN: collagen alpha-3(VI) chain-like [Equus caballus]	10221	343977	451	343	103	89	14505	1	1	1	574.66	1720.95	3	1720.95	0	0	44.61	0.00026	R	IEDGVPQHLVLFLGGK	S			20.5123.5123.3
1	gi|338725684|XP_001916467.2|	PREDICTED: LOW QUALITY PROTEIN: collagen alpha-3(VI) chain-like [Equus caballus]	10221	343977	451	343	103	89	14506	1	1	1	574.66	1720.95	3	1720.95	0	0	50.47	6.7e-05	R	IEDGVPQHLVLFLGGK	S			19.4831.4831.3
1	gi|338725684|XP_001916467.2|	PREDICTED: LOW QUALITY PROTEIN: collagen alpha-3(VI) chain-like [Equus caballus]	10221	343977	451	343	103	89	14507	1	1	1	574.66	1720.95	3	1720.95	0	0	21.82	0.049	R	IEDGVPQHLVLFLGGK	S			32.4542.4542.3
1	gi|338725684|XP_001916467.2|	PREDICTED: LOW QUALITY PROTEIN: collagen alpha-3(VI) chain-like [Equus caballus]	10221	343977	451	343	103	89	14652	1	1	1	577.97	1730.89	3	1730.89	0	0	42.75	0.0012	K	ISLSPEYVFSVSTFR	E			19.5392.5392.3
1	gi|338725684|XP_001916467.2|	PREDICTED: LOW QUALITY PROTEIN: collagen alpha-3(VI) chain-like [Equus caballus]	10221	343977	451	343	103	89	14653	1	1	1	577.97	1730.89	3	1730.89	0	0	52.69	0.00012	K	ISLSPEYVFSVSTFR	E			20.5713.5713.3
1	gi|338725684|XP_001916467.2|	PREDICTED: LOW QUALITY PROTEIN: collagen alpha-3(VI) chain-like [Equus caballus]	10221	343977	451	343	103	89	14654	1	1	1	866.45	1730.89	2	1730.89	0	0	14.24	0.8	K	ISLSPEYVFSVSTFR	E			24.4698.4698.2
1	gi|338725684|XP_001916467.2|	PREDICTED: LOW QUALITY PROTEIN: collagen alpha-3(VI) chain-like [Equus caballus]	10221	343977	451	343	103	89	14655	1	1	1	866.45	1730.89	2	1730.89	0	0	70.1	2.1e-06	K	ISLSPEYVFSVSTFR	E			22.4949.4949.2
1	gi|338725684|XP_001916467.2|	PREDICTED: LOW QUALITY PROTEIN: collagen alpha-3(VI) chain-like [Equus caballus]	10221	343977	451	343	103	89	14656	1	1	1	866.45	1730.89	2	1730.89	0	0	106.35	4.9e-10	K	ISLSPEYVFSVSTFR	E			23.5040.5040.2
1	gi|338725684|XP_001916467.2|	PREDICTED: LOW QUALITY PROTEIN: collagen alpha-3(VI) chain-like [Equus caballus]	10221	343977	451	343	103	89	14657	1	1	1	866.45	1730.89	2	1730.89	0	0	48.74	0.00028	K	ISLSPEYVFSVSTFR	E			20.5702.5702.2
1	gi|338725684|XP_001916467.2|	PREDICTED: LOW QUALITY PROTEIN: collagen alpha-3(VI) chain-like [Equus caballus]	10221	343977	451	343	103	89	14658	1	1	1	866.45	1730.89	2	1730.89	0	0	94.39	7.8e-09	K	ISLSPEYVFSVSTFR	E			19.5384.5384.2
1	gi|338725684|XP_001916467.2|	PREDICTED: LOW QUALITY PROTEIN: collagen alpha-3(VI) chain-like [Equus caballus]	10221	343977	451	343	103	89	14832	1	1	1	871.5	1740.99	2	1740.99	0	1	74.43	1.9e-07	R	LDQRVPQIAFVITGGK	S			20.4785.4785.2
1	gi|338725684|XP_001916467.2|	PREDICTED: LOW QUALITY PROTEIN: collagen alpha-3(VI) chain-like [Equus caballus]	10221	343977	451	343	103	89	14833	1	1	1	871.5	1740.99	2	1740.99	0	1	58.46	7.7e-06	R	LDQRVPQIAFVITGGK	S			23.4172.4172.2
1	gi|338725684|XP_001916467.2|	PREDICTED: LOW QUALITY PROTEIN: collagen alpha-3(VI) chain-like [Equus caballus]	10221	343977	451	343	103	89	14834	1	1	1	871.5	1740.99	2	1740.99	0	1	56.89	1.1e-05	R	LDQRVPQIAFVITGGK	S			19.4488.4488.2
1	gi|338725684|XP_001916467.2|	PREDICTED: LOW QUALITY PROTEIN: collagen alpha-3(VI) chain-like [Equus caballus]	10221	343977	451	343	103	89	14835	1	1	1	581.34	1740.99	3	1740.99	0	1	11.95	0.32	R	LDQRVPQIAFVITGGK	S			13.3674.3674.3
1	gi|338725684|XP_001916467.2|	PREDICTED: LOW QUALITY PROTEIN: collagen alpha-3(VI) chain-like [Equus caballus]	10221	343977	451	343	103	89	14837	1	1	1	581.34	1740.99	3	1740.99	0	1	52.49	2.8e-05	R	LDQRVPQIAFVITGGK	S			23.4170.4170.3
1	gi|338725684|XP_001916467.2|	PREDICTED: LOW QUALITY PROTEIN: collagen alpha-3(VI) chain-like [Equus caballus]	10221	343977	451	343	103	89	14838	1	1	1	581.34	1740.99	3	1740.99	0	1	43.03	0.00025	R	LDQRVPQIAFVITGGK	S			32.4196.4196.3
1	gi|338725684|XP_001916467.2|	PREDICTED: LOW QUALITY PROTEIN: collagen alpha-3(VI) chain-like [Equus caballus]	10221	343977	451	343	103	89	14839	1	1	1	581.34	1740.99	3	1740.99	0	1	47.84	8.1e-05	R	LDQRVPQIAFVITGGK	S			22.4070.4070.3
1	gi|338725684|XP_001916467.2|	PREDICTED: LOW QUALITY PROTEIN: collagen alpha-3(VI) chain-like [Equus caballus]	10221	343977	451	343	103	89	15343	1	1	1	890.51	1779.01	2	1779.01	0	0	58.22	5.5e-06	R	IEEGVPQLLIVLTAER	S			22.5587.5587.2
1	gi|338725684|XP_001916467.2|	PREDICTED: LOW QUALITY PROTEIN: collagen alpha-3(VI) chain-like [Equus caballus]	10221	343977	451	343	103	89	15344	1	1	1	890.51	1779.01	2	1779.01	0	0	72.48	2.1e-07	R	IEEGVPQLLIVLTAER	S			19.6024.6024.2
1	gi|338725684|XP_001916467.2|	PREDICTED: LOW QUALITY PROTEIN: collagen alpha-3(VI) chain-like [Equus caballus]	10221	343977	451	343	103	89	15345	1	1	1	890.51	1779.01	2	1779.01	0	0	58.93	4.7e-06	R	IEEGVPQLLIVLTAER	S			23.5683.5683.2
1	gi|338725684|XP_001916467.2|	PREDICTED: LOW QUALITY PROTEIN: collagen alpha-3(VI) chain-like [Equus caballus]	10221	343977	451	343	103	89	15346	1	1	1	890.51	1779.01	2	1779.01	0	0	24.79	0.012	R	IEEGVPQLLIVLTAER	S			32.5751.5751.2
1	gi|338725684|XP_001916467.2|	PREDICTED: LOW QUALITY PROTEIN: collagen alpha-3(VI) chain-like [Equus caballus]	10221	343977	451	343	103	89	15347	1	1	1	890.51	1779.01	2	1779.01	0	0	88.89	4.7e-09	R	IEEGVPQLLIVLTAER	S			20.6363.6363.2
1	gi|338725684|XP_001916467.2|	PREDICTED: LOW QUALITY PROTEIN: collagen alpha-3(VI) chain-like [Equus caballus]	10221	343977	451	343	103	89	15444	1	1	1	595.98	1784.91	3	1784.9	0	1	37.6	0.0042	R	NIDRTELQTITNDPR	L			22.2810.2810.3
1	gi|338725684|XP_001916467.2|	PREDICTED: LOW QUALITY PROTEIN: collagen alpha-3(VI) chain-like [Equus caballus]	10221	343977	451	343	103	89	15445	1	1	1	595.98	1784.91	3	1784.9	0	1	16.99	0.48	R	NIDRTELQTITNDPR	L			23.2865.2865.3
1	gi|338725684|XP_001916467.2|	PREDICTED: LOW QUALITY PROTEIN: collagen alpha-3(VI) chain-like [Equus caballus]	10221	343977	451	343	103	89	15446	1	1	1	595.98	1784.91	3	1784.9	0	1	45.24	0.00073	R	NIDRTELQTITNDPR	L			20.3245.3245.3
1	gi|338725684|XP_001916467.2|	PREDICTED: LOW QUALITY PROTEIN: collagen alpha-3(VI) chain-like [Equus caballus]	10221	343977	451	343	103	89	15447	1	1	1	595.98	1784.91	3	1784.9	0	1	50.97	0.00019	R	NIDRTELQTITNDPR	L			19.3046.3046.3
1	gi|338725684|XP_001916467.2|	PREDICTED: LOW QUALITY PROTEIN: collagen alpha-3(VI) chain-like [Equus caballus]	10221	343977	451	343	103	89	15449	1	1	1	893.46	1784.91	2	1784.9	0	1	31.79	0.016	R	NIDRTELQTITNDPR	L			20.3249.3249.2
1	gi|338725684|XP_001916467.2|	PREDICTED: LOW QUALITY PROTEIN: collagen alpha-3(VI) chain-like [Equus caballus]	10221	343977	451	343	103	89	15619	1	1	1	898.47	1794.92	2	1794.92	0	0	80.84	1.8e-07	K	SLEGPALYTGSALDFVR	N			24.4305.4305.2
1	gi|338725684|XP_001916467.2|	PREDICTED: LOW QUALITY PROTEIN: collagen alpha-3(VI) chain-like [Equus caballus]	10221	343977	451	343	103	89	15620	1	1	1	898.47	1794.92	2	1794.92	0	0	109.8	2.3e-10	K	SLEGPALYTGSALDFVR	N			19.4988.4988.2
1	gi|338725684|XP_001916467.2|	PREDICTED: LOW QUALITY PROTEIN: collagen alpha-3(VI) chain-like [Equus caballus]	10221	343977	451	343	103	89	15621	1	1	1	898.47	1794.92	2	1794.92	0	0	45.06	0.00068	K	SLEGPALYTGSALDFVR	N			22.4558.4558.2
1	gi|338725684|XP_001916467.2|	PREDICTED: LOW QUALITY PROTEIN: collagen alpha-3(VI) chain-like [Equus caballus]	10221	343977	451	343	103	89	15622	1	1	1	898.47	1794.92	2	1794.92	0	0	98.32	3.2e-09	K	SLEGPALYTGSALDFVR	N			32.4689.4689.2
1	gi|338725684|XP_001916467.2|	PREDICTED: LOW QUALITY PROTEIN: collagen alpha-3(VI) chain-like [Equus caballus]	10221	343977	451	343	103	89	15623	1	1	1	898.47	1794.92	2	1794.92	0	0	87.51	3.9e-08	K	SLEGPALYTGSALDFVR	N			20.5285.5285.2
1	gi|338725684|XP_001916467.2|	PREDICTED: LOW QUALITY PROTEIN: collagen alpha-3(VI) chain-like [Equus caballus]	10221	343977	451	343	103	89	16139	1	1	1	912.48	1822.94	2	1822.94	0	0	109.9	2.2e-10	R	YSQVISSSGIVSLGVGDR	N			19.4090.4090.2
1	gi|338725684|XP_001916467.2|	PREDICTED: LOW QUALITY PROTEIN: collagen alpha-3(VI) chain-like [Equus caballus]	10221	343977	451	343	103	89	16140	1	1	1	912.48	1822.94	2	1822.94	0	0	128.52	3e-12	R	YSQVISSSGIVSLGVGDR	N			20.4378.4378.2
1	gi|338725684|XP_001916467.2|	PREDICTED: LOW QUALITY PROTEIN: collagen alpha-3(VI) chain-like [Equus caballus]	10221	343977	451	343	103	89	16141	1	1	1	608.66	1822.96	3	1822.96	0	0	32.74	0.0097	R	FDEHQNKPEILNLVK	R			19.3667.3667.3
1	gi|338725684|XP_001916467.2|	PREDICTED: LOW QUALITY PROTEIN: collagen alpha-3(VI) chain-like [Equus caballus]	10221	343977	451	343	103	89	16142	1	1	1	608.66	1822.96	3	1822.96	0	0	34.01	0.0072	R	FDEHQNKPEILNLVK	R			20.3923.3923.3
1	gi|338725684|XP_001916467.2|	PREDICTED: LOW QUALITY PROTEIN: collagen alpha-3(VI) chain-like [Equus caballus]	10221	343977	451	343	103	89	17118	1	1	1	634.67	1900.98	3	1900.99	0	1	45.17	0.00074	K	SVEDAQEASIALTQRGVK	V			23.3006.3006.3
1	gi|338725684|XP_001916467.2|	PREDICTED: LOW QUALITY PROTEIN: collagen alpha-3(VI) chain-like [Equus caballus]	10221	343977	451	343	103	89	17119	1	1	1	634.67	1900.98	3	1900.99	0	1	39.09	0.003	K	SVEDAQEASIALTQRGVK	V			20.3429.3429.3
1	gi|338725684|XP_001916467.2|	PREDICTED: LOW QUALITY PROTEIN: collagen alpha-3(VI) chain-like [Equus caballus]	10221	343977	451	343	103	89	17120	1	1	1	634.67	1900.98	3	1900.99	0	1	31.49	0.017	K	SVEDAQEASIALTQRGVK	V			22.2944.2944.3
1	gi|338725684|XP_001916467.2|	PREDICTED: LOW QUALITY PROTEIN: collagen alpha-3(VI) chain-like [Equus caballus]	10221	343977	451	343	103	89	17121	1	1	1	634.67	1900.98	3	1900.99	0	1	45	0.00077	K	SVEDAQEASIALTQRGVK	V			19.3205.3205.3
1	gi|338725684|XP_001916467.2|	PREDICTED: LOW QUALITY PROTEIN: collagen alpha-3(VI) chain-like [Equus caballus]	10221	343977	451	343	103	89	17122	1	1	1	634.67	1900.98	3	1900.99	0	1	40.68	0.0021	K	SVEDAQEASIALTQRGVK	V			21.2826.2826.3
1	gi|338725684|XP_001916467.2|	PREDICTED: LOW QUALITY PROTEIN: collagen alpha-3(VI) chain-like [Equus caballus]	10221	343977	451	343	103	89	17123	1	1	1	951.5	1900.98	2	1900.99	0	1	13.52	1	K	SVEDAQEASIALTQRGVK	V			22.2941.2941.2
1	gi|338725684|XP_001916467.2|	PREDICTED: LOW QUALITY PROTEIN: collagen alpha-3(VI) chain-like [Equus caballus]	10221	343977	451	343	103	89	17124	1	1	1	951.5	1900.98	2	1900.99	0	1	31.48	0.016	K	SVEDAQEASIALTQRGVK	V			23.3009.3009.2
1	gi|338725684|XP_001916467.2|	PREDICTED: LOW QUALITY PROTEIN: collagen alpha-3(VI) chain-like [Equus caballus]	10221	343977	451	343	103	89	17125	1	1	1	951.5	1900.98	2	1900.99	0	1	63.54	1e-05	K	SVEDAQEASIALTQRGVK	V			32.2994.2994.2
1	gi|338725684|XP_001916467.2|	PREDICTED: LOW QUALITY PROTEIN: collagen alpha-3(VI) chain-like [Equus caballus]	10221	343977	451	343	103	89	17126	1	1	1	951.5	1900.98	2	1900.99	0	1	47.9	0.00037	K	SVEDAQEASIALTQRGVK	V			19.3207.3207.2
1	gi|338725684|XP_001916467.2|	PREDICTED: LOW QUALITY PROTEIN: collagen alpha-3(VI) chain-like [Equus caballus]	10221	343977	451	343	103	89	17127	1	1	1	951.5	1900.98	2	1900.99	0	1	88.51	3.2e-08	K	SVEDAQEASIALTQRGVK	V			20.3430.3430.2
1	gi|338725684|XP_001916467.2|	PREDICTED: LOW QUALITY PROTEIN: collagen alpha-3(VI) chain-like [Equus caballus]	10221	343977	451	343	103	89	17496	1	1	1	972.56	1943.11	2	1943.11	0	1	46.08	6.9e-05	R	EAVLKLSDAGITPLFLTR	Q			23.4826.4826.2
1	gi|338725684|XP_001916467.2|	PREDICTED: LOW QUALITY PROTEIN: collagen alpha-3(VI) chain-like [Equus caballus]	10221	343977	451	343	103	89	17497	1	1	1	972.56	1943.11	2	1943.11	0	1	55.97	7.1e-06	R	EAVLKLSDAGITPLFLTR	Q			19.5167.5167.2
1	gi|338725684|XP_001916467.2|	PREDICTED: LOW QUALITY PROTEIN: collagen alpha-3(VI) chain-like [Equus caballus]	10221	343977	451	343	103	89	17498	1	1	1	972.56	1943.11	2	1943.11	0	1	43.2	0.00013	R	EAVLKLSDAGITPLFLTR	Q			20.5471.5471.2
1	gi|338725684|XP_001916467.2|	PREDICTED: LOW QUALITY PROTEIN: collagen alpha-3(VI) chain-like [Equus caballus]	10221	343977	451	343	103	89	17499	1	1	1	648.71	1943.11	3	1943.11	0	1	41.34	0.00023	R	EAVLKLSDAGITPLFLTR	Q			21.4579.4579.3
1	gi|338725684|XP_001916467.2|	PREDICTED: LOW QUALITY PROTEIN: collagen alpha-3(VI) chain-like [Equus caballus]	10221	343977	451	343	103	89	17500	1	1	1	648.71	1943.11	3	1943.11	0	1	32.83	0.0016	R	EAVLKLSDAGITPLFLTR	Q			23.4814.4814.3
1	gi|338725684|XP_001916467.2|	PREDICTED: LOW QUALITY PROTEIN: collagen alpha-3(VI) chain-like [Equus caballus]	10221	343977	451	343	103	89	17501	1	1	1	648.71	1943.11	3	1943.11	0	1	27.39	0.0057	R	EAVLKLSDAGITPLFLTR	Q			15.4532.4532.3
1	gi|338725684|XP_001916467.2|	PREDICTED: LOW QUALITY PROTEIN: collagen alpha-3(VI) chain-like [Equus caballus]	10221	343977	451	343	103	89	17502	1	1	1	648.71	1943.11	3	1943.11	0	1	38.64	0.00043	R	EAVLKLSDAGITPLFLTR	Q			22.4723.4723.3
1	gi|338725684|XP_001916467.2|	PREDICTED: LOW QUALITY PROTEIN: collagen alpha-3(VI) chain-like [Equus caballus]	10221	343977	451	343	103	89	17503	1	1	1	648.71	1943.11	3	1943.11	0	1	22.05	0.02	R	EAVLKLSDAGITPLFLTR	Q			20.5464.5464.3
1	gi|338725684|XP_001916467.2|	PREDICTED: LOW QUALITY PROTEIN: collagen alpha-3(VI) chain-like [Equus caballus]	10221	343977	451	343	103	89	17838	1	1	1	657.34	1968.99	3	1968.99	0	0	35.62	0.0069	K	VVIHFTDGVDGDLADLQR	A			7.4042.4042.3
1	gi|338725684|XP_001916467.2|	PREDICTED: LOW QUALITY PROTEIN: collagen alpha-3(VI) chain-like [Equus caballus]	10221	343977	451	343	103	89	17839	1	1	1	657.34	1968.99	3	1968.99	0	0	55.55	7e-05	K	VVIHFTDGVDGDLADLQR	A			20.4498.4498.3
1	gi|338725684|XP_001916467.2|	PREDICTED: LOW QUALITY PROTEIN: collagen alpha-3(VI) chain-like [Equus caballus]	10221	343977	451	343	103	89	17840	1	1	1	657.34	1968.99	3	1968.99	0	0	58.59	3.5e-05	K	VVIHFTDGVDGDLADLQR	A			19.4215.4215.3
1	gi|338725684|XP_001916467.2|	PREDICTED: LOW QUALITY PROTEIN: collagen alpha-3(VI) chain-like [Equus caballus]	10221	343977	451	343	103	89	17841	1	1	1	657.34	1968.99	3	1968.99	0	0	44.36	0.00092	K	VVIHFTDGVDGDLADLQR	A			23.3911.3911.3
1	gi|338725684|XP_001916467.2|	PREDICTED: LOW QUALITY PROTEIN: collagen alpha-3(VI) chain-like [Equus caballus]	10221	343977	451	343	103	89	17842	1	1	1	657.34	1968.99	3	1968.99	0	0	58.35	3.7e-05	K	VVIHFTDGVDGDLADLQR	A			32.3932.3932.3
1	gi|338725684|XP_001916467.2|	PREDICTED: LOW QUALITY PROTEIN: collagen alpha-3(VI) chain-like [Equus caballus]	10221	343977	451	343	103	89	17998	1	1	1	495.77	1979.06	4	1979.06	0	1	31.83	0.0088	R	FDEHQNKPEILNLVKR	M			23.3112.3112.4
1	gi|338725684|XP_001916467.2|	PREDICTED: LOW QUALITY PROTEIN: collagen alpha-3(VI) chain-like [Equus caballus]	10221	343977	451	343	103	89	18419	1	1	1	670.34	2007.99	3	2007.99	0	1	18.16	0.38	R	NIDSEEVGKIASNSATAFR	V			8.3216.3216.3
1	gi|338725684|XP_001916467.2|	PREDICTED: LOW QUALITY PROTEIN: collagen alpha-3(VI) chain-like [Equus caballus]	10221	343977	451	343	103	89	18420	1	1	1	670.34	2007.99	3	2007.99	0	1	16.66	0.53	R	NIDSEEVGKIASNSATAFR	V			1.3161.3161.3
1	gi|338725684|XP_001916467.2|	PREDICTED: LOW QUALITY PROTEIN: collagen alpha-3(VI) chain-like [Equus caballus]	10221	343977	451	343	103	89	18421	1	1	1	670.34	2007.99	3	2007.99	0	1	20.23	0.23	R	NIDSEEVGKIASNSATAFR	V			9.3114.3114.3
1	gi|338725684|XP_001916467.2|	PREDICTED: LOW QUALITY PROTEIN: collagen alpha-3(VI) chain-like [Equus caballus]	10221	343977	451	343	103	89	18422	1	1	1	670.34	2007.99	3	2007.99	0	1	30.39	0.022	R	NIDSEEVGKIASNSATAFR	V			30.3415.3415.3
1	gi|338725684|XP_001916467.2|	PREDICTED: LOW QUALITY PROTEIN: collagen alpha-3(VI) chain-like [Equus caballus]	10221	343977	451	343	103	89	18423	1	1	1	670.34	2007.99	3	2007.99	0	1	49.14	0.0003	R	NIDSEEVGKIASNSATAFR	V			25.3329.3329.3
1	gi|338725684|XP_001916467.2|	PREDICTED: LOW QUALITY PROTEIN: collagen alpha-3(VI) chain-like [Equus caballus]	10221	343977	451	343	103	89	18424	1	1	1	1005	2007.99	2	2007.99	0	1	24.97	0.078	R	NIDSEEVGKIASNSATAFR	V			1.3163.3163.2
1	gi|338725684|XP_001916467.2|	PREDICTED: LOW QUALITY PROTEIN: collagen alpha-3(VI) chain-like [Equus caballus]	10221	343977	451	343	103	89	18425	1	1	1	1005	2007.99	2	2007.99	0	1	56.41	5.6e-05	R	NIDSEEVGKIASNSATAFR	V			23.3388.3388.2
1	gi|338725684|XP_001916467.2|	PREDICTED: LOW QUALITY PROTEIN: collagen alpha-3(VI) chain-like [Equus caballus]	10221	343977	451	343	103	89	18426	1	1	1	1005	2007.99	2	2007.99	0	1	69.23	2.9e-06	R	NIDSEEVGKIASNSATAFR	V			22.3312.3312.2
1	gi|338725684|XP_001916467.2|	PREDICTED: LOW QUALITY PROTEIN: collagen alpha-3(VI) chain-like [Equus caballus]	10221	343977	451	343	103	89	18427	1	1	1	1005	2007.99	2	2007.99	0	1	110	2.5e-10	R	NIDSEEVGKIASNSATAFR	V			32.3383.3383.2
1	gi|338725684|XP_001916467.2|	PREDICTED: LOW QUALITY PROTEIN: collagen alpha-3(VI) chain-like [Equus caballus]	10221	343977	451	343	103	89	18428	1	1	1	1005	2007.99	2	2007.99	0	1	104.77	8.2e-10	R	NIDSEEVGKIASNSATAFR	V			20.3889.3889.2
1	gi|338725684|XP_001916467.2|	PREDICTED: LOW QUALITY PROTEIN: collagen alpha-3(VI) chain-like [Equus caballus]	10221	343977	451	343	103	89	18490	1	1	1	672.69	2015.04	3	2015.04	0	0	34.39	0.0078	R	IGVVQFSNEVFPEFYLK	T			20.6159.6159.3
1	gi|338725684|XP_001916467.2|	PREDICTED: LOW QUALITY PROTEIN: collagen alpha-3(VI) chain-like [Equus caballus]	10221	343977	451	343	103	89	18491	1	1	1	672.69	2015.04	3	2015.04	0	0	39.2	0.0026	R	IGVVQFSNEVFPEFYLK	T			19.5821.5821.3
1	gi|338725684|XP_001916467.2|	PREDICTED: LOW QUALITY PROTEIN: collagen alpha-3(VI) chain-like [Equus caballus]	10221	343977	451	343	103	89	18492	1	1	1	672.69	2015.04	3	2015.04	0	0	12.35	1.3	R	IGVVQFSNEVFPEFYLK	T			24.5110.5110.3
1	gi|338725684|XP_001916467.2|	PREDICTED: LOW QUALITY PROTEIN: collagen alpha-3(VI) chain-like [Equus caballus]	10221	343977	451	343	103	89	18493	1	1	1	672.69	2015.04	3	2015.04	0	0	27.3	0.04	R	IGVVQFSNEVFPEFYLK	T			22.5373.5373.3
1	gi|338725684|XP_001916467.2|	PREDICTED: LOW QUALITY PROTEIN: collagen alpha-3(VI) chain-like [Equus caballus]	10221	343977	451	343	103	89	18494	1	1	1	672.69	2015.04	3	2015.04	0	0	16.61	0.47	R	IGVVQFSNEVFPEFYLK	T			23.5468.5468.3
1	gi|338725684|XP_001916467.2|	PREDICTED: LOW QUALITY PROTEIN: collagen alpha-3(VI) chain-like [Equus caballus]	10221	343977	451	343	103	89	18495	1	1	1	1008.53	2015.04	2	2015.04	0	0	43.54	0.00093	R	IGVVQFSNEVFPEFYLK	T			24.5105.5105.2
1	gi|338725684|XP_001916467.2|	PREDICTED: LOW QUALITY PROTEIN: collagen alpha-3(VI) chain-like [Equus caballus]	10221	343977	451	343	103	89	18496	1	1	1	1008.53	2015.04	2	2015.04	0	0	50.55	0.00019	R	IGVVQFSNEVFPEFYLK	T			25.5376.5376.2
1	gi|338725684|XP_001916467.2|	PREDICTED: LOW QUALITY PROTEIN: collagen alpha-3(VI) chain-like [Equus caballus]	10221	343977	451	343	103	89	18497	1	1	1	1008.53	2015.04	2	2015.04	0	0	49.92	0.00021	R	IGVVQFSNEVFPEFYLK	T			23.5467.5467.2
1	gi|338725684|XP_001916467.2|	PREDICTED: LOW QUALITY PROTEIN: collagen alpha-3(VI) chain-like [Equus caballus]	10221	343977	451	343	103	89	18498	1	1	1	1008.53	2015.04	2	2015.04	0	0	46.3	0.00049	R	IGVVQFSNEVFPEFYLK	T			21.5223.5223.2
1	gi|338725684|XP_001916467.2|	PREDICTED: LOW QUALITY PROTEIN: collagen alpha-3(VI) chain-like [Equus caballus]	10221	343977	451	343	103	89	18499	1	1	1	1008.53	2015.04	2	2015.04	0	0	72.62	1.2e-06	R	IGVVQFSNEVFPEFYLK	T			19.5813.5813.2
1	gi|338725684|XP_001916467.2|	PREDICTED: LOW QUALITY PROTEIN: collagen alpha-3(VI) chain-like [Equus caballus]	10221	343977	451	343	103	89	18587	1	1	1	675.67	2023.98	3	2023.98	0	1	13.23	1.2	R	NIDSEEVGKIASNSATAFR	V	Oxidation (K)	0.0000000020000000000.0	19.3650.3650.3
1	gi|338725684|XP_001916467.2|	PREDICTED: LOW QUALITY PROTEIN: collagen alpha-3(VI) chain-like [Equus caballus]	10221	343977	451	343	103	89	18588	1	1	1	675.67	2023.98	3	2023.98	0	1	11.64	1.7	R	NIDSEEVGKIASNSATAFR	V	Oxidation (K)	0.0000000020000000000.0	20.3900.3900.3
1	gi|338725684|XP_001916467.2|	PREDICTED: LOW QUALITY PROTEIN: collagen alpha-3(VI) chain-like [Equus caballus]	10221	343977	451	343	103	89	18883	1	1	1	686.69	2057.05	3	2057.05	0	0	46.03	0.00055	R	DVLLSVVGDLTIAESNCPR	G			20.6127.6127.3
1	gi|338725684|XP_001916467.2|	PREDICTED: LOW QUALITY PROTEIN: collagen alpha-3(VI) chain-like [Equus caballus]	10221	343977	451	343	103	89	18884	1	1	1	686.69	2057.05	3	2057.05	0	0	66.49	4.9e-06	R	DVLLSVVGDLTIAESNCPR	G			32.5485.5485.3
1	gi|338725684|XP_001916467.2|	PREDICTED: LOW QUALITY PROTEIN: collagen alpha-3(VI) chain-like [Equus caballus]	10221	343977	451	343	103	89	19982	1	1	1	727.4	2179.17	3	2179.17	0	1	13.95	0.39	K	SAGSRIEDGVPQHLVLFLGGK	S			22.4128.4128.3
1	gi|338725684|XP_001916467.2|	PREDICTED: LOW QUALITY PROTEIN: collagen alpha-3(VI) chain-like [Equus caballus]	10221	343977	451	343	103	89	19983	1	1	1	727.4	2179.17	3	2179.17	0	1	49.54	0.00011	K	SAGSRIEDGVPQHLVLFLGGK	S			23.4211.4211.3
1	gi|338725684|XP_001916467.2|	PREDICTED: LOW QUALITY PROTEIN: collagen alpha-3(VI) chain-like [Equus caballus]	10221	343977	451	343	103	89	19984	1	1	1	727.4	2179.17	3	2179.17	0	1	48.47	0.00014	K	SAGSRIEDGVPQHLVLFLGGK	S			20.4827.4827.3
1	gi|338725684|XP_001916467.2|	PREDICTED: LOW QUALITY PROTEIN: collagen alpha-3(VI) chain-like [Equus caballus]	10221	343977	451	343	103	89	20328	1	1	1	743.71	2228.12	3	2228.12	0	0	30.38	0.026	R	GAQGPPGSTGPPGLIGEQGIPGPR	G	2 Oxidation (P)	0.000003000000000000003000.0	20.3723.3723.3
1	gi|338725684|XP_001916467.2|	PREDICTED: LOW QUALITY PROTEIN: collagen alpha-3(VI) chain-like [Equus caballus]	10221	343977	451	343	103	89	20436	1	1	1	1123.06	2244.11	2	2244.11	-0.01	0	8.77	4.3	R	GAQGPPGSTGPPGLIGEQGIPGPR	G	3 Oxidation (P)	0.000033000000000000000030.0	13.2801.2801.2
1	gi|338725684|XP_001916467.2|	PREDICTED: LOW QUALITY PROTEIN: collagen alpha-3(VI) chain-like [Equus caballus]	10221	343977	451	343	103	89	20437	1	1	1	1123.06	2244.11	2	2244.11	-0.01	0	56.15	7.8e-05	R	GAQGPPGSTGPPGLIGEQGIPGPR	G	3 Oxidation (P)	0.000000000033000000003000.0	19.3333.3333.2
1	gi|338725684|XP_001916467.2|	PREDICTED: LOW QUALITY PROTEIN: collagen alpha-3(VI) chain-like [Equus caballus]	10221	343977	451	343	103	89	20438	1	1	1	1123.06	2244.11	2	2244.11	-0.01	0	13.33	1.5	R	GAQGPPGSTGPPGLIGEQGIPGPR	G	3 Oxidation (P)	0.000000000033000000003000.0	7.3210.3210.2
1	gi|338725684|XP_001916467.2|	PREDICTED: LOW QUALITY PROTEIN: collagen alpha-3(VI) chain-like [Equus caballus]	10221	343977	451	343	103	89	20440	1	1	1	1123.06	2244.11	2	2244.11	-0.01	0	24.77	0.11	R	GAQGPPGSTGPPGLIGEQGIPGPR	G	3 Oxidation (P)	0.000000000033000000003000.0	20.3555.3555.2
1	gi|338725684|XP_001916467.2|	PREDICTED: LOW QUALITY PROTEIN: collagen alpha-3(VI) chain-like [Equus caballus]	10221	343977	451	343	103	89	20553	1	1	1	1128.57	2255.13	2	2255.14	-0.02	1	13.63	1.1	R	VAVVTYNNEVTTEIRFADSK	K			20.4163.4163.2
1	gi|338725684|XP_001916467.2|	PREDICTED: LOW QUALITY PROTEIN: collagen alpha-3(VI) chain-like [Equus caballus]	10221	343977	451	343	103	89	20554	1	1	1	1128.57	2255.13	2	2255.14	-0.02	1	26.98	0.053	R	VAVVTYNNEVTTEIRFADSK	K			19.3894.3894.2
1	gi|338725684|XP_001916467.2|	PREDICTED: LOW QUALITY PROTEIN: collagen alpha-3(VI) chain-like [Equus caballus]	10221	343977	451	343	103	89	21664	1	1	1	803.42	2407.25	3	2407.25	0.01	1	50.24	0.00017	R	IGVVQFSNEVFPEFYLKTYK	S			19.5429.5429.3
1	gi|338725684|XP_001916467.2|	PREDICTED: LOW QUALITY PROTEIN: collagen alpha-3(VI) chain-like [Equus caballus]	10221	343977	451	343	103	89	21665	1	1	1	803.42	2407.25	3	2407.25	0.01	1	55.76	4.8e-05	R	IGVVQFSNEVFPEFYLKTYK	S			22.4975.4975.3
1	gi|338725684|XP_001916467.2|	PREDICTED: LOW QUALITY PROTEIN: collagen alpha-3(VI) chain-like [Equus caballus]	10221	343977	451	343	103	89	21666	1	1	1	803.42	2407.25	3	2407.25	0.01	1	55.13	5.5e-05	R	IGVVQFSNEVFPEFYLKTYK	S			23.5064.5064.3
1	gi|338725684|XP_001916467.2|	PREDICTED: LOW QUALITY PROTEIN: collagen alpha-3(VI) chain-like [Equus caballus]	10221	343977	451	343	103	89	21667	1	1	1	803.42	2407.25	3	2407.25	0.01	1	52.46	0.0001	R	IGVVQFSNEVFPEFYLKTYK	S			25.4983.4983.3
1	gi|338725684|XP_001916467.2|	PREDICTED: LOW QUALITY PROTEIN: collagen alpha-3(VI) chain-like [Equus caballus]	10221	343977	451	343	103	89	21668	1	1	1	803.42	2407.25	3	2407.25	0.01	1	54.51	6.4e-05	R	IGVVQFSNEVFPEFYLKTYK	S			32.5117.5117.3
1	gi|338725684|XP_001916467.2|	PREDICTED: LOW QUALITY PROTEIN: collagen alpha-3(VI) chain-like [Equus caballus]	10221	343977	451	343	103	89	22121	1	1	1	825.41	2473.2	3	2473.21	0	0	52.58	0.00015	R	TRPEFYLNSYMDQQSVVGAIR	R			19.4456.4456.3
1	gi|338725684|XP_001916467.2|	PREDICTED: LOW QUALITY PROTEIN: collagen alpha-3(VI) chain-like [Equus caballus]	10221	343977	451	343	103	89	22122	1	1	1	825.41	2473.2	3	2473.21	0	0	56.56	6e-05	R	TRPEFYLNSYMDQQSVVGAIR	R			20.4740.4740.3
1	gi|338725684|XP_001916467.2|	PREDICTED: LOW QUALITY PROTEIN: collagen alpha-3(VI) chain-like [Equus caballus]	10221	343977	451	343	103	89	22392	1	1	1	631.59	2522.31	4	2522.31	0	1	35.52	0.0041	R	IEDGVPQHLVLFLGGKSQDDISR	Y			20.4756.4756.4
1	gi|338725684|XP_001916467.2|	PREDICTED: LOW QUALITY PROTEIN: collagen alpha-3(VI) chain-like [Equus caballus]	10221	343977	451	343	103	89	22393	1	1	1	631.59	2522.31	4	2522.31	0	1	35.24	0.0043	R	IEDGVPQHLVLFLGGKSQDDISR	Y			19.4462.4462.4
1	gi|338725684|XP_001916467.2|	PREDICTED: LOW QUALITY PROTEIN: collagen alpha-3(VI) chain-like [Equus caballus]	10221	343977	451	343	103	89	22413	1	1	1	843.07	2526.2	3	2526.21	-0.01	0	9.11	2.8	R	ACNLDVILGFDGSSDQNVFVTQK	G			15.4554.4554.3
1	gi|338725684|XP_001916467.2|	PREDICTED: LOW QUALITY PROTEIN: collagen alpha-3(VI) chain-like [Equus caballus]	10221	343977	451	343	103	89	22414	1	1	1	843.07	2526.2	3	2526.21	-0.01	0	54.1	8.8e-05	R	ACNLDVILGFDGSSDQNVFVTQK	G			20.5479.5479.3
1	gi|338725684|XP_001916467.2|	PREDICTED: LOW QUALITY PROTEIN: collagen alpha-3(VI) chain-like [Equus caballus]	10221	343977	451	343	103	89	22416	1	1	1	843.07	2526.2	3	2526.21	-0.01	0	49.82	0.00024	R	ACNLDVILGFDGSSDQNVFVTQK	G			19.5172.5172.3
1	gi|338725684|XP_001916467.2|	PREDICTED: LOW QUALITY PROTEIN: collagen alpha-3(VI) chain-like [Equus caballus]	10221	343977	451	343	103	89	22417	1	1	1	843.07	2526.2	3	2526.21	-0.01	0	46.6	0.0005	R	ACNLDVILGFDGSSDQNVFVTQK	G			32.4881.4881.3
1	gi|338725684|XP_001916467.2|	PREDICTED: LOW QUALITY PROTEIN: collagen alpha-3(VI) chain-like [Equus caballus]	10221	343977	451	343	103	89	22675	1	1	1	860.76	2579.25	3	2579.25	0	1	41.85	0.0014	K	SNDEVDDSAAELKQFGVAPFTIAR	N			21.4239.4239.3
1	gi|338725684|XP_001916467.2|	PREDICTED: LOW QUALITY PROTEIN: collagen alpha-3(VI) chain-like [Equus caballus]	10221	343977	451	343	103	89	22676	1	1	1	860.76	2579.25	3	2579.25	0	1	60.43	2e-05	K	SNDEVDDSAAELKQFGVAPFTIAR	N			22.4376.4376.3
1	gi|338725684|XP_001916467.2|	PREDICTED: LOW QUALITY PROTEIN: collagen alpha-3(VI) chain-like [Equus caballus]	10221	343977	451	343	103	89	22677	1	1	1	860.76	2579.25	3	2579.25	0	1	52.96	0.00011	K	SNDEVDDSAAELKQFGVAPFTIAR	N			23.4483.4483.3
1	gi|338725684|XP_001916467.2|	PREDICTED: LOW QUALITY PROTEIN: collagen alpha-3(VI) chain-like [Equus caballus]	10221	343977	451	343	103	89	22678	1	1	1	860.76	2579.25	3	2579.25	0	1	63.58	9.5e-06	K	SNDEVDDSAAELKQFGVAPFTIAR	N			32.4513.4513.3
1	gi|338725684|XP_001916467.2|	PREDICTED: LOW QUALITY PROTEIN: collagen alpha-3(VI) chain-like [Equus caballus]	10221	343977	451	343	103	89	22679	1	1	1	860.76	2579.25	3	2579.25	0	1	63.28	1e-05	K	SNDEVDDSAAELKQFGVAPFTIAR	N			19.4800.4800.3
1	gi|338725684|XP_001916467.2|	PREDICTED: LOW QUALITY PROTEIN: collagen alpha-3(VI) chain-like [Equus caballus]	10221	343977	451	343	103	89	22927	1	1	1	875.77	2624.3	3	2624.3	0	1	39.02	0.003	K	SQDDISRYSQVISSSGIVSLGVGDR	N			20.4832.4832.3
1	gi|338725684|XP_001916467.2|	PREDICTED: LOW QUALITY PROTEIN: collagen alpha-3(VI) chain-like [Equus caballus]	10221	343977	451	343	103	89	22979	1	1	1	879.15	2634.42	3	2634.42	0	0	60.49	8e-06	K	NADPAELELIVPSPAFILTAESLPK	I			22.6060.6060.3
1	gi|338725684|XP_001916467.2|	PREDICTED: LOW QUALITY PROTEIN: collagen alpha-3(VI) chain-like [Equus caballus]	10221	343977	451	343	103	89	22980	1	1	1	879.15	2634.42	3	2634.42	0	0	62.51	5e-06	K	NADPAELELIVPSPAFILTAESLPK	I			20.6849.6849.3
1	gi|338725684|XP_001916467.2|	PREDICTED: LOW QUALITY PROTEIN: collagen alpha-3(VI) chain-like [Equus caballus]	10221	343977	451	343	103	89	22981	1	1	1	879.15	2634.42	3	2634.42	0	0	42.27	0.00053	K	NADPAELELIVPSPAFILTAESLPK	I			23.6155.6155.3
1	gi|338725684|XP_001916467.2|	PREDICTED: LOW QUALITY PROTEIN: collagen alpha-3(VI) chain-like [Equus caballus]	10221	343977	451	343	103	89	22982	1	1	1	879.15	2634.42	3	2634.42	0	0	62.94	4.5e-06	K	NADPAELELIVPSPAFILTAESLPK	I			19.6488.6488.3
1	gi|338725684|XP_001916467.2|	PREDICTED: LOW QUALITY PROTEIN: collagen alpha-3(VI) chain-like [Equus caballus]	10221	343977	451	343	103	89	22983	1	1	1	1318.22	2634.42	2	2634.42	0	0	17.1	0.17	K	NADPAELELIVPSPAFILTAESLPK	I			19.6496.6496.2
1	gi|338725684|XP_001916467.2|	PREDICTED: LOW QUALITY PROTEIN: collagen alpha-3(VI) chain-like [Equus caballus]	10221	343977	451	343	103	89	22984	1	1	1	1318.22	2634.42	2	2634.42	0	0	13.53	0.38	K	NADPAELELIVPSPAFILTAESLPK	I			20.6858.6858.2
1	gi|338725684|XP_001916467.2|	PREDICTED: LOW QUALITY PROTEIN: collagen alpha-3(VI) chain-like [Equus caballus]	10221	343977	451	343	103	89	22992	1	1	1	880.16	2637.46	3	2637.46	0	1	7.2	1.2	R	ELPSLEQKLLTPITTLTSEQIQR	I			20.5827.5827.3
1	gi|338725684|XP_001916467.2|	PREDICTED: LOW QUALITY PROTEIN: collagen alpha-3(VI) chain-like [Equus caballus]	10221	343977	451	343	103	89	22993	1	1	1	880.16	2637.46	3	2637.46	0	1	36.33	0.0015	R	ELPSLEQKLLTPITTLTSEQIQR	I			19.5488.5488.3
1	gi|338725684|XP_001916467.2|	PREDICTED: LOW QUALITY PROTEIN: collagen alpha-3(VI) chain-like [Equus caballus]	10221	343977	451	343	103	89	23063	1	1	1	886.13	2655.38	3	2655.38	0	1	13.54	0.82	K	ISLSPEYVFSVSTFRELPSLEQK	L			21.4947.4947.3
1	gi|338725684|XP_001916467.2|	PREDICTED: LOW QUALITY PROTEIN: collagen alpha-3(VI) chain-like [Equus caballus]	10221	343977	451	343	103	89	23064	1	1	1	886.13	2655.38	3	2655.38	0	1	25.98	0.047	K	ISLSPEYVFSVSTFRELPSLEQK	L			23.5179.5179.3
1	gi|338725684|XP_001916467.2|	PREDICTED: LOW QUALITY PROTEIN: collagen alpha-3(VI) chain-like [Equus caballus]	10221	343977	451	343	103	89	23291	1	1	1	898.13	2691.38	3	2691.38	0	1	24.03	0.074	K	AADKAELEEIAFDPTLVFIPAEFR	I			22.5695.5695.3
1	gi|338725684|XP_001916467.2|	PREDICTED: LOW QUALITY PROTEIN: collagen alpha-3(VI) chain-like [Equus caballus]	10221	343977	451	343	103	89	23292	1	1	1	898.13	2691.38	3	2691.38	0	1	22.66	0.1	K	AADKAELEEIAFDPTLVFIPAEFR	I			19.6137.6137.3
1	gi|338725684|XP_001916467.2|	PREDICTED: LOW QUALITY PROTEIN: collagen alpha-3(VI) chain-like [Equus caballus]	10221	343977	451	343	103	89	23293	1	1	1	898.13	2691.38	3	2691.38	0	1	35.85	0.0049	K	AADKAELEEIAFDPTLVFIPAEFR	I			23.5781.5781.3
1	gi|338725684|XP_001916467.2|	PREDICTED: LOW QUALITY PROTEIN: collagen alpha-3(VI) chain-like [Equus caballus]	10221	343977	451	343	103	89	23294	1	1	1	898.13	2691.38	3	2691.38	0	1	8.13	2.9	K	AADKAELEEIAFDPTLVFIPAEFR	I			20.6474.6474.3
1	gi|338725684|XP_001916467.2|	PREDICTED: LOW QUALITY PROTEIN: collagen alpha-3(VI) chain-like [Equus caballus]	10221	343977	451	343	103	89	23440	1	1	1	909.8	2726.38	3	2726.38	0	1	20.11	0.21	R	NADPEELVKISLSPEYVFSVSTFR	E			20.6216.6216.3
1	gi|338725684|XP_001916467.2|	PREDICTED: LOW QUALITY PROTEIN: collagen alpha-3(VI) chain-like [Equus caballus]	10221	343977	451	343	103	89	23681	1	1	1	933.47	2797.38	3	2797.39	-0.01	1	63.95	8.7e-06	R	QSSPDSVKVVIHFTDGVDGDLADLQR	A			23.4275.4275.3
1	gi|338725684|XP_001916467.2|	PREDICTED: LOW QUALITY PROTEIN: collagen alpha-3(VI) chain-like [Equus caballus]	10221	343977	451	343	103	89	23682	1	1	1	933.47	2797.38	3	2797.39	-0.01	1	71.8	1.4e-06	R	QSSPDSVKVVIHFTDGVDGDLADLQR	A			22.4176.4176.3
1	gi|338725684|XP_001916467.2|	PREDICTED: LOW QUALITY PROTEIN: collagen alpha-3(VI) chain-like [Equus caballus]	10221	343977	451	343	103	89	23683	1	1	1	933.47	2797.38	3	2797.39	-0.01	1	70.74	1.8e-06	R	QSSPDSVKVVIHFTDGVDGDLADLQR	A			32.4302.4302.3
1	gi|338725684|XP_001916467.2|	PREDICTED: LOW QUALITY PROTEIN: collagen alpha-3(VI) chain-like [Equus caballus]	10221	343977	451	343	103	89	23684	1	1	1	933.47	2797.38	3	2797.39	-0.01	1	82.45	1.2e-07	R	QSSPDSVKVVIHFTDGVDGDLADLQR	A			19.4595.4595.3
1	gi|338725684|XP_001916467.2|	PREDICTED: LOW QUALITY PROTEIN: collagen alpha-3(VI) chain-like [Equus caballus]	10221	343977	451	343	103	89	23686	1	1	1	700.36	2797.4	4	2797.39	0.01	1	39.43	0.0025	R	QSSPDSVKVVIHFTDGVDGDLADLQR	A			20.4889.4889.4
1	gi|338725684|XP_001916467.2|	PREDICTED: LOW QUALITY PROTEIN: collagen alpha-3(VI) chain-like [Equus caballus]	10221	343977	451	343	103	89	23820	1	1	1	943.51	2827.51	3	2827.51	0	1	66.71	2.6e-06	R	VPQIAFVITGGKSVEDAQEASIALTQR	G			20.5260.5260.3
1	gi|338725684|XP_001916467.2|	PREDICTED: LOW QUALITY PROTEIN: collagen alpha-3(VI) chain-like [Equus caballus]	10221	343977	451	343	103	89	24352	1	1	1	990.82	2969.44	3	2969.43	0	0	25.34	0.054	R	VSVVANTPSGPVEAFDFAEYQPELFEK	F			21.4964.4964.3
1	gi|338725684|XP_001916467.2|	PREDICTED: LOW QUALITY PROTEIN: collagen alpha-3(VI) chain-like [Equus caballus]	10221	343977	451	343	103	89	24353	1	1	1	990.82	2969.44	3	2969.43	0	0	42.3	0.0011	R	VSVVANTPSGPVEAFDFAEYQPELFEK	F			25.5124.5124.3
1	gi|338725684|XP_001916467.2|	PREDICTED: LOW QUALITY PROTEIN: collagen alpha-3(VI) chain-like [Equus caballus]	10221	343977	451	343	103	89	24355	1	1	1	990.82	2969.44	3	2969.43	0	0	37.58	0.0032	R	VSVVANTPSGPVEAFDFAEYQPELFEK	F			32.5253.5253.3
1	gi|338725684|XP_001916467.2|	PREDICTED: LOW QUALITY PROTEIN: collagen alpha-3(VI) chain-like [Equus caballus]	10221	343977	451	343	103	89	24356	1	1	1	990.82	2969.44	3	2969.43	0	0	31.89	0.012	R	VSVVANTPSGPVEAFDFAEYQPELFEK	F			15.4913.4913.3
1	gi|338725684|XP_001916467.2|	PREDICTED: LOW QUALITY PROTEIN: collagen alpha-3(VI) chain-like [Equus caballus]	10221	343977	451	343	103	89	24357	1	1	1	1485.73	2969.44	2	2969.43	0.01	0	9.07	2.5	R	VSVVANTPSGPVEAFDFAEYQPELFEK	F			19.5563.5563.2
1	gi|338725684|XP_001916467.2|	PREDICTED: LOW QUALITY PROTEIN: collagen alpha-3(VI) chain-like [Equus caballus]	10221	343977	451	343	103	89	24412	3	1	1	997.51	2989.5	3	2989.49	0.01	1	5	6.5	K	SLEGPALYTGSALDFVRNNLFTSAAGYR	A			22.5505.5505.3
1	gi|338725684|XP_001916467.2|	PREDICTED: LOW QUALITY PROTEIN: collagen alpha-3(VI) chain-like [Equus caballus]	10221	343977	451	343	103	89	24413	1	1	1	997.51	2989.5	3	2989.49	0.01	1	11.18	1.6	K	SLEGPALYTGSALDFVRNNLFTSAAGYR	A			19.5966.5966.3
1	gi|338725684|XP_001916467.2|	PREDICTED: LOW QUALITY PROTEIN: collagen alpha-3(VI) chain-like [Equus caballus]	10221	343977	451	343	103	89	24414	1	1	1	997.51	2989.5	3	2989.49	0.01	1	53.9	8.3e-05	K	SLEGPALYTGSALDFVRNNLFTSAAGYR	A			20.6281.6281.3
1	gi|338725684|XP_001916467.2|	PREDICTED: LOW QUALITY PROTEIN: collagen alpha-3(VI) chain-like [Equus caballus]	10221	343977	451	343	103	89	24655	1	1	1	1030.52	3088.54	3	3088.55	0	1	25.38	0.063	R	IEEGVPQFLVLISSGKSNDEVDDSAAELK	Q			19.5414.5414.3
1	gi|338725684|XP_001916467.2|	PREDICTED: LOW QUALITY PROTEIN: collagen alpha-3(VI) chain-like [Equus caballus]	10221	343977	451	343	103	89	25103	1	1	1	819.16	3272.6	4	3272.6	0	1	42.34	0.0012	R	VSVVANTPSGPVEAFDFAEYQPELFEKFR	N			22.5192.5192.4
1	gi|338725684|XP_001916467.2|	PREDICTED: LOW QUALITY PROTEIN: collagen alpha-3(VI) chain-like [Equus caballus]	10221	343977	451	343	103	89	25104	1	1	1	819.16	3272.6	4	3272.6	0	1	30.81	0.017	R	VSVVANTPSGPVEAFDFAEYQPELFEKFR	N			23.5278.5278.4
1	gi|338725684|XP_001916467.2|	PREDICTED: LOW QUALITY PROTEIN: collagen alpha-3(VI) chain-like [Equus caballus]	10221	343977	451	343	103	89	25105	1	1	1	819.16	3272.6	4	3272.6	0	1	43.56	0.00089	R	VSVVANTPSGPVEAFDFAEYQPELFEKFR	N			19.5639.5639.4
1	gi|338725684|XP_001916467.2|	PREDICTED: LOW QUALITY PROTEIN: collagen alpha-3(VI) chain-like [Equus caballus]	10221	343977	451	343	103	89	25106	1	1	1	819.16	3272.6	4	3272.6	0	1	41.49	0.0014	R	VSVVANTPSGPVEAFDFAEYQPELFEKFR	N			32.5344.5344.4
1	gi|338725684|XP_001916467.2|	PREDICTED: LOW QUALITY PROTEIN: collagen alpha-3(VI) chain-like [Equus caballus]	10221	343977	451	343	103	89	25108	1	1	1	1091.88	3272.61	3	3272.6	0	1	6.43	4.5	R	VSVVANTPSGPVEAFDFAEYQPELFEKFR	N			24.4918.4918.3
1	gi|338725684|XP_001916467.2|	PREDICTED: LOW QUALITY PROTEIN: collagen alpha-3(VI) chain-like [Equus caballus]	10221	343977	451	343	103	89	25109	1	1	1	1091.88	3272.61	3	3272.6	0	1	52.91	0.0001	R	VSVVANTPSGPVEAFDFAEYQPELFEKFR	N			21.5038.5038.3
1	gi|338725684|XP_001916467.2|	PREDICTED: LOW QUALITY PROTEIN: collagen alpha-3(VI) chain-like [Equus caballus]	10221	343977	451	343	103	89	25110	1	1	1	1091.88	3272.61	3	3272.6	0	1	84.83	6.5e-08	R	VSVVANTPSGPVEAFDFAEYQPELFEKFR	N			25.5191.5191.3
1	gi|338725684|XP_001916467.2|	PREDICTED: LOW QUALITY PROTEIN: collagen alpha-3(VI) chain-like [Equus caballus]	10221	343977	451	343	103	89	25111	1	1	1	1091.88	3272.61	3	3272.6	0	1	19.59	0.22	R	VSVVANTPSGPVEAFDFAEYQPELFEKFR	N			15.4994.4994.3
1	gi|338725684|XP_001916467.2|	PREDICTED: LOW QUALITY PROTEIN: collagen alpha-3(VI) chain-like [Equus caballus]	10221	343977	451	343	103	89	25112	1	1	1	1091.88	3272.61	3	3272.6	0	1	14.8	0.66	R	VSVVANTPSGPVEAFDFAEYQPELFEKFR	N			32.5330.5330.3
1	gi|338725684|XP_001916467.2|	PREDICTED: LOW QUALITY PROTEIN: collagen alpha-3(VI) chain-like [Equus caballus]	10221	343977	451	343	103	89	25152	1	1	1	1095.55	3283.61	3	3283.62	0	1	28.88	0.029	R	GAQGPPGSTGPPGLIGEQGIPGPRGSGGAVGVPGER	G	4 Oxidation (P)	0.000003000033000000003000000000000000.0	20.3490.3490.3
1	gi|338725684|XP_001916467.2|	PREDICTED: LOW QUALITY PROTEIN: collagen alpha-3(VI) chain-like [Equus caballus]	10221	343977	451	343	103	89	25153	1	1	1	1095.55	3283.61	3	3283.62	0	1	28.26	0.034	R	GAQGPPGSTGPPGLIGEQGIPGPRGSGGAVGVPGER	G	4 Oxidation (P)	0.000030000000000000003030000000003000.0	19.3283.3283.3
1	gi|338725684|XP_001916467.2|	PREDICTED: LOW QUALITY PROTEIN: collagen alpha-3(VI) chain-like [Equus caballus]	10221	343977	451	343	103	89	26024	1	1	1	1220.97	3659.9	3	3659.89	0.01	0	16.45	0.23	R	EGAVPIGIGIGNADITEMQTISFIPDFAVAIPTFR	Q			20.7218.7218.3
1	gi|338725684|XP_001916467.2|	PREDICTED: LOW QUALITY PROTEIN: collagen alpha-3(VI) chain-like [Equus caballus]	10221	343977	451	343	103	89	26278	1	1	1	959.98	3835.91	4	3835.91	0	1	33.59	0.0064	R	ACNLDVILGFDGSSDQNVFVTQKGLEAQVDTILNR	I			22.5498.5498.4
1	gi|338725684|XP_001916467.2|	PREDICTED: LOW QUALITY PROTEIN: collagen alpha-3(VI) chain-like [Equus caballus]	10221	343977	451	343	103	89	26279	1	1	1	959.98	3835.91	4	3835.91	0	1	11.41	1.1	R	ACNLDVILGFDGSSDQNVFVTQKGLEAQVDTILNR	I			20.6275.6275.4
1	gi|338725684|XP_001916467.2|	PREDICTED: LOW QUALITY PROTEIN: collagen alpha-3(VI) chain-like [Equus caballus]	10221	343977	451	343	103	89	26280	1	1	1	959.98	3835.91	4	3835.91	0	1	44.47	0.00052	R	ACNLDVILGFDGSSDQNVFVTQKGLEAQVDTILNR	I			25.5497.5497.4
1	gi|338725684|XP_001916467.2|	PREDICTED: LOW QUALITY PROTEIN: collagen alpha-3(VI) chain-like [Equus caballus]	10221	343977	451	343	103	89	26281	1	1	1	1279.64	3835.91	3	3835.91	0.01	1	4.74	4.5	R	ACNLDVILGFDGSSDQNVFVTQKGLEAQVDTILNR	I			22.5502.5502.3
1	gi|338725684|XP_001916467.2|	PREDICTED: LOW QUALITY PROTEIN: collagen alpha-3(VI) chain-like [Equus caballus]	10221	343977	451	343	103	89	26282	1	1	1	1279.64	3835.91	3	3835.91	0.01	1	18.98	0.17	R	ACNLDVILGFDGSSDQNVFVTQKGLEAQVDTILNR	I			20.6292.6292.3
1	gi|338725684|XP_001916467.2|	PREDICTED: LOW QUALITY PROTEIN: collagen alpha-3(VI) chain-like [Equus caballus]	10221	343977	451	343	103	89	26311	1	1	1	970.47	3877.85	4	3877.85	0	0	72.23	9.6e-07	R	VGNVQELSELSEQVLETLHDAMHETLCPGVSDVSR	A			20.7179.7179.4
2	gi|126352424|NP_001075325.1|	cartilage oligomeric matrix protein [Equus caballus]	5462	84675	268	199	42	36	427	1	1	1	375.72	749.43	2	749.43	0	0	16.55	0.13	K	EITFLK	N			9.3065.3065.2
2	gi|126352424|NP_001075325.1|	cartilage oligomeric matrix protein [Equus caballus]	5462	84675	268	199	42	36	428	3	1	1	375.72	749.43	2	749.43	0	0	17.31	0.11	K	EITFLK	N			13.2990.2990.2
2	gi|126352424|NP_001075325.1|	cartilage oligomeric matrix protein [Equus caballus]	5462	84675	268	199	42	36	429	1	1	1	375.72	749.43	2	749.43	0	0	18.21	0.087	K	EITFLK	N			29.3335.3335.2
2	gi|126352424|NP_001075325.1|	cartilage oligomeric matrix protein [Equus caballus]	5462	84675	268	199	42	36	430	1	1	1	375.72	749.43	2	749.43	0	0	30.97	0.0046	K	EITFLK	N			6.3226.3226.2
2	gi|126352424|NP_001075325.1|	cartilage oligomeric matrix protein [Equus caballus]	5462	84675	268	199	42	36	431	1	1	1	375.72	749.43	2	749.43	0	0	19.08	0.071	K	EITFLK	N			30.3360.3360.2
2	gi|126352424|NP_001075325.1|	cartilage oligomeric matrix protein [Equus caballus]	5462	84675	268	199	42	36	554	4	1	1	383.72	765.43	2	765.43	0	0	11.79	0.37	K	EITFLK	N	Oxidation (K)	0.000002.0	8.3177.3177.2
2	gi|126352424|NP_001075325.1|	cartilage oligomeric matrix protein [Equus caballus]	5462	84675	268	199	42	36	1521	1	1	1	431.71	861.4	2	861.4	0	0	53.55	8.4e-05	K	ADCVLER	D			36.2015.2015.2
2	gi|126352424|NP_001075325.1|	cartilage oligomeric matrix protein [Equus caballus]	5462	84675	268	199	42	36	1522	1	1	1	431.71	861.4	2	861.4	0	0	46.06	0.00047	K	ADCVLER	D			10.1974.1974.2
2	gi|126352424|NP_001075325.1|	cartilage oligomeric matrix protein [Equus caballus]	5462	84675	268	199	42	36	1523	1	1	1	431.71	861.4	2	861.4	0	0	46.08	0.00047	K	ADCVLER	D			30.2102.2102.2
2	gi|126352424|NP_001075325.1|	cartilage oligomeric matrix protein [Equus caballus]	5462	84675	268	199	42	36	1524	1	1	1	431.71	861.4	2	861.4	0	0	46.09	0.00047	K	ADCVLER	D			12.1982.1982.2
2	gi|126352424|NP_001075325.1|	cartilage oligomeric matrix protein [Equus caballus]	5462	84675	268	199	42	36	1525	1	1	1	431.71	861.4	2	861.4	0	0	43.68	0.00082	K	ADCVLER	D			2.2054.2054.2
2	gi|126352424|NP_001075325.1|	cartilage oligomeric matrix protein [Equus caballus]	5462	84675	268	199	42	36	2405	9	1	1	472.27	942.52	2	942.53	0	1	1.82	9.3	R	LLWKDPR	N	Oxidation (P)	0.0000030.0	32.2546.2546.2
2	gi|126352424|NP_001075325.1|	cartilage oligomeric matrix protein [Equus caballus]	5462	84675	268	199	42	36	2443	1	1	1	473.21	944.41	2	944.41	0	0	32.98	0.0029	R	NAVDNCPR	V			28.1454.1454.2
2	gi|126352424|NP_001075325.1|	cartilage oligomeric matrix protein [Equus caballus]	5462	84675	268	199	42	36	2444	1	1	1	473.21	944.41	2	944.41	0	0	26.54	0.013	R	NAVDNCPR	V			27.1446.1446.2
2	gi|126352424|NP_001075325.1|	cartilage oligomeric matrix protein [Equus caballus]	5462	84675	268	199	42	36	2445	1	1	1	473.21	944.41	2	944.41	0	0	33.2	0.0027	R	NAVDNCPR	V			31.1485.1485.2
2	gi|126352424|NP_001075325.1|	cartilage oligomeric matrix protein [Equus caballus]	5462	84675	268	199	42	36	2446	1	1	1	473.21	944.41	2	944.41	0	0	45.65	0.00016	R	NAVDNCPR	V			10.1421.1421.2
2	gi|126352424|NP_001075325.1|	cartilage oligomeric matrix protein [Equus caballus]	5462	84675	268	199	42	36	2447	1	1	1	473.21	944.41	2	944.41	0	0	45.52	0.00016	R	NAVDNCPR	V			20.1509.1509.2
2	gi|126352424|NP_001075325.1|	cartilage oligomeric matrix protein [Equus caballus]	5462	84675	268	199	42	36	3402	1	1	1	507.31	1012.6	2	1012.6	0	1	19.8	0.071	R	ELLRQQVK	E			1.1845.1845.2
2	gi|126352424|NP_001075325.1|	cartilage oligomeric matrix protein [Equus caballus]	5462	84675	268	199	42	36	3403	2	1	1	507.31	1012.6	2	1012.6	0	1	14.2	0.26	R	ELLRQQVK	E			30.1984.1984.2
2	gi|126352424|NP_001075325.1|	cartilage oligomeric matrix protein [Equus caballus]	5462	84675	268	199	42	36	3404	1	1	1	507.31	1012.6	2	1012.6	0	1	20.11	0.066	R	ELLRQQVK	E			32.1987.1987.2
2	gi|126352424|NP_001075325.1|	cartilage oligomeric matrix protein [Equus caballus]	5462	84675	268	199	42	36	3405	1	1	1	507.31	1012.6	2	1012.6	0	1	23.33	0.032	R	ELLRQQVK	E			20.2128.2128.2
2	gi|126352424|NP_001075325.1|	cartilage oligomeric matrix protein [Equus caballus]	5462	84675	268	199	42	36	3406	1	1	1	507.31	1012.6	2	1012.6	0	1	24.97	0.022	R	ELLRQQVK	E			19.2033.2033.2
2	gi|126352424|NP_001075325.1|	cartilage oligomeric matrix protein [Equus caballus]	5462	84675	268	199	42	36	3635	1	1	0	513.3	1024.59	2	1024.59	0	0	49.83	8.7e-05	R	AVAEPGIQLK	A			33.2479.2479.2
2	gi|126352424|NP_001075325.1|	cartilage oligomeric matrix protein [Equus caballus]	5462	84675	268	199	42	36	3636	1	1	0	513.3	1024.59	2	1024.59	0	0	66.19	2e-06	R	AVAEPGIQLK	A			17.2480.2480.2
2	gi|126352424|NP_001075325.1|	cartilage oligomeric matrix protein [Equus caballus]	5462	84675	268	199	42	36	3637	1	1	0	513.3	1024.59	2	1024.59	0	0	37.52	0.0015	R	AVAEPGIQLK	A			34.2542.2542.2
2	gi|126352424|NP_001075325.1|	cartilage oligomeric matrix protein [Equus caballus]	5462	84675	268	199	42	36	3638	1	1	0	513.3	1024.59	2	1024.59	0	0	48.23	0.00013	R	AVAEPGIQLK	A			3.2678.2678.2
2	gi|126352424|NP_001075325.1|	cartilage oligomeric matrix protein [Equus caballus]	5462	84675	268	199	42	36	3639	1	1	0	513.3	1024.59	2	1024.59	0	0	48.9	0.00011	R	AVAEPGIQLK	A			22.2777.2777.2
2	gi|126352424|NP_001075325.1|	cartilage oligomeric matrix protein [Equus caballus]	5462	84675	268	199	42	36	3746	1	1	0	516.26	1030.5	2	1030.5	0	0	35.16	0.0061	K	SSTGPGEQLR	N			21.1807.1807.2
2	gi|126352424|NP_001075325.1|	cartilage oligomeric matrix protein [Equus caballus]	5462	84675	268	199	42	36	3747	1	1	0	516.26	1030.5	2	1030.5	0	0	54.24	7.6e-05	K	SSTGPGEQLR	N			36.1820.1820.2
2	gi|126352424|NP_001075325.1|	cartilage oligomeric matrix protein [Equus caballus]	5462	84675	268	199	42	36	3748	1	1	0	516.26	1030.5	2	1030.5	0	0	42.62	0.0011	K	SSTGPGEQLR	N			23.1879.1879.2
2	gi|126352424|NP_001075325.1|	cartilage oligomeric matrix protein [Equus caballus]	5462	84675	268	199	42	36	3749	1	1	0	516.26	1030.5	2	1030.5	0	0	47.3	0.00038	K	SSTGPGEQLR	N			24.1757.1757.2
2	gi|126352424|NP_001075325.1|	cartilage oligomeric matrix protein [Equus caballus]	5462	84675	268	199	42	36	3750	1	1	0	516.26	1030.5	2	1030.5	0	0	45.4	0.00058	K	SSTGPGEQLR	N			29.1924.1924.2
2	gi|126352424|NP_001075325.1|	cartilage oligomeric matrix protein [Equus caballus]	5462	84675	268	199	42	36	4093	1	1	1	526.25	1050.49	2	1050.49	0	0	29.34	0.018	R	CINTSPGFR	C			10.2292.2292.2
2	gi|126352424|NP_001075325.1|	cartilage oligomeric matrix protein [Equus caballus]	5462	84675	268	199	42	36	4094	1	1	1	526.25	1050.49	2	1050.49	0	0	41.35	0.0011	R	CINTSPGFR	C			5.2442.2442.2
2	gi|126352424|NP_001075325.1|	cartilage oligomeric matrix protein [Equus caballus]	5462	84675	268	199	42	36	4095	1	1	1	526.25	1050.49	2	1050.49	0	0	41.31	0.0011	R	CINTSPGFR	C			5.2448.2448.2
2	gi|126352424|NP_001075325.1|	cartilage oligomeric matrix protein [Equus caballus]	5462	84675	268	199	42	36	4096	1	1	1	526.25	1050.49	2	1050.49	0	0	41.51	0.0011	R	CINTSPGFR	C			2.2395.2395.2
2	gi|126352424|NP_001075325.1|	cartilage oligomeric matrix protein [Equus caballus]	5462	84675	268	199	42	36	4097	1	1	1	526.25	1050.49	2	1050.49	0	0	34.29	0.0057	R	CINTSPGFR	C			11.2400.2400.2
2	gi|126352424|NP_001075325.1|	cartilage oligomeric matrix protein [Equus caballus]	5462	84675	268	199	42	36	4201	1	1	0	529.3	1056.58	2	1056.58	0	0	16.82	0.46	R	AVAEPGIQLK	A	Oxidation (K); Oxidation (P)	0.0000300002.0	8.2698.2698.2
2	gi|126352424|NP_001075325.1|	cartilage oligomeric matrix protein [Equus caballus]	5462	84675	268	199	42	36	4202	1	1	0	529.3	1056.58	2	1056.58	0	0	12.53	1.2	R	AVAEPGIQLK	A	Oxidation (K); Oxidation (P)	0.0000300002.0	19.3019.3019.2
2	gi|126352424|NP_001075325.1|	cartilage oligomeric matrix protein [Equus caballus]	5462	84675	268	199	42	36	4421	5	1	1	534.25	1066.49	2	1066.49	0	0	2.75	6.8	R	CINTSPGFR	C	Oxidation (P)	0.000003000.0	9.2266.2266.2
2	gi|126352424|NP_001075325.1|	cartilage oligomeric matrix protein [Equus caballus]	5462	84675	268	199	42	36	4422	2	1	1	534.25	1066.49	2	1066.49	0	0	7.18	2.5	R	CINTSPGFR	C	Oxidation (P)	0.000003000.0	10.2304.2304.2
2	gi|126352424|NP_001075325.1|	cartilage oligomeric matrix protein [Equus caballus]	5462	84675	268	199	42	36	4423	2	1	1	534.25	1066.49	2	1066.49	0	0	9.92	1.3	R	CINTSPGFR	C	Oxidation (P)	0.000003000.0	1.2262.2262.2
2	gi|126352424|NP_001075325.1|	cartilage oligomeric matrix protein [Equus caballus]	5462	84675	268	199	42	36	4424	2	1	1	534.25	1066.49	2	1066.49	0	0	12.62	0.7	R	CINTSPGFR	C	Oxidation (P)	0.000003000.0	12.2309.2309.2
2	gi|126352424|NP_001075325.1|	cartilage oligomeric matrix protein [Equus caballus]	5462	84675	268	199	42	36	4425	2	1	1	534.25	1066.49	2	1066.49	0	0	8.38	1.9	R	CINTSPGFR	C	Oxidation (P)	0.000003000.0	11.2413.2413.2
2	gi|126352424|NP_001075325.1|	cartilage oligomeric matrix protein [Equus caballus]	5462	84675	268	199	42	36	7150	1	1	1	617.36	1232.71	2	1232.71	0	1	44.3	0.00017	R	QQVKEITFLK	N			32.3070.3070.2
2	gi|126352424|NP_001075325.1|	cartilage oligomeric matrix protein [Equus caballus]	5462	84675	268	199	42	36	7151	1	1	1	617.36	1232.71	2	1232.71	0	1	43.32	0.00021	R	QQVKEITFLK	N			15.2856.2856.2
2	gi|126352424|NP_001075325.1|	cartilage oligomeric matrix protein [Equus caballus]	5462	84675	268	199	42	36	7152	1	1	1	617.36	1232.71	2	1232.71	0	1	43.86	0.00019	R	QQVKEITFLK	N			2.3052.3052.2
2	gi|126352424|NP_001075325.1|	cartilage oligomeric matrix protein [Equus caballus]	5462	84675	268	199	42	36	7153	1	1	1	617.36	1232.71	2	1232.71	0	1	39.06	0.00056	R	QQVKEITFLK	N			30.3109.3109.2
2	gi|126352424|NP_001075325.1|	cartilage oligomeric matrix protein [Equus caballus]	5462	84675	268	199	42	36	7154	1	1	1	617.36	1232.71	2	1232.71	0	1	44.47	0.00016	R	QQVKEITFLK	N			19.3314.3314.2
2	gi|126352424|NP_001075325.1|	cartilage oligomeric matrix protein [Equus caballus]	5462	84675	268	199	42	36	7155	1	1	1	411.91	1232.71	3	1232.71	0	1	6.79	1.2	R	QQVKEITFLK	N			32.3075.3075.3
2	gi|126352424|NP_001075325.1|	cartilage oligomeric matrix protein [Equus caballus]	5462	84675	268	199	42	36	7156	1	1	1	411.91	1232.71	3	1232.71	0	1	16.65	0.12	R	QQVKEITFLK	N			15.2852.2852.3
2	gi|126352424|NP_001075325.1|	cartilage oligomeric matrix protein [Equus caballus]	5462	84675	268	199	42	36	7157	1	1	1	411.91	1232.71	3	1232.71	0	1	12.42	0.33	R	QQVKEITFLK	N			1.2873.2873.3
2	gi|126352424|NP_001075325.1|	cartilage oligomeric matrix protein [Equus caballus]	5462	84675	268	199	42	36	7158	1	1	1	411.91	1232.71	3	1232.71	0	1	8.39	0.83	R	QQVKEITFLK	N			8.2936.2936.3
2	gi|126352424|NP_001075325.1|	cartilage oligomeric matrix protein [Equus caballus]	5462	84675	268	199	42	36	7159	1	1	1	411.91	1232.71	3	1232.71	0	1	18.98	0.073	R	QQVKEITFLK	N			19.3306.3306.3
2	gi|126352424|NP_001075325.1|	cartilage oligomeric matrix protein [Equus caballus]	5462	84675	268	199	42	36	7477	1	1	0	626.27	1250.53	2	1250.53	0	0	46.22	0.00012	R	DTDLDGFPDEK	L			8.2851.2851.2
2	gi|126352424|NP_001075325.1|	cartilage oligomeric matrix protein [Equus caballus]	5462	84675	268	199	42	36	7478	1	1	0	626.27	1250.53	2	1250.53	0	0	54.53	1.7e-05	R	DTDLDGFPDEK	L			19.3215.3215.2
2	gi|126352424|NP_001075325.1|	cartilage oligomeric matrix protein [Equus caballus]	5462	84675	268	199	42	36	7479	1	1	0	626.27	1250.53	2	1250.53	0	0	56.06	1.2e-05	R	DTDLDGFPDEK	L			7.3089.3089.2
2	gi|126352424|NP_001075325.1|	cartilage oligomeric matrix protein [Equus caballus]	5462	84675	268	199	42	36	7480	1	1	0	626.27	1250.53	2	1250.53	0	0	51.56	3.4e-05	R	DTDLDGFPDEK	L			20.3426.3426.2
2	gi|126352424|NP_001075325.1|	cartilage oligomeric matrix protein [Equus caballus]	5462	84675	268	199	42	36	7883	1	1	1	426.53	1276.58	3	1276.58	0	1	20.11	0.16	K	ADCVLERDGSR	S			1.1776.1776.3
2	gi|126352424|NP_001075325.1|	cartilage oligomeric matrix protein [Equus caballus]	5462	84675	268	199	42	36	7884	1	1	1	639.3	1276.58	2	1276.58	0	1	23.59	0.074	K	ADCVLERDGSR	S			9.1775.1775.2
2	gi|126352424|NP_001075325.1|	cartilage oligomeric matrix protein [Equus caballus]	5462	84675	268	199	42	36	7885	1	1	1	639.3	1276.58	2	1276.58	0	1	11.73	1.1	K	ADCVLERDGSR	S			27.1832.1832.2
2	gi|126352424|NP_001075325.1|	cartilage oligomeric matrix protein [Equus caballus]	5462	84675	268	199	42	36	7886	1	1	1	639.3	1276.58	2	1276.58	0	1	33	0.0084	K	ADCVLERDGSR	S			18.1798.1798.2
2	gi|126352424|NP_001075325.1|	cartilage oligomeric matrix protein [Equus caballus]	5462	84675	268	199	42	36	7887	1	1	1	639.3	1276.58	2	1276.58	0	1	20.18	0.16	K	ADCVLERDGSR	S			2.1853.1853.2
2	gi|126352424|NP_001075325.1|	cartilage oligomeric matrix protein [Equus caballus]	5462	84675	268	199	42	36	7888	1	1	1	639.3	1276.58	2	1276.58	0	1	18.17	0.26	K	ADCVLERDGSR	S			29.1960.1960.2
2	gi|126352424|NP_001075325.1|	cartilage oligomeric matrix protein [Equus caballus]	5462	84675	268	199	42	36	8368	1	1	1	653.84	1305.66	2	1305.66	0	1	23.43	0.13	R	VRCINTSPGFR	C			32.2313.2313.2
2	gi|126352424|NP_001075325.1|	cartilage oligomeric matrix protein [Equus caballus]	5462	84675	268	199	42	36	8672	1	1	0	662.4	1322.8	2	1322.79	0	1	60.68	2.7e-06	R	AVAEPGIQLKAVK	S			27.2585.2585.2
2	gi|126352424|NP_001075325.1|	cartilage oligomeric matrix protein [Equus caballus]	5462	84675	268	199	42	36	8673	1	1	0	662.4	1322.8	2	1322.79	0	1	39.48	0.00035	R	AVAEPGIQLKAVK	S			16.2585.2585.2
2	gi|126352424|NP_001075325.1|	cartilage oligomeric matrix protein [Equus caballus]	5462	84675	268	199	42	36	8674	1	1	0	662.4	1322.8	2	1322.79	0	1	34.14	0.0012	R	AVAEPGIQLKAVK	S			14.2474.2474.2
2	gi|126352424|NP_001075325.1|	cartilage oligomeric matrix protein [Equus caballus]	5462	84675	268	199	42	36	8675	1	1	0	662.4	1322.8	2	1322.79	0	1	45.84	8.1e-05	R	AVAEPGIQLKAVK	S			36.2644.2644.2
2	gi|126352424|NP_001075325.1|	cartilage oligomeric matrix protein [Equus caballus]	5462	84675	268	199	42	36	8676	1	1	0	662.4	1322.8	2	1322.79	0	1	48.11	4.8e-05	R	AVAEPGIQLKAVK	S			26.2680.2680.2
2	gi|126352424|NP_001075325.1|	cartilage oligomeric matrix protein [Equus caballus]	5462	84675	268	199	42	36	8775	1	1	1	665.36	1328.71	2	1328.7	0	1	56.56	5.3e-05	K	AVKSSTGPGEQLR	N			26.1754.1754.2
2	gi|126352424|NP_001075325.1|	cartilage oligomeric matrix protein [Equus caballus]	5462	84675	268	199	42	36	8776	1	1	1	665.36	1328.71	2	1328.7	0	1	66.6	5.2e-06	K	AVKSSTGPGEQLR	N			25.1785.1785.2
2	gi|126352424|NP_001075325.1|	cartilage oligomeric matrix protein [Equus caballus]	5462	84675	268	199	42	36	8777	1	1	1	665.36	1328.71	2	1328.7	0	1	50.33	0.00022	K	AVKSSTGPGEQLR	N			20.1888.1888.2
2	gi|126352424|NP_001075325.1|	cartilage oligomeric matrix protein [Equus caballus]	5462	84675	268	199	42	36	8903	1	1	0	447.27	1338.8	3	1338.79	0.01	1	0.74	3.6	R	AVAEPGIQLKAVK	S	Oxidation (P)	0.0000300000000.0	11.4841.4841.3
2	gi|126352424|NP_001075325.1|	cartilage oligomeric matrix protein [Equus caballus]	5462	84675	268	199	42	36	11359	1	1	1	496.26	1485.75	3	1485.74	0	0	48.38	0.00034	R	ELQETNAALQDVR	E			9.2585.2585.3
2	gi|126352424|NP_001075325.1|	cartilage oligomeric matrix protein [Equus caballus]	5462	84675	268	199	42	36	11360	1	1	1	496.26	1485.75	3	1485.74	0	0	52.54	0.00013	R	ELQETNAALQDVR	E			8.2660.2660.3
2	gi|126352424|NP_001075325.1|	cartilage oligomeric matrix protein [Equus caballus]	5462	84675	268	199	42	36	11361	1	1	1	496.26	1485.75	3	1485.74	0	0	38.24	0.0036	R	ELQETNAALQDVR	E			2.2759.2759.3
2	gi|126352424|NP_001075325.1|	cartilage oligomeric matrix protein [Equus caballus]	5462	84675	268	199	42	36	11362	1	1	1	496.26	1485.75	3	1485.74	0	0	63.41	1.1e-05	R	ELQETNAALQDVR	E			7.2879.2879.3
2	gi|126352424|NP_001075325.1|	cartilage oligomeric matrix protein [Equus caballus]	5462	84675	268	199	42	36	11363	1	1	1	743.88	1485.75	2	1485.74	0	0	89.81	2.5e-08	R	ELQETNAALQDVR	E			17.2458.2458.2
2	gi|126352424|NP_001075325.1|	cartilage oligomeric matrix protein [Equus caballus]	5462	84675	268	199	42	36	11364	1	1	1	743.88	1485.75	2	1485.74	0	0	84.23	9e-08	R	ELQETNAALQDVR	E			28.2653.2653.2
2	gi|126352424|NP_001075325.1|	cartilage oligomeric matrix protein [Equus caballus]	5462	84675	268	199	42	36	11365	1	1	1	743.88	1485.75	2	1485.74	0	0	93.42	1.1e-08	R	ELQETNAALQDVR	E			31.2703.2703.2
2	gi|126352424|NP_001075325.1|	cartilage oligomeric matrix protein [Equus caballus]	5462	84675	268	199	42	36	11366	1	1	1	743.88	1485.75	2	1485.74	0	0	93.36	1.1e-08	R	ELQETNAALQDVR	E			36.2639.2639.2
2	gi|126352424|NP_001075325.1|	cartilage oligomeric matrix protein [Equus caballus]	5462	84675	268	199	42	36	11367	1	1	1	743.88	1485.75	2	1485.74	0	0	77.68	4.1e-07	R	ELQETNAALQDVR	E			29.2803.2803.2
2	gi|126352424|NP_001075325.1|	cartilage oligomeric matrix protein [Equus caballus]	5462	84675	268	199	42	36	11865	1	1	1	507.58	1519.71	3	1519.72	-0.01	1	34.57	0.0063	R	DTDLDGFPDEKLR	C			25.3135.3135.3
2	gi|126352424|NP_001075325.1|	cartilage oligomeric matrix protein [Equus caballus]	5462	84675	268	199	42	36	11866	1	1	1	507.58	1519.71	3	1519.72	-0.01	1	35.89	0.0047	R	DTDLDGFPDEKLR	C			7.3274.3274.3
2	gi|126352424|NP_001075325.1|	cartilage oligomeric matrix protein [Equus caballus]	5462	84675	268	199	42	36	11867	1	1	1	507.58	1519.71	3	1519.72	-0.01	1	36.76	0.0038	R	DTDLDGFPDEKLR	C			12.3002.3002.3
2	gi|126352424|NP_001075325.1|	cartilage oligomeric matrix protein [Equus caballus]	5462	84675	268	199	42	36	11868	1	1	1	507.58	1519.71	3	1519.72	-0.01	1	49.97	0.00018	R	DTDLDGFPDEKLR	C			8.3016.3016.3
2	gi|126352424|NP_001075325.1|	cartilage oligomeric matrix protein [Equus caballus]	5462	84675	268	199	42	36	11869	1	1	1	507.58	1519.71	3	1519.72	-0.01	1	36.49	0.0041	R	DTDLDGFPDEKLR	C			20.3631.3631.3
2	gi|126352424|NP_001075325.1|	cartilage oligomeric matrix protein [Equus caballus]	5462	84675	268	199	42	36	11870	1	1	1	760.86	1519.71	2	1519.72	0	1	55.57	5e-05	R	DTDLDGFPDEKLR	C			15.2937.2937.2
2	gi|126352424|NP_001075325.1|	cartilage oligomeric matrix protein [Equus caballus]	5462	84675	268	199	42	36	11871	1	1	1	760.86	1519.71	2	1519.72	0	1	43.49	0.00081	R	DTDLDGFPDEKLR	C			12.2999.2999.2
2	gi|126352424|NP_001075325.1|	cartilage oligomeric matrix protein [Equus caballus]	5462	84675	268	199	42	36	11872	1	1	1	760.86	1519.71	2	1519.72	0	1	63.22	8.6e-06	R	DTDLDGFPDEKLR	C			25.3131.3131.2
2	gi|126352424|NP_001075325.1|	cartilage oligomeric matrix protein [Equus caballus]	5462	84675	268	199	42	36	11873	1	1	1	760.86	1519.71	2	1519.72	0	1	55.59	5e-05	R	DTDLDGFPDEKLR	C			20.3627.3627.2
2	gi|126352424|NP_001075325.1|	cartilage oligomeric matrix protein [Equus caballus]	5462	84675	268	199	42	36	11874	1	1	1	760.86	1519.71	2	1519.72	0	1	68.18	2.7e-06	R	DTDLDGFPDEKLR	C			32.3160.3160.2
2	gi|126352424|NP_001075325.1|	cartilage oligomeric matrix protein [Equus caballus]	5462	84675	268	199	42	36	12008	1	1	1	766.32	1530.62	2	1530.62	0	0	51.02	2.2e-05	R	FCPDGTPSPCHEK	A			13.1826.1826.2
2	gi|126352424|NP_001075325.1|	cartilage oligomeric matrix protein [Equus caballus]	5462	84675	268	199	42	36	12009	1	1	1	766.32	1530.62	2	1530.62	0	0	27.63	0.0047	R	FCPDGTPSPCHEK	A			15.1872.1872.2
2	gi|126352424|NP_001075325.1|	cartilage oligomeric matrix protein [Equus caballus]	5462	84675	268	199	42	36	12010	1	1	1	766.32	1530.62	2	1530.62	0	0	41.17	0.00021	R	FCPDGTPSPCHEK	A			32.2006.2006.2
2	gi|126352424|NP_001075325.1|	cartilage oligomeric matrix protein [Equus caballus]	5462	84675	268	199	42	36	12011	1	1	1	766.32	1530.62	2	1530.62	0	0	33.72	0.0012	R	FCPDGTPSPCHEK	A			25.1979.1979.2
2	gi|126352424|NP_001075325.1|	cartilage oligomeric matrix protein [Equus caballus]	5462	84675	268	199	42	36	12012	1	1	1	766.32	1530.62	2	1530.62	0	0	47.49	4.9e-05	R	FCPDGTPSPCHEK	A			19.2053.2053.2
2	gi|126352424|NP_001075325.1|	cartilage oligomeric matrix protein [Equus caballus]	5462	84675	268	199	42	36	12013	1	1	1	511.22	1530.63	3	1530.62	0	0	29.67	0.0032	R	FCPDGTPSPCHEK	A			13.1828.1828.3
2	gi|126352424|NP_001075325.1|	cartilage oligomeric matrix protein [Equus caballus]	5462	84675	268	199	42	36	12014	1	1	1	511.22	1530.63	3	1530.62	0	0	21.52	0.021	R	FCPDGTPSPCHEK	A			9.1855.1855.3
2	gi|126352424|NP_001075325.1|	cartilage oligomeric matrix protein [Equus caballus]	5462	84675	268	199	42	36	12015	1	1	1	511.22	1530.63	3	1530.62	0	0	28.61	0.0041	R	FCPDGTPSPCHEK	A			10.1863.1863.3
2	gi|126352424|NP_001075325.1|	cartilage oligomeric matrix protein [Equus caballus]	5462	84675	268	199	42	36	12016	1	1	1	511.22	1530.63	3	1530.62	0	0	23.32	0.014	R	FCPDGTPSPCHEK	A			26.1946.1946.3
2	gi|126352424|NP_001075325.1|	cartilage oligomeric matrix protein [Equus caballus]	5462	84675	268	199	42	36	12017	1	1	1	511.22	1530.63	3	1530.62	0	0	28.46	0.0042	R	FCPDGTPSPCHEK	A			1.1858.1858.3
2	gi|126352424|NP_001075325.1|	cartilage oligomeric matrix protein [Equus caballus]	5462	84675	268	199	42	36	12337	1	1	1	519.26	1554.75	3	1554.75	0	0	51.59	0.00017	R	NALWHTGDTASQVR	L			9.2449.2449.3
2	gi|126352424|NP_001075325.1|	cartilage oligomeric matrix protein [Equus caballus]	5462	84675	268	199	42	36	12338	1	1	1	519.26	1554.75	3	1554.75	0	0	62.12	1.5e-05	R	NALWHTGDTASQVR	L			29.2661.2661.3
2	gi|126352424|NP_001075325.1|	cartilage oligomeric matrix protein [Equus caballus]	5462	84675	268	199	42	36	12339	1	1	1	519.26	1554.75	3	1554.75	0	0	71.86	1.6e-06	R	NALWHTGDTASQVR	L			25.2613.2613.3
2	gi|126352424|NP_001075325.1|	cartilage oligomeric matrix protein [Equus caballus]	5462	84675	268	199	42	36	12340	1	1	1	519.26	1554.75	3	1554.75	0	0	45.17	0.00075	R	NALWHTGDTASQVR	L			11.2642.2642.3
2	gi|126352424|NP_001075325.1|	cartilage oligomeric matrix protein [Equus caballus]	5462	84675	268	199	42	36	12341	1	1	1	519.26	1554.75	3	1554.75	0	0	58.58	3.4e-05	R	NALWHTGDTASQVR	L			26.2540.2540.3
2	gi|126352424|NP_001075325.1|	cartilage oligomeric matrix protein [Equus caballus]	5462	84675	268	199	42	36	12342	1	1	1	778.39	1554.77	2	1554.75	0.01	0	53.55	0.0001	R	NALWHTGDTASQVR	L			31.2563.2563.2
2	gi|126352424|NP_001075325.1|	cartilage oligomeric matrix protein [Equus caballus]	5462	84675	268	199	42	36	12343	1	1	1	778.39	1554.77	2	1554.75	0.01	0	67.67	3.9e-06	R	NALWHTGDTASQVR	L			10.2502.2502.2
2	gi|126352424|NP_001075325.1|	cartilage oligomeric matrix protein [Equus caballus]	5462	84675	268	199	42	36	12344	1	1	1	778.39	1554.77	2	1554.75	0.01	0	51.73	0.00015	R	NALWHTGDTASQVR	L			29.2658.2658.2
2	gi|126352424|NP_001075325.1|	cartilage oligomeric matrix protein [Equus caballus]	5462	84675	268	199	42	36	12345	1	1	1	778.39	1554.77	2	1554.75	0.01	0	61.85	1.5e-05	R	NALWHTGDTASQVR	L			12.2503.2503.2
2	gi|126352424|NP_001075325.1|	cartilage oligomeric matrix protein [Equus caballus]	5462	84675	268	199	42	36	12346	1	1	1	778.39	1554.77	2	1554.75	0.01	0	53.95	9.1e-05	R	NALWHTGDTASQVR	L			2.2615.2615.2
2	gi|126352424|NP_001075325.1|	cartilage oligomeric matrix protein [Equus caballus]	5462	84675	268	199	42	36	14170	1	1	1	566.93	1697.76	3	1697.76	0	0	31.34	0.0098	K	QMEQTYWQANPFR	A			7.4028.4028.3
2	gi|126352424|NP_001075325.1|	cartilage oligomeric matrix protein [Equus caballus]	5462	84675	268	199	42	36	14171	1	1	1	566.93	1697.76	3	1697.76	0	0	31.29	0.0099	K	QMEQTYWQANPFR	A			20.4488.4488.3
2	gi|126352424|NP_001075325.1|	cartilage oligomeric matrix protein [Equus caballus]	5462	84675	268	199	42	36	14172	1	1	1	849.89	1697.76	2	1697.76	0	0	72.27	8.6e-07	K	QMEQTYWQANPFR	A			12.3667.3667.2
2	gi|126352424|NP_001075325.1|	cartilage oligomeric matrix protein [Equus caballus]	5462	84675	268	199	42	36	14173	1	1	1	849.89	1697.76	2	1697.76	0	0	13.73	0.62	K	QMEQTYWQANPFR	A			9.3594.3594.2
2	gi|126352424|NP_001075325.1|	cartilage oligomeric matrix protein [Equus caballus]	5462	84675	268	199	42	36	14174	1	1	1	849.89	1697.76	2	1697.76	0	0	80.06	1.4e-07	K	QMEQTYWQANPFR	A			20.4482.4482.2
2	gi|126352424|NP_001075325.1|	cartilage oligomeric matrix protein [Equus caballus]	5462	84675	268	199	42	36	14175	1	1	1	849.89	1697.76	2	1697.76	0	0	73.48	6.5e-07	K	QMEQTYWQANPFR	A			8.3695.3695.2
2	gi|126352424|NP_001075325.1|	cartilage oligomeric matrix protein [Equus caballus]	5462	84675	268	199	42	36	14176	1	1	1	849.89	1697.76	2	1697.76	0	0	90.41	1.3e-08	K	QMEQTYWQANPFR	A			19.4198.4198.2
2	gi|126352424|NP_001075325.1|	cartilage oligomeric matrix protein [Equus caballus]	5462	84675	268	199	42	36	14211	1	1	0	567.31	1698.91	3	1698.91	0	0	13.28	0.79	R	WFLQHRPQVGYIR	V			8.3263.3263.3
2	gi|126352424|NP_001075325.1|	cartilage oligomeric matrix protein [Equus caballus]	5462	84675	268	199	42	36	14212	1	1	0	567.31	1698.91	3	1698.91	0	0	15.91	0.43	R	WFLQHRPQVGYIR	V			7.3553.3553.3
2	gi|126352424|NP_001075325.1|	cartilage oligomeric matrix protein [Equus caballus]	5462	84675	268	199	42	36	14387	1	1	1	571.94	1712.79	3	1712.79	0	1	20.61	0.14	R	NAVDNCPRVPNSDQK	D			12.1792.1792.3
2	gi|126352424|NP_001075325.1|	cartilage oligomeric matrix protein [Equus caballus]	5462	84675	268	199	42	36	14388	1	1	1	571.94	1712.79	3	1712.79	0	1	23.66	0.07	R	NAVDNCPRVPNSDQK	D			8.1791.1791.3
2	gi|126352424|NP_001075325.1|	cartilage oligomeric matrix protein [Equus caballus]	5462	84675	268	199	42	36	14389	1	1	1	571.94	1712.79	3	1712.79	0	1	28.47	0.023	R	NAVDNCPRVPNSDQK	D			7.1914.1914.3
2	gi|126352424|NP_001075325.1|	cartilage oligomeric matrix protein [Equus caballus]	5462	84675	268	199	42	36	14390	1	1	1	571.94	1712.79	3	1712.79	0	1	22.31	0.095	R	NAVDNCPRVPNSDQK	D			20.2031.2031.3
2	gi|126352424|NP_001075325.1|	cartilage oligomeric matrix protein [Equus caballus]	5462	84675	268	199	42	36	14624	1	1	1	865.88	1729.75	2	1729.75	0	0	9.69	1.1	K	QMEQTYWQANPFR	A	Oxidation (M); Oxidation (P)	0.0100000000300.0	19.4203.4203.2
2	gi|126352424|NP_001075325.1|	cartilage oligomeric matrix protein [Equus caballus]	5462	84675	268	199	42	36	14779	1	1	0	580.57	1738.69	3	1738.69	0	0	22.43	0.011	K	NTVMECDACGMQPAR	T			32.2511.2511.3
2	gi|126352424|NP_001075325.1|	cartilage oligomeric matrix protein [Equus caballus]	5462	84675	268	199	42	36	14780	1	1	0	580.57	1738.69	3	1738.69	0	0	53.05	9.9e-06	K	NTVMECDACGMQPAR	T			8.2396.2396.3
2	gi|126352424|NP_001075325.1|	cartilage oligomeric matrix protein [Equus caballus]	5462	84675	268	199	42	36	14781	1	1	0	580.57	1738.69	3	1738.69	0	0	34.33	0.00074	K	NTVMECDACGMQPAR	T			30.2510.2510.3
2	gi|126352424|NP_001075325.1|	cartilage oligomeric matrix protein [Equus caballus]	5462	84675	268	199	42	36	14782	1	1	0	580.57	1738.69	3	1738.69	0	0	66.52	4.5e-07	K	NTVMECDACGMQPAR	T			19.2637.2637.3
2	gi|126352424|NP_001075325.1|	cartilage oligomeric matrix protein [Equus caballus]	5462	84675	268	199	42	36	14783	1	1	0	580.57	1738.69	3	1738.69	0	0	50.97	1.6e-05	K	NTVMECDACGMQPAR	T			7.2595.2595.3
2	gi|126352424|NP_001075325.1|	cartilage oligomeric matrix protein [Equus caballus]	5462	84675	268	199	42	36	14784	1	1	0	870.35	1738.69	2	1738.69	0	0	100.6	1.8e-10	K	NTVMECDACGMQPAR	T			13.2284.2284.2
2	gi|126352424|NP_001075325.1|	cartilage oligomeric matrix protein [Equus caballus]	5462	84675	268	199	42	36	14785	1	1	0	870.35	1738.69	2	1738.69	0	0	87.33	3.8e-09	K	NTVMECDACGMQPAR	T			10.2375.2375.2
2	gi|126352424|NP_001075325.1|	cartilage oligomeric matrix protein [Equus caballus]	5462	84675	268	199	42	36	14786	1	1	0	870.35	1738.69	2	1738.69	0	0	95.03	6.4e-10	K	NTVMECDACGMQPAR	T			2.2476.2476.2
2	gi|126352424|NP_001075325.1|	cartilage oligomeric matrix protein [Equus caballus]	5462	84675	268	199	42	36	14787	1	1	0	870.35	1738.69	2	1738.69	0	0	103.8	8.5e-11	K	NTVMECDACGMQPAR	T			19.2632.2632.2
2	gi|126352424|NP_001075325.1|	cartilage oligomeric matrix protein [Equus caballus]	5462	84675	268	199	42	36	14788	1	1	0	870.35	1738.69	2	1738.69	0	0	97.42	3.7e-10	K	NTVMECDACGMQPAR	T			20.2794.2794.2
2	gi|126352424|NP_001075325.1|	cartilage oligomeric matrix protein [Equus caballus]	5462	84675	268	199	42	36	14789	1	1	0	870.35	1738.69	2	1738.69	0	0	65.83	5.4e-07	K	NTVMECDACGMQPAR	T			8.2367.2367.2
2	gi|126352424|NP_001075325.1|	cartilage oligomeric matrix protein [Equus caballus]	5462	84675	268	199	42	36	14790	1	1	0	870.35	1738.69	2	1738.69	0	0	106.87	4.2e-11	K	NTVMECDACGMQPAR	T			7.2552.2552.2
2	gi|126352424|NP_001075325.1|	cartilage oligomeric matrix protein [Equus caballus]	5462	84675	268	199	42	36	15054	1	1	0	878.35	1754.69	2	1754.68	0	0	10.64	0.14	K	NTVMECDACGMQPAR	T	Oxidation (M)	0.000000000010000.0	7.2602.2602.2
2	gi|126352424|NP_001075325.1|	cartilage oligomeric matrix protein [Equus caballus]	5462	84675	268	199	42	36	15257	1	1	0	886.35	1770.68	2	1770.68	0	0	70.68	9.4e-08	K	NTVMECDACGMQPAR	T	2 Oxidation (M)	0.000100000010000.0	20.2805.2805.2
2	gi|126352424|NP_001075325.1|	cartilage oligomeric matrix protein [Equus caballus]	5462	84675	268	199	42	36	15258	1	1	0	886.35	1770.68	2	1770.68	0	0	29.72	0.0012	K	NTVMECDACGMQPAR	T	2 Oxidation (M)	0.000100000010000.0	12.2380.2380.2
2	gi|126352424|NP_001075325.1|	cartilage oligomeric matrix protein [Equus caballus]	5462	84675	268	199	42	36	15259	1	1	0	886.35	1770.68	2	1770.68	0	0	81.69	7.5e-09	K	NTVMECDACGMQPAR	T	2 Oxidation (M)	0.000100000010000.0	8.2394.2394.2
2	gi|126352424|NP_001075325.1|	cartilage oligomeric matrix protein [Equus caballus]	5462	84675	268	199	42	36	15260	1	1	0	886.35	1770.68	2	1770.68	0	0	97.91	1.8e-10	K	NTVMECDACGMQPAR	T	2 Oxidation (M)	0.000100000010000.0	7.2593.2593.2
2	gi|126352424|NP_001075325.1|	cartilage oligomeric matrix protein [Equus caballus]	5462	84675	268	199	42	36	15404	1	1	1	892.34	1782.67	2	1782.67	0	1	23.99	0.004	R	NTDGDKWGDACDNCR	S			23.1985.1985.2
2	gi|126352424|NP_001075325.1|	cartilage oligomeric matrix protein [Equus caballus]	5462	84675	268	199	42	36	15405	1	1	1	892.34	1782.67	2	1782.67	0	1	58.06	1.6e-06	R	NTDGDKWGDACDNCR	S			27.1889.1889.2
2	gi|126352424|NP_001075325.1|	cartilage oligomeric matrix protein [Equus caballus]	5462	84675	268	199	42	36	15406	1	1	1	892.34	1782.67	2	1782.67	0	1	43.77	4.2e-05	R	NTDGDKWGDACDNCR	S			3.1889.1889.2
2	gi|126352424|NP_001075325.1|	cartilage oligomeric matrix protein [Equus caballus]	5462	84675	268	199	42	36	15407	1	1	1	892.34	1782.67	2	1782.67	0	1	64.44	3.6e-07	R	NTDGDKWGDACDNCR	S			1.1844.1844.2
2	gi|126352424|NP_001075325.1|	cartilage oligomeric matrix protein [Equus caballus]	5462	84675	268	199	42	36	15408	1	1	1	892.34	1782.67	2	1782.67	0	1	47.1	1.9e-05	R	NTDGDKWGDACDNCR	S			12.1868.1868.2
2	gi|126352424|NP_001075325.1|	cartilage oligomeric matrix protein [Equus caballus]	5462	84675	268	199	42	36	15409	1	1	1	595.23	1782.67	3	1782.67	0	1	49.33	1.2e-05	R	NTDGDKWGDACDNCR	S			22.1958.1958.3
2	gi|126352424|NP_001075325.1|	cartilage oligomeric matrix protein [Equus caballus]	5462	84675	268	199	42	36	15410	1	1	1	595.23	1782.67	3	1782.67	0	1	58.35	1.5e-06	R	NTDGDKWGDACDNCR	S			9.1841.1841.3
2	gi|126352424|NP_001075325.1|	cartilage oligomeric matrix protein [Equus caballus]	5462	84675	268	199	42	36	15411	1	1	1	595.23	1782.67	3	1782.67	0	1	42.48	5.6e-05	R	NTDGDKWGDACDNCR	S			21.1904.1904.3
2	gi|126352424|NP_001075325.1|	cartilage oligomeric matrix protein [Equus caballus]	5462	84675	268	199	42	36	15412	1	1	1	595.23	1782.67	3	1782.67	0	1	52.93	5.1e-06	R	NTDGDKWGDACDNCR	S			4.1908.1908.3
2	gi|126352424|NP_001075325.1|	cartilage oligomeric matrix protein [Equus caballus]	5462	84675	268	199	42	36	15413	1	1	1	595.23	1782.67	3	1782.67	0	1	61.08	7.8e-07	R	NTDGDKWGDACDNCR	S			29.2023.2023.3
2	gi|126352424|NP_001075325.1|	cartilage oligomeric matrix protein [Equus caballus]	5462	84675	268	199	42	36	15694	1	1	1	600.56	1798.66	3	1798.66	0	1	31.44	0.00072	R	NTDGDKWGDACDNCR	S	Oxidation (K)	0.000002000000000.0	26.1938.1938.3
2	gi|126352424|NP_001075325.1|	cartilage oligomeric matrix protein [Equus caballus]	5462	84675	268	199	42	36	15695	1	1	1	600.56	1798.66	3	1798.66	0	1	24.08	0.0039	R	NTDGDKWGDACDNCR	S	Oxidation (K)	0.000002000000000.0	15.1863.1863.3
2	gi|126352424|NP_001075325.1|	cartilage oligomeric matrix protein [Equus caballus]	5462	84675	268	199	42	36	16344	3	1	1	612.95	1835.83	3	1835.82	0.01	0	10.35	2	R	SCVCAVGWAGNGLLCGR	D			30.3374.3374.3
2	gi|126352424|NP_001075325.1|	cartilage oligomeric matrix protein [Equus caballus]	5462	84675	268	199	42	36	16345	5	1	1	612.95	1835.83	3	1835.82	0.01	0	4.9	7.1	R	SCVCAVGWAGNGLLCGR	D			17.2904.2904.3
2	gi|126352424|NP_001075325.1|	cartilage oligomeric matrix protein [Equus caballus]	5462	84675	268	199	42	36	16346	1	1	1	612.95	1835.83	3	1835.82	0.01	0	12.09	1.4	R	SCVCAVGWAGNGLLCGR	D			29.3359.3359.3
2	gi|126352424|NP_001075325.1|	cartilage oligomeric matrix protein [Equus caballus]	5462	84675	268	199	42	36	16347	1	1	1	612.95	1835.83	3	1835.82	0.01	0	14.64	0.76	R	SCVCAVGWAGNGLLCGR	D			16.3055.3055.3
2	gi|126352424|NP_001075325.1|	cartilage oligomeric matrix protein [Equus caballus]	5462	84675	268	199	42	36	16348	1	1	1	612.95	1835.83	3	1835.82	0.01	0	15.81	0.58	R	SCVCAVGWAGNGLLCGR	D			18.3058.3058.3
2	gi|126352424|NP_001075325.1|	cartilage oligomeric matrix protein [Equus caballus]	5462	84675	268	199	42	36	16551	1	1	1	926.36	1850.71	2	1850.7	0	0	26.35	0.0023	K	DSDGDGIGDVCDNCPQK	S			32.2329.2329.2
2	gi|126352424|NP_001075325.1|	cartilage oligomeric matrix protein [Equus caballus]	5462	84675	268	199	42	36	16552	1	1	1	926.36	1850.71	2	1850.7	0	0	60.83	8.3e-07	K	DSDGDGIGDVCDNCPQK	S			7.2383.2383.2
2	gi|126352424|NP_001075325.1|	cartilage oligomeric matrix protein [Equus caballus]	5462	84675	268	199	42	36	16908	1	1	1	939.94	1877.87	2	1877.88	-0.01	0	69.78	2e-06	K	IDVCPENAEVTLTDFR	A			19.4422.4422.2
2	gi|126352424|NP_001075325.1|	cartilage oligomeric matrix protein [Equus caballus]	5462	84675	268	199	42	36	16986	1	1	1	472.46	1885.82	4	1885.82	0	1	15.01	0.29	R	AQRFCPDGTPSPCHEK	A			12.1869.1869.4
2	gi|126352424|NP_001075325.1|	cartilage oligomeric matrix protein [Equus caballus]	5462	84675	268	199	42	36	16987	1	1	1	472.46	1885.82	4	1885.82	0	1	23.63	0.04	R	AQRFCPDGTPSPCHEK	A			8.1873.1873.4
2	gi|126352424|NP_001075325.1|	cartilage oligomeric matrix protein [Equus caballus]	5462	84675	268	199	42	36	16988	1	1	1	472.46	1885.82	4	1885.82	0	1	22.96	0.046	R	AQRFCPDGTPSPCHEK	A			2.1933.1933.4
2	gi|126352424|NP_001075325.1|	cartilage oligomeric matrix protein [Equus caballus]	5462	84675	268	199	42	36	16989	1	1	1	472.46	1885.82	4	1885.82	0	1	24.57	0.032	R	AQRFCPDGTPSPCHEK	A			32.1997.1997.4
2	gi|126352424|NP_001075325.1|	cartilage oligomeric matrix protein [Equus caballus]	5462	84675	268	199	42	36	16990	1	1	1	472.46	1885.82	4	1885.82	0	1	25.91	0.023	R	AQRFCPDGTPSPCHEK	A			20.2127.2127.4
2	gi|126352424|NP_001075325.1|	cartilage oligomeric matrix protein [Equus caballus]	5462	84675	268	199	42	36	16991	1	1	1	629.61	1885.82	3	1885.82	0	1	36.99	0.0018	R	AQRFCPDGTPSPCHEK	A			3.1895.1895.3
2	gi|126352424|NP_001075325.1|	cartilage oligomeric matrix protein [Equus caballus]	5462	84675	268	199	42	36	16992	1	1	1	629.61	1885.82	3	1885.82	0	1	57.94	1.5e-05	R	AQRFCPDGTPSPCHEK	A			8.1872.1872.3
2	gi|126352424|NP_001075325.1|	cartilage oligomeric matrix protein [Equus caballus]	5462	84675	268	199	42	36	16993	1	1	1	629.61	1885.82	3	1885.82	0	1	46.31	0.00022	R	AQRFCPDGTPSPCHEK	A			15.1858.1858.3
2	gi|126352424|NP_001075325.1|	cartilage oligomeric matrix protein [Equus caballus]	5462	84675	268	199	42	36	16994	1	1	1	629.61	1885.82	3	1885.82	0	1	49.23	0.00011	R	AQRFCPDGTPSPCHEK	A			25.1966.1966.3
2	gi|126352424|NP_001075325.1|	cartilage oligomeric matrix protein [Equus caballus]	5462	84675	268	199	42	36	16995	1	1	1	629.61	1885.82	3	1885.82	0	1	34.71	0.0031	R	AQRFCPDGTPSPCHEK	A			32.1996.1996.3
2	gi|126352424|NP_001075325.1|	cartilage oligomeric matrix protein [Equus caballus]	5462	84675	268	199	42	36	17876	1	1	1	657.97	1970.89	3	1970.88	0.01	1	11.63	0.83	R	YRCNDTIPEDYEIQR	L			26.2720.2720.3
2	gi|126352424|NP_001075325.1|	cartilage oligomeric matrix protein [Equus caballus]	5462	84675	268	199	42	36	17877	1	1	1	657.97	1970.89	3	1970.88	0.01	1	22.65	0.066	R	YRCNDTIPEDYEIQR	L			19.3008.3008.3
2	gi|126352424|NP_001075325.1|	cartilage oligomeric matrix protein [Equus caballus]	5462	84675	268	199	42	36	17878	1	1	1	657.97	1970.89	3	1970.88	0.01	1	22.74	0.065	R	YRCNDTIPEDYEIQR	L			20.3214.3214.3
2	gi|126352424|NP_001075325.1|	cartilage oligomeric matrix protein [Equus caballus]	5462	84675	268	199	42	36	18271	1	1	1	999.53	1997.05	2	1997.05	0	1	7.94	3.2	R	ELQETNAALQDVRELLR	Q			25.4553.4553.2
2	gi|126352424|NP_001075325.1|	cartilage oligomeric matrix protein [Equus caballus]	5462	84675	268	199	42	36	18272	1	1	1	999.53	1997.05	2	1997.05	0	1	34.73	0.0066	R	ELQETNAALQDVRELLR	Q			32.4667.4667.2
2	gi|126352424|NP_001075325.1|	cartilage oligomeric matrix protein [Equus caballus]	5462	84675	268	199	42	36	18273	1	1	1	999.53	1997.05	2	1997.05	0	1	41.38	0.0014	R	ELQETNAALQDVRELLR	Q			7.4693.4693.2
2	gi|126352424|NP_001075325.1|	cartilage oligomeric matrix protein [Equus caballus]	5462	84675	268	199	42	36	18274	1	1	1	999.53	1997.05	2	1997.05	0	1	31.62	0.014	R	ELQETNAALQDVRELLR	Q			8.4392.4392.2
2	gi|126352424|NP_001075325.1|	cartilage oligomeric matrix protein [Equus caballus]	5462	84675	268	199	42	36	18983	1	1	1	689.69	2066.04	3	2066.04	0	0	31.45	0.015	R	LGVFCFSQENIIWANLR	Y			8.5167.5167.3
2	gi|126352424|NP_001075325.1|	cartilage oligomeric matrix protein [Equus caballus]	5462	84675	268	199	42	36	18984	1	1	1	689.69	2066.04	3	2066.04	0	0	35.1	0.0067	R	LGVFCFSQENIIWANLR	Y			19.5990.5990.3
2	gi|126352424|NP_001075325.1|	cartilage oligomeric matrix protein [Equus caballus]	5462	84675	268	199	42	36	18985	1	1	1	689.69	2066.04	3	2066.04	0	0	40.68	0.0018	R	LGVFCFSQENIIWANLR	Y			25.5532.5532.3
2	gi|126352424|NP_001075325.1|	cartilage oligomeric matrix protein [Equus caballus]	5462	84675	268	199	42	36	18986	1	1	1	689.69	2066.04	3	2066.04	0	0	50.29	0.0002	R	LGVFCFSQENIIWANLR	Y			20.6313.6313.3
2	gi|126352424|NP_001075325.1|	cartilage oligomeric matrix protein [Equus caballus]	5462	84675	268	199	42	36	18987	1	1	1	689.69	2066.04	3	2066.04	0	0	56.17	5.2e-05	R	LGVFCFSQENIIWANLR	Y			15.5334.5334.3
2	gi|126352424|NP_001075325.1|	cartilage oligomeric matrix protein [Equus caballus]	5462	84675	268	199	42	36	18988	1	1	1	1034.03	2066.04	2	2066.04	0	0	9.27	2.5	R	LGVFCFSQENIIWANLR	Y			19.5995.5995.2
2	gi|126352424|NP_001075325.1|	cartilage oligomeric matrix protein [Equus caballus]	5462	84675	268	199	42	36	18989	1	1	1	1034.03	2066.04	2	2066.04	0	0	24.92	0.069	R	LGVFCFSQENIIWANLR	Y			25.5548.5548.2
2	gi|126352424|NP_001075325.1|	cartilage oligomeric matrix protein [Equus caballus]	5462	84675	268	199	42	36	18990	1	1	1	1034.03	2066.04	2	2066.04	0	0	86.54	4.8e-08	R	LGVFCFSQENIIWANLR	Y			20.6325.6325.2
2	gi|126352424|NP_001075325.1|	cartilage oligomeric matrix protein [Equus caballus]	5462	84675	268	199	42	36	18991	1	1	1	1034.03	2066.04	2	2066.04	0	0	42.07	0.0013	R	LGVFCFSQENIIWANLR	Y			8.5162.5162.2
2	gi|126352424|NP_001075325.1|	cartilage oligomeric matrix protein [Equus caballus]	5462	84675	268	199	42	36	18992	1	1	1	1034.03	2066.04	2	2066.04	0	0	85.01	6.8e-08	R	LGVFCFSQENIIWANLR	Y			15.5339.5339.2
2	gi|126352424|NP_001075325.1|	cartilage oligomeric matrix protein [Equus caballus]	5462	84675	268	199	42	36	19213	1	1	1	1047.45	2092.89	2	2092.89	0	1	9.9	0.78	K	NTVMECDACGMQPARTPR	V			15.2278.2278.2
2	gi|126352424|NP_001075325.1|	cartilage oligomeric matrix protein [Equus caballus]	5462	84675	268	199	42	36	19214	1	1	1	1047.45	2092.89	2	2092.89	0	1	4.42	2.8	K	NTVMECDACGMQPARTPR	V			8.2324.2324.2
2	gi|126352424|NP_001075325.1|	cartilage oligomeric matrix protein [Equus caballus]	5462	84675	268	199	42	36	19215	1	1	1	1047.45	2092.89	2	2092.89	0	1	2.74	4.1	K	NTVMECDACGMQPARTPR	V			19.2557.2557.2
2	gi|126352424|NP_001075325.1|	cartilage oligomeric matrix protein [Equus caballus]	5462	84675	268	199	42	36	19216	1	1	1	698.64	2092.89	3	2092.89	0	1	42.03	0.00048	K	NTVMECDACGMQPARTPR	V			20.2708.2708.3
2	gi|126352424|NP_001075325.1|	cartilage oligomeric matrix protein [Equus caballus]	5462	84675	268	199	42	36	19217	1	1	1	698.64	2092.89	3	2092.89	0	1	37.74	0.0013	K	NTVMECDACGMQPARTPR	V			1.2260.2260.3
2	gi|126352424|NP_001075325.1|	cartilage oligomeric matrix protein [Equus caballus]	5462	84675	268	199	42	36	19218	1	1	1	698.64	2092.89	3	2092.89	0	1	30.66	0.0065	K	NTVMECDACGMQPARTPR	V			11.2412.2412.3
2	gi|126352424|NP_001075325.1|	cartilage oligomeric matrix protein [Equus caballus]	5462	84675	268	199	42	36	19219	1	1	1	698.64	2092.89	3	2092.89	0	1	37.97	0.0012	K	NTVMECDACGMQPARTPR	V			25.2413.2413.3
2	gi|126352424|NP_001075325.1|	cartilage oligomeric matrix protein [Equus caballus]	5462	84675	268	199	42	36	19220	1	1	1	698.64	2092.89	3	2092.89	0	1	45.39	0.00022	K	NTVMECDACGMQPARTPR	V			2.2401.2401.3
2	gi|126352424|NP_001075325.1|	cartilage oligomeric matrix protein [Equus caballus]	5462	84675	268	199	42	36	19356	1	1	1	703.97	2108.88	3	2108.89	0	1	11.84	0.35	K	NTVMECDACGMQPARTPR	V	Oxidation (P)	0.000000000000000030.0	8.2333.2333.3
2	gi|126352424|NP_001075325.1|	cartilage oligomeric matrix protein [Equus caballus]	5462	84675	268	199	42	36	19357	1	1	1	703.97	2108.88	3	2108.89	0	1	21.61	0.037	K	NTVMECDACGMQPARTPR	V	Oxidation (M)	0.000000000010000000.0	7.2515.2515.3
2	gi|126352424|NP_001075325.1|	cartilage oligomeric matrix protein [Equus caballus]	5462	84675	268	199	42	36	19514	1	1	1	709.3	2124.88	3	2124.88	0	1	14.56	0.14	K	NTVMECDACGMQPARTPR	V	Oxidation (M); Oxidation (P)	0.000100000000000030.0	9.2261.2261.3
2	gi|126352424|NP_001075325.1|	cartilage oligomeric matrix protein [Equus caballus]	5462	84675	268	199	42	36	19515	1	1	1	709.3	2124.88	3	2124.88	0	1	21.63	0.027	K	NTVMECDACGMQPARTPR	V	2 Oxidation (M)	0.000100000010000000.0	1.2263.2263.3
2	gi|126352424|NP_001075325.1|	cartilage oligomeric matrix protein [Equus caballus]	5462	84675	268	199	42	36	19516	1	1	1	709.3	2124.88	3	2124.88	0	1	20.71	0.033	K	NTVMECDACGMQPARTPR	V	2 Oxidation (M)	0.000100000010000000.0	12.2311.2311.3
2	gi|126352424|NP_001075325.1|	cartilage oligomeric matrix protein [Equus caballus]	5462	84675	268	199	42	36	19517	1	1	1	709.3	2124.88	3	2124.88	0	1	15.83	0.1	K	NTVMECDACGMQPARTPR	V	2 Oxidation (M)	0.000100000010000000.0	2.2410.2410.3
2	gi|126352424|NP_001075325.1|	cartilage oligomeric matrix protein [Equus caballus]	5462	84675	268	199	42	36	19518	1	1	1	709.3	2124.88	3	2124.88	0	1	14.73	0.13	K	NTVMECDACGMQPARTPR	V	2 Oxidation (M)	0.000100000010000000.0	32.2435.2435.3
2	gi|126352424|NP_001075325.1|	cartilage oligomeric matrix protein [Equus caballus]	5462	84675	268	199	42	36	20548	1	1	1	1128.55	2255.08	2	2255.08	0	0	30.14	0.027	R	FYEGPELVADSNVVLDTTMR	G			16.4345.4345.2
2	gi|126352424|NP_001075325.1|	cartilage oligomeric matrix protein [Equus caballus]	5462	84675	268	199	42	36	20549	1	1	1	1128.55	2255.08	2	2255.08	0	0	32.38	0.016	R	FYEGPELVADSNVVLDTTMR	G			18.4381.4381.2
2	gi|126352424|NP_001075325.1|	cartilage oligomeric matrix protein [Equus caballus]	5462	84675	268	199	42	36	20550	1	1	1	1128.55	2255.08	2	2255.08	0	0	31.57	0.02	R	FYEGPELVADSNVVLDTTMR	G			29.4785.4785.2
2	gi|126352424|NP_001075325.1|	cartilage oligomeric matrix protein [Equus caballus]	5462	84675	268	199	42	36	20551	1	1	1	1128.55	2255.08	2	2255.08	0	0	50.97	0.00022	R	FYEGPELVADSNVVLDTTMR	G			15.4401.4401.2
2	gi|126352424|NP_001075325.1|	cartilage oligomeric matrix protein [Equus caballus]	5462	84675	268	199	42	36	20552	1	1	1	1128.55	2255.08	2	2255.08	0	0	82.49	1.6e-07	R	FYEGPELVADSNVVLDTTMR	G			20.5337.5337.2
2	gi|126352424|NP_001075325.1|	cartilage oligomeric matrix protein [Equus caballus]	5462	84675	268	199	42	36	21074	1	1	1	775	2321.99	3	2321.99	0	0	20.64	0.048	R	CEACPPGYSGPTHEGVGMAFAK	A			21.2883.2883.3
2	gi|126352424|NP_001075325.1|	cartilage oligomeric matrix protein [Equus caballus]	5462	84675	268	199	42	36	21075	1	1	1	775	2321.99	3	2321.99	0	0	29.33	0.0065	R	CEACPPGYSGPTHEGVGMAFAK	A			23.3086.3086.3
2	gi|126352424|NP_001075325.1|	cartilage oligomeric matrix protein [Equus caballus]	5462	84675	268	199	42	36	21076	1	1	1	775	2321.99	3	2321.99	0	0	38.17	0.00085	R	CEACPPGYSGPTHEGVGMAFAK	A			27.2807.2807.3
2	gi|126352424|NP_001075325.1|	cartilage oligomeric matrix protein [Equus caballus]	5462	84675	268	199	42	36	21077	1	1	1	775	2321.99	3	2321.99	0	0	45.84	0.00015	R	CEACPPGYSGPTHEGVGMAFAK	A			4.2927.2927.3
2	gi|126352424|NP_001075325.1|	cartilage oligomeric matrix protein [Equus caballus]	5462	84675	268	199	42	36	21078	1	1	1	775	2321.99	3	2321.99	0	0	44.88	0.00018	R	CEACPPGYSGPTHEGVGMAFAK	A			3.2915.2915.3
2	gi|126352424|NP_001075325.1|	cartilage oligomeric matrix protein [Equus caballus]	5462	84675	268	199	42	36	21171	1	1	1	780.33	2337.98	3	2337.98	-0.01	0	20.78	0.037	R	CEACPPGYSGPTHEGVGMAFAK	A	Oxidation (P)	0.0000000000300000000000.0	8.2922.2922.3
2	gi|126352424|NP_001075325.1|	cartilage oligomeric matrix protein [Equus caballus]	5462	84675	268	199	42	36	21308	1	1	1	785.67	2353.98	3	2353.98	0.01	0	2.24	2.9	R	CEACPPGYSGPTHEGVGMAFAK	A	Oxidation (M); Oxidation (K)	0.0000000000000000010002.0	19.3310.3310.3
2	gi|126352424|NP_001075325.1|	cartilage oligomeric matrix protein [Equus caballus]	5462	84675	268	199	42	36	21309	1	1	1	785.67	2353.98	3	2353.98	0.01	0	13.53	0.21	R	CEACPPGYSGPTHEGVGMAFAK	A	2 Oxidation (P)	0.0000330000000000000000.0	8.2925.2925.3
2	gi|126352424|NP_001075325.1|	cartilage oligomeric matrix protein [Equus caballus]	5462	84675	268	199	42	36	21310	1	1	1	785.67	2353.98	3	2353.98	0.01	0	8.72	0.64	R	CEACPPGYSGPTHEGVGMAFAK	A	2 Oxidation (P)	0.0000030000300000000000.0	7.3175.3175.3
2	gi|126352424|NP_001075325.1|	cartilage oligomeric matrix protein [Equus caballus]	5462	84675	268	199	42	36	21434	1	1	1	792.35	2374.02	3	2374.01	0.01	1	15.72	0.26	R	FCPDGTPSPCHEKADCVLER	D			1.2370.2370.3
2	gi|126352424|NP_001075325.1|	cartilage oligomeric matrix protein [Equus caballus]	5462	84675	268	199	42	36	21435	1	1	1	792.35	2374.02	3	2374.01	0.01	1	29.56	0.011	R	FCPDGTPSPCHEKADCVLER	D			26.2447.2447.3
2	gi|126352424|NP_001075325.1|	cartilage oligomeric matrix protein [Equus caballus]	5462	84675	268	199	42	36	21436	1	1	1	792.35	2374.02	3	2374.01	0.01	1	21.22	0.072	R	FCPDGTPSPCHEKADCVLER	D			15.2370.2370.3
2	gi|126352424|NP_001075325.1|	cartilage oligomeric matrix protein [Equus caballus]	5462	84675	268	199	42	36	21437	1	1	1	792.35	2374.02	3	2374.01	0.01	1	23.04	0.048	R	FCPDGTPSPCHEKADCVLER	D			30.2546.2546.3
2	gi|126352424|NP_001075325.1|	cartilage oligomeric matrix protein [Equus caballus]	5462	84675	268	199	42	36	21438	1	1	1	792.35	2374.02	3	2374.01	0.01	1	40.88	0.00078	R	FCPDGTPSPCHEKADCVLER	D			19.2676.2676.3
2	gi|126352424|NP_001075325.1|	cartilage oligomeric matrix protein [Equus caballus]	5462	84675	268	199	42	36	22332	1	1	1	837.76	2510.25	3	2510.25	0	1	26.21	0.058	R	VRFYEGPELVADSNVVLDTTMR	G			8.4293.4293.3
2	gi|126352424|NP_001075325.1|	cartilage oligomeric matrix protein [Equus caballus]	5462	84675	268	199	42	36	22333	1	1	1	837.76	2510.25	3	2510.25	0	1	44.14	0.00093	R	VRFYEGPELVADSNVVLDTTMR	G			20.5145.5145.3
2	gi|126352424|NP_001075325.1|	cartilage oligomeric matrix protein [Equus caballus]	5462	84675	268	199	42	36	22334	1	1	1	837.76	2510.25	3	2510.25	0	1	56.75	5.1e-05	R	VRFYEGPELVADSNVVLDTTMR	G			19.4835.4835.3
2	gi|126352424|NP_001075325.1|	cartilage oligomeric matrix protein [Equus caballus]	5462	84675	268	199	42	36	22335	1	1	1	837.76	2510.25	3	2510.25	0	1	88.68	3.3e-08	R	VRFYEGPELVADSNVVLDTTMR	G			32.4523.4523.3
2	gi|126352424|NP_001075325.1|	cartilage oligomeric matrix protein [Equus caballus]	5462	84675	268	199	42	36	22484	1	1	1	848.08	2541.22	3	2541.22	0	1	26.98	0.053	R	FYEGPELVADSNVVLDTTMRGGR	L	Oxidation (M)	0.00000000000000000010000.0	19.4312.4312.3
2	gi|126352424|NP_001075325.1|	cartilage oligomeric matrix protein [Equus caballus]	5462	84675	268	199	42	36	22518	1	1	1	850.35	2548.02	3	2548.02	0	1	13.91	0.041	K	DSDGDGIGDVCDNCPQKSNPDQR	D			15.2071.2071.3
2	gi|126352424|NP_001075325.1|	cartilage oligomeric matrix protein [Equus caballus]	5462	84675	268	199	42	36	22519	1	1	1	850.35	2548.02	3	2548.02	0	1	19.42	0.011	K	DSDGDGIGDVCDNCPQKSNPDQR	D			12.2091.2091.3
2	gi|126352424|NP_001075325.1|	cartilage oligomeric matrix protein [Equus caballus]	5462	84675	268	199	42	36	22520	1	1	1	850.35	2548.02	3	2548.02	0	1	28.47	0.0014	K	DSDGDGIGDVCDNCPQKSNPDQR	D			19.2300.2300.3
2	gi|126352424|NP_001075325.1|	cartilage oligomeric matrix protein [Equus caballus]	5462	84675	268	199	42	36	22521	1	1	1	850.35	2548.02	3	2548.02	0	1	57.31	1.9e-06	K	DSDGDGIGDVCDNCPQKSNPDQR	D			20.2433.2433.3
2	gi|126352424|NP_001075325.1|	cartilage oligomeric matrix protein [Equus caballus]	5462	84675	268	199	42	36	22522	1	1	1	850.35	2548.02	3	2548.02	0	1	67.15	1.9e-07	K	DSDGDGIGDVCDNCPQKSNPDQR	D			7.2263.2263.3
2	gi|126352424|NP_001075325.1|	cartilage oligomeric matrix protein [Equus caballus]	5462	84675	268	199	42	36	22596	1	1	1	856.76	2567.25	3	2567.25	0	1	40.05	0.0024	K	SSTGPGEQLRNALWHTGDTASQVR	L			20.3933.3933.3
2	gi|126352424|NP_001075325.1|	cartilage oligomeric matrix protein [Equus caballus]	5462	84675	268	199	42	36	22597	1	1	1	856.76	2567.25	3	2567.25	0	1	44.94	0.00078	K	SSTGPGEQLRNALWHTGDTASQVR	L			19.3666.3666.3
2	gi|126352424|NP_001075325.1|	cartilage oligomeric matrix protein [Equus caballus]	5462	84675	268	199	42	36	23384	1	1	1	902.46	2704.37	3	2704.34	0.02	1	52.52	0.00011	K	QMEQTYWQANPFRAVAEPGIQLK	A			20.5080.5080.3
2	gi|126352424|NP_001075325.1|	cartilage oligomeric matrix protein [Equus caballus]	5462	84675	268	199	42	36	23385	1	1	1	902.46	2704.37	3	2704.34	0.02	1	26.09	0.05	K	QMEQTYWQANPFRAVAEPGIQLK	A			15.4162.4162.3
2	gi|126352424|NP_001075325.1|	cartilage oligomeric matrix protein [Equus caballus]	5462	84675	268	199	42	36	23386	1	1	1	902.46	2704.37	3	2704.34	0.02	1	42.2	0.0012	K	QMEQTYWQANPFRAVAEPGIQLK	A			26.4212.4212.3
2	gi|126352424|NP_001075325.1|	cartilage oligomeric matrix protein [Equus caballus]	5462	84675	268	199	42	36	23387	1	1	1	902.46	2704.37	3	2704.34	0.02	1	50.5	0.00018	K	QMEQTYWQANPFRAVAEPGIQLK	A			19.4771.4771.3
2	gi|126352424|NP_001075325.1|	cartilage oligomeric matrix protein [Equus caballus]	5462	84675	268	199	42	36	23388	1	1	1	902.46	2704.37	3	2704.34	0.02	1	35.95	0.0052	K	QMEQTYWQANPFRAVAEPGIQLK	A			32.4461.4461.3
2	gi|126352424|NP_001075325.1|	cartilage oligomeric matrix protein [Equus caballus]	5462	84675	268	199	42	36	24075	1	1	1	727.04	2904.12	4	2904.11	0.01	1	15.22	0.03	R	DVDHDFVGDACDSDQDKDGDGHQDSR	D			7.2338.2338.4
2	gi|126352424|NP_001075325.1|	cartilage oligomeric matrix protein [Equus caballus]	5462	84675	268	199	42	36	24076	1	1	1	727.1	2904.38	4	2904.38	0	0	12.21	1.1	R	VSVRPLAQCAPGSCFPGVACTQTASGAR	C			3.3082.3082.4
2	gi|126352424|NP_001075325.1|	cartilage oligomeric matrix protein [Equus caballus]	5462	84675	268	199	42	36	24077	1	1	1	727.1	2904.38	4	2904.38	0	0	33.96	0.0075	R	VSVRPLAQCAPGSCFPGVACTQTASGAR	C			10.3061.3061.4
2	gi|126352424|NP_001075325.1|	cartilage oligomeric matrix protein [Equus caballus]	5462	84675	268	199	42	36	24078	1	1	1	727.1	2904.38	4	2904.38	0	0	49.48	0.00021	R	VSVRPLAQCAPGSCFPGVACTQTASGAR	C			27.2954.2954.4
2	gi|126352424|NP_001075325.1|	cartilage oligomeric matrix protein [Equus caballus]	5462	84675	268	199	42	36	24079	1	1	1	727.1	2904.38	4	2904.38	0	0	55.43	5.3e-05	R	VSVRPLAQCAPGSCFPGVACTQTASGAR	C			20.3730.3730.4
2	gi|126352424|NP_001075325.1|	cartilage oligomeric matrix protein [Equus caballus]	5462	84675	268	199	42	36	24080	1	1	1	727.1	2904.38	4	2904.38	0	0	54.39	6.8e-05	R	VSVRPLAQCAPGSCFPGVACTQTASGAR	C			7.3355.3355.4
2	gi|126352424|NP_001075325.1|	cartilage oligomeric matrix protein [Equus caballus]	5462	84675	268	199	42	36	24081	1	1	1	969.13	2904.38	3	2904.38	0	0	56.64	4.2e-05	R	VSVRPLAQCAPGSCFPGVACTQTASGAR	C			21.3037.3037.3
2	gi|126352424|NP_001075325.1|	cartilage oligomeric matrix protein [Equus caballus]	5462	84675	268	199	42	36	24082	1	1	1	969.13	2904.38	3	2904.38	0	0	76.34	4.5e-07	R	VSVRPLAQCAPGSCFPGVACTQTASGAR	C			5.3251.3251.3
2	gi|126352424|NP_001075325.1|	cartilage oligomeric matrix protein [Equus caballus]	5462	84675	268	199	42	36	24083	1	1	1	969.13	2904.38	3	2904.38	0	0	64.54	6.8e-06	R	VSVRPLAQCAPGSCFPGVACTQTASGAR	C			33.2817.2817.3
2	gi|126352424|NP_001075325.1|	cartilage oligomeric matrix protein [Equus caballus]	5462	84675	268	199	42	36	24084	1	1	1	969.13	2904.38	3	2904.38	0	0	91.84	1.3e-08	R	VSVRPLAQCAPGSCFPGVACTQTASGAR	C			34.2888.2888.3
2	gi|126352424|NP_001075325.1|	cartilage oligomeric matrix protein [Equus caballus]	5462	84675	268	199	42	36	24085	1	1	1	969.13	2904.38	3	2904.38	0	0	93.96	7.8e-09	R	VSVRPLAQCAPGSCFPGVACTQTASGAR	C			3.3076.3076.3
2	gi|126352424|NP_001075325.1|	cartilage oligomeric matrix protein [Equus caballus]	5462	84675	268	199	42	36	24087	1	1	1	1453.2	2904.39	2	2904.38	0.01	0	9.74	2.2	R	VSVRPLAQCAPGSCFPGVACTQTASGAR	C			7.3359.3359.2
2	gi|126352424|NP_001075325.1|	cartilage oligomeric matrix protein [Equus caballus]	5462	84675	268	199	42	36	24089	1	1	1	1453.2	2904.39	2	2904.38	0.01	0	29.86	0.021	R	VSVRPLAQCAPGSCFPGVACTQTASGAR	C			32.3236.3236.2
2	gi|126352424|NP_001075325.1|	cartilage oligomeric matrix protein [Equus caballus]	5462	84675	268	199	42	36	24242	1	1	1	979.8	2936.37	3	2936.37	0	0	9.45	2.2	R	VSVRPLAQCAPGSCFPGVACTQTASGAR	C	2 Oxidation (P)	0.0000300000300000000000000000.0	32.3242.3242.3
2	gi|126352424|NP_001075325.1|	cartilage oligomeric matrix protein [Equus caballus]	5462	84675	268	199	42	36	24243	3	1	1	979.8	2936.37	3	2936.37	0	0	2.9	10	R	VSVRPLAQCAPGSCFPGVACTQTASGAR	C	2 Oxidation (P)	0.0000300000300000000000000000.0	6.3141.3141.3
2	gi|126352424|NP_001075325.1|	cartilage oligomeric matrix protein [Equus caballus]	5462	84675	268	199	42	36	24244	1	1	1	979.8	2936.37	3	2936.37	0	0	14.3	0.73	R	VSVRPLAQCAPGSCFPGVACTQTASGAR	C	2 Oxidation (P)	0.0000300000300000000000000000.0	1.3043.3043.3
2	gi|126352424|NP_001075325.1|	cartilage oligomeric matrix protein [Equus caballus]	5462	84675	268	199	42	36	24245	1	1	1	979.8	2936.37	3	2936.37	0	0	15.87	0.51	R	VSVRPLAQCAPGSCFPGVACTQTASGAR	C	2 Oxidation (P)	0.0000300000300000000000000000.0	16.2978.2978.3
2	gi|126352424|NP_001075325.1|	cartilage oligomeric matrix protein [Equus caballus]	5462	84675	268	199	42	36	24246	1	1	1	979.8	2936.37	3	2936.37	0	0	51.09	0.00015	R	VSVRPLAQCAPGSCFPGVACTQTASGAR	C	2 Oxidation (P)	0.0000000000300003000000000000.0	7.3354.3354.3
2	gi|126352424|NP_001075325.1|	cartilage oligomeric matrix protein [Equus caballus]	5462	84675	268	199	42	36	25410	1	1	1	1119.16	3354.47	3	3354.47	0	1	28.56	0.012	R	CINTSPGFRCEACPPGYSGPTHEGVGMAFAK	A			26.3107.3107.3
2	gi|126352424|NP_001075325.1|	cartilage oligomeric matrix protein [Equus caballus]	5462	84675	268	199	42	36	25411	1	1	1	1119.16	3354.47	3	3354.47	0	1	44.5	0.00031	R	CINTSPGFRCEACPPGYSGPTHEGVGMAFAK	A			31.3145.3145.3
2	gi|126352424|NP_001075325.1|	cartilage oligomeric matrix protein [Equus caballus]	5462	84675	268	199	42	36	25412	1	1	1	1119.16	3354.47	3	3354.47	0	1	28.54	0.012	R	CINTSPGFRCEACPPGYSGPTHEGVGMAFAK	A			32.3258.3258.3
2	gi|126352424|NP_001075325.1|	cartilage oligomeric matrix protein [Equus caballus]	5462	84675	268	199	42	36	25486	1	1	1	843.62	3370.46	4	3370.46	0	1	16.08	0.17	R	CINTSPGFRCEACPPGYSGPTHEGVGMAFAK	A	Oxidation (P)	0.0000000000000300000000000000000.0	29.3269.3269.4
2	gi|126352424|NP_001075325.1|	cartilage oligomeric matrix protein [Equus caballus]	5462	84675	268	199	42	36	25487	1	1	1	843.62	3370.46	4	3370.46	0	1	28.01	0.011	R	CINTSPGFRCEACPPGYSGPTHEGVGMAFAK	A	Oxidation (P)	0.0000030000000000000000000000000.0	31.3140.3140.4
2	gi|126352424|NP_001075325.1|	cartilage oligomeric matrix protein [Equus caballus]	5462	84675	268	199	42	36	25488	1	1	1	843.62	3370.46	4	3370.46	0	1	33.39	0.0032	R	CINTSPGFRCEACPPGYSGPTHEGVGMAFAK	A	Oxidation (P)	0.0000030000000000000000000000000.0	32.3249.3249.4
2	gi|126352424|NP_001075325.1|	cartilage oligomeric matrix protein [Equus caballus]	5462	84675	268	199	42	36	25489	1	1	1	843.62	3370.46	4	3370.46	0	1	20.3	0.065	R	CINTSPGFRCEACPPGYSGPTHEGVGMAFAK	A	Oxidation (P)	0.0000000000000300000000000000000.0	25.3219.3219.4
2	gi|126352424|NP_001075325.1|	cartilage oligomeric matrix protein [Equus caballus]	5462	84675	268	199	42	36	25490	1	1	1	843.62	3370.46	4	3370.46	0	1	27.4	0.013	R	CINTSPGFRCEACPPGYSGPTHEGVGMAFAK	A	Oxidation (P)	0.0000030000000000000000000000000.0	19.3515.3515.4
3	gi|194216197|XP_001914777.1|	PREDICTED: collagen alpha-1(XII) chain [Equus caballus]	4637	340308	286	201	83	71	626	1	1	1	389.68	777.34	2	777.34	0	0	22.9	0.035	K	WDSASGR	V			20.1678.1678.2
3	gi|194216197|XP_001914777.1|	PREDICTED: collagen alpha-1(XII) chain [Equus caballus]	4637	340308	286	201	83	71	920	1	1	1	401.72	801.43	2	801.43	0	0	39.33	0.0039	R	GQEITVR	G			8.1871.1871.2
3	gi|194216197|XP_001914777.1|	PREDICTED: collagen alpha-1(XII) chain [Equus caballus]	4637	340308	286	201	83	71	921	1	1	1	401.72	801.43	2	801.43	0	0	50.69	0.00028	R	GQEITVR	G			7.2003.2003.2
3	gi|194216197|XP_001914777.1|	PREDICTED: collagen alpha-1(XII) chain [Equus caballus]	4637	340308	286	201	83	71	922	1	1	1	401.72	801.43	2	801.43	0	0	43.47	0.0015	R	GQEITVR	G			21.1893.1893.2
3	gi|194216197|XP_001914777.1|	PREDICTED: collagen alpha-1(XII) chain [Equus caballus]	4637	340308	286	201	83	71	923	1	1	1	401.72	801.43	2	801.43	0	0	50.76	0.00028	R	GQEITVR	G			24.1852.1852.2
3	gi|194216197|XP_001914777.1|	PREDICTED: collagen alpha-1(XII) chain [Equus caballus]	4637	340308	286	201	83	71	924	1	1	1	401.72	801.43	2	801.43	0	0	39.02	0.0041	R	GQEITVR	G			22.1944.1944.2
3	gi|194216197|XP_001914777.1|	PREDICTED: collagen alpha-1(XII) chain [Equus caballus]	4637	340308	286	201	83	71	1047	5	1	1	408.71	815.41	2	815.41	0	0	9.53	2	K	LSPADGTR	G			9.1537.1537.2
3	gi|194216197|XP_001914777.1|	PREDICTED: collagen alpha-1(XII) chain [Equus caballus]	4637	340308	286	201	83	71	1048	1	1	1	408.71	815.41	2	815.41	0	0	21.48	0.13	K	LSPADGTR	G			15.1561.1561.2
3	gi|194216197|XP_001914777.1|	PREDICTED: collagen alpha-1(XII) chain [Equus caballus]	4637	340308	286	201	83	71	1049	1	1	1	408.71	815.41	2	815.41	0	0	10.54	1.6	K	LSPADGTR	G			1.1543.1543.2
3	gi|194216197|XP_001914777.1|	PREDICTED: collagen alpha-1(XII) chain [Equus caballus]	4637	340308	286	201	83	71	1050	1	1	1	408.71	815.41	2	815.41	0	0	27.53	0.031	K	LSPADGTR	G			32.1667.1667.2
3	gi|194216197|XP_001914777.1|	PREDICTED: collagen alpha-1(XII) chain [Equus caballus]	4637	340308	286	201	83	71	1051	2	1	1	408.71	815.41	2	815.41	0	0	16.51	0.4	K	LSPADGTR	G			2.1591.1591.2
3	gi|194216197|XP_001914777.1|	PREDICTED: collagen alpha-1(XII) chain [Equus caballus]	4637	340308	286	201	83	71	1416	1	1	1	427.25	852.49	2	852.49	0	1	24.93	0.0079	R	TLPRGGPR	N			20.1663.1663.2
3	gi|194216197|XP_001914777.1|	PREDICTED: collagen alpha-1(XII) chain [Equus caballus]	4637	340308	286	201	83	71	2033	1	1	1	455.26	908.51	2	908.51	0	1	27.46	0.014	R	AATSYRLK	L			19.1889.1889.2
3	gi|194216197|XP_001914777.1|	PREDICTED: collagen alpha-1(XII) chain [Equus caballus]	4637	340308	286	201	83	71	2034	1	1	1	455.26	908.51	2	908.51	0	1	22.06	0.05	R	AATSYRLK	L			20.1988.1988.2
3	gi|194216197|XP_001914777.1|	PREDICTED: collagen alpha-1(XII) chain [Equus caballus]	4637	340308	286	201	83	71	2091	1	1	1	458.27	914.52	2	914.52	0	0	41.1	0.0018	R	QNSVVLQK	L			20.2151.2151.2
3	gi|194216197|XP_001914777.1|	PREDICTED: collagen alpha-1(XII) chain [Equus caballus]	4637	340308	286	201	83	71	2606	2	1	1	479.29	956.56	2	956.57	0	0	9.97	1.3	K	VLVVVTDGR	S			36.3069.3069.2
3	gi|194216197|XP_001914777.1|	PREDICTED: collagen alpha-1(XII) chain [Equus caballus]	4637	340308	286	201	83	71	2607	2	1	1	479.29	956.56	2	956.57	0	0	16.23	0.31	K	VLVVVTDGR	S			14.2884.2884.2
3	gi|194216197|XP_001914777.1|	PREDICTED: collagen alpha-1(XII) chain [Equus caballus]	4637	340308	286	201	83	71	2608	2	1	1	479.29	956.56	2	956.57	0	0	9.74	1.4	K	VLVVVTDGR	S			4.3101.3101.2
3	gi|194216197|XP_001914777.1|	PREDICTED: collagen alpha-1(XII) chain [Equus caballus]	4637	340308	286	201	83	71	2609	2	1	1	479.29	956.56	2	956.57	0	0	17.05	0.26	K	VLVVVTDGR	S			18.3003.3003.2
3	gi|194216197|XP_001914777.1|	PREDICTED: collagen alpha-1(XII) chain [Equus caballus]	4637	340308	286	201	83	71	2610	2	1	1	479.29	956.56	2	956.57	0	0	13.66	0.57	K	VLVVVTDGR	S			29.3287.3287.2
3	gi|194216197|XP_001914777.1|	PREDICTED: collagen alpha-1(XII) chain [Equus caballus]	4637	340308	286	201	83	71	2611	1	1	1	479.29	956.57	2	956.57	0	0	53.77	5e-05	K	VLVVVTDGR	S			20.3232.3232.2
3	gi|194216197|XP_001914777.1|	PREDICTED: collagen alpha-1(XII) chain [Equus caballus]	4637	340308	286	201	83	71	2612	1	1	1	479.29	956.57	2	956.57	0	0	40.31	0.0011	K	VLVVVTDGR	S			24.2645.2645.2
3	gi|194216197|XP_001914777.1|	PREDICTED: collagen alpha-1(XII) chain [Equus caballus]	4637	340308	286	201	83	71	2613	1	1	1	479.29	956.57	2	956.57	0	0	33.86	0.0049	K	VLVVVTDGR	S			7.2941.2941.2
3	gi|194216197|XP_001914777.1|	PREDICTED: collagen alpha-1(XII) chain [Equus caballus]	4637	340308	286	201	83	71	2614	1	1	1	479.29	956.57	2	956.57	0	0	54.97	3.8e-05	K	VLVVVTDGR	S			19.3033.3033.2
3	gi|194216197|XP_001914777.1|	PREDICTED: collagen alpha-1(XII) chain [Equus caballus]	4637	340308	286	201	83	71	2615	1	1	1	479.29	956.57	2	956.57	0	0	46.02	0.0003	K	VLVVVTDGR	S			23.2855.2855.2
3	gi|194216197|XP_001914777.1|	PREDICTED: collagen alpha-1(XII) chain [Equus caballus]	4637	340308	286	201	83	71	2621	1	1	1	479.76	957.51	2	957.51	0	0	32.07	0.0091	R	GSPQDLITK	D			19.2692.2692.2
3	gi|194216197|XP_001914777.1|	PREDICTED: collagen alpha-1(XII) chain [Equus caballus]	4637	340308	286	201	83	71	2622	1	1	1	479.76	957.51	2	957.51	0	0	26.2	0.035	R	GSPQDLITK	D			20.2863.2863.2
3	gi|194216197|XP_001914777.1|	PREDICTED: collagen alpha-1(XII) chain [Equus caballus]	4637	340308	286	201	83	71	2767	1	1	1	484.78	967.54	2	967.55	0	0	33.78	0.003	R	TVPAPTNLR	I			19.2490.2490.2
3	gi|194216197|XP_001914777.1|	PREDICTED: collagen alpha-1(XII) chain [Equus caballus]	4637	340308	286	201	83	71	2768	1	1	1	484.78	967.54	2	967.55	0	0	20.97	0.056	R	TVPAPTNLR	I			23.2401.2401.2
3	gi|194216197|XP_001914777.1|	PREDICTED: collagen alpha-1(XII) chain [Equus caballus]	4637	340308	286	201	83	71	2769	1	1	1	484.78	967.54	2	967.55	0	0	19.95	0.071	R	TVPAPTNLR	I			24.2245.2245.2
3	gi|194216197|XP_001914777.1|	PREDICTED: collagen alpha-1(XII) chain [Equus caballus]	4637	340308	286	201	83	71	2770	1	1	1	484.78	967.54	2	967.55	0	0	18.49	0.1	R	TVPAPTNLR	I			20.2637.2637.2
3	gi|194216197|XP_001914777.1|	PREDICTED: collagen alpha-1(XII) chain [Equus caballus]	4637	340308	286	201	83	71	3063	1	1	1	495.29	988.56	2	988.56	0	0	54.02	8.5e-05	K	VMILITDGK	S			20.3973.3973.2
3	gi|194216197|XP_001914777.1|	PREDICTED: collagen alpha-1(XII) chain [Equus caballus]	4637	340308	286	201	83	71	3064	1	1	1	495.29	988.56	2	988.56	0	0	44.47	0.00077	K	VMILITDGK	S			23.3451.3451.2
3	gi|194216197|XP_001914777.1|	PREDICTED: collagen alpha-1(XII) chain [Equus caballus]	4637	340308	286	201	83	71	3065	1	1	1	495.29	988.56	2	988.56	0	0	47.28	0.0004	K	VMILITDGK	S			19.3719.3719.2
3	gi|194216197|XP_001914777.1|	PREDICTED: collagen alpha-1(XII) chain [Equus caballus]	4637	340308	286	201	83	71	3161	1	1	1	499.26	996.51	2	996.51	0	1	30.65	0.016	K	AMTYVREK	I			20.1945.1945.2
3	gi|194216197|XP_001914777.1|	PREDICTED: collagen alpha-1(XII) chain [Equus caballus]	4637	340308	286	201	83	71	3922	1	1	1	522.33	1042.64	2	1042.64	0	1	85.75	1.5e-08	R	KIGVLITDGK	S			19.2871.2871.2
3	gi|194216197|XP_001914777.1|	PREDICTED: collagen alpha-1(XII) chain [Equus caballus]	4637	340308	286	201	83	71	3923	1	1	1	522.33	1042.64	2	1042.64	0	1	65.44	1.6e-06	R	KIGVLITDGK	S			20.3064.3064.2
3	gi|194216197|XP_001914777.1|	PREDICTED: collagen alpha-1(XII) chain [Equus caballus]	4637	340308	286	201	83	71	3924	1	1	1	522.33	1042.64	2	1042.64	0	1	48.09	8.7e-05	R	KIGVLITDGK	S			23.2713.2713.2
3	gi|194216197|XP_001914777.1|	PREDICTED: collagen alpha-1(XII) chain [Equus caballus]	4637	340308	286	201	83	71	4204	1	1	1	529.3	1056.59	2	1056.59	0	1	23.05	0.072	R	LKLSPADGTR	G			21.2038.2038.2
3	gi|194216197|XP_001914777.1|	PREDICTED: collagen alpha-1(XII) chain [Equus caballus]	4637	340308	286	201	83	71	4205	1	1	1	529.3	1056.59	2	1056.59	0	1	41.51	0.001	R	LKLSPADGTR	G			7.2202.2202.2
3	gi|194216197|XP_001914777.1|	PREDICTED: collagen alpha-1(XII) chain [Equus caballus]	4637	340308	286	201	83	71	4206	1	1	1	529.3	1056.59	2	1056.59	0	1	32.26	0.0086	R	LKLSPADGTR	G			25.2118.2118.2
3	gi|194216197|XP_001914777.1|	PREDICTED: collagen alpha-1(XII) chain [Equus caballus]	4637	340308	286	201	83	71	4207	1	1	1	529.3	1056.59	2	1056.59	0	1	28.86	0.019	R	LKLSPADGTR	G			23.2125.2125.2
3	gi|194216197|XP_001914777.1|	PREDICTED: collagen alpha-1(XII) chain [Equus caballus]	4637	340308	286	201	83	71	4208	1	1	1	529.3	1056.59	2	1056.59	0	1	30.7	0.012	R	LKLSPADGTR	G			22.2105.2105.2
3	gi|194216197|XP_001914777.1|	PREDICTED: collagen alpha-1(XII) chain [Equus caballus]	4637	340308	286	201	83	71	4209	1	1	1	353.21	1056.59	3	1056.59	0	1	47.88	0.00026	R	LKLSPADGTR	G			19.2222.2222.3
3	gi|194216197|XP_001914777.1|	PREDICTED: collagen alpha-1(XII) chain [Equus caballus]	4637	340308	286	201	83	71	4210	1	1	1	353.21	1056.59	3	1056.59	0	1	42.66	0.00088	R	LKLSPADGTR	G			20.2324.2324.3
3	gi|194216197|XP_001914777.1|	PREDICTED: collagen alpha-1(XII) chain [Equus caballus]	4637	340308	286	201	83	71	4211	1	1	1	353.21	1056.59	3	1056.59	0	1	33.35	0.0075	R	LKLSPADGTR	G			23.2136.2136.3
3	gi|194216197|XP_001914777.1|	PREDICTED: collagen alpha-1(XII) chain [Equus caballus]	4637	340308	286	201	83	71	4349	1	1	1	532.28	1062.55	2	1062.55	0	0	34.18	0.011	R	YRPVAGGESK	E			23.1557.1557.2
3	gi|194216197|XP_001914777.1|	PREDICTED: collagen alpha-1(XII) chain [Equus caballus]	4637	340308	286	201	83	71	4350	1	1	1	532.28	1062.55	2	1062.55	0	0	46.53	0.00063	R	YRPVAGGESK	E			19.1541.1541.2
3	gi|194216197|XP_001914777.1|	PREDICTED: collagen alpha-1(XII) chain [Equus caballus]	4637	340308	286	201	83	71	4351	1	1	1	532.28	1062.55	2	1062.55	0	0	38.5	0.004	R	YRPVAGGESK	E			20.1593.1593.2
3	gi|194216197|XP_001914777.1|	PREDICTED: collagen alpha-1(XII) chain [Equus caballus]	4637	340308	286	201	83	71	4512	1	1	1	538.25	1074.48	2	1074.48	0	0	45.27	0.00031	K	SQDDVEAPSK	K			19.1656.1656.2
3	gi|194216197|XP_001914777.1|	PREDICTED: collagen alpha-1(XII) chain [Equus caballus]	4637	340308	286	201	83	71	4513	1	1	1	538.25	1074.48	2	1074.48	0	0	48.46	0.00015	K	SQDDVEAPSK	K			20.1710.1710.2
3	gi|194216197|XP_001914777.1|	PREDICTED: collagen alpha-1(XII) chain [Equus caballus]	4637	340308	286	201	83	71	4562	1	1	1	539.77	1077.53	2	1077.53	0	0	26.27	0.059	K	VLTWESGMR	K			20.3800.3800.2
3	gi|194216197|XP_001914777.1|	PREDICTED: collagen alpha-1(XII) chain [Equus caballus]	4637	340308	286	201	83	71	4579	1	1	1	540.75	1079.49	2	1079.49	0	0	66.52	2.7e-06	R	VSDPTTSSMR	L			20.2011.2011.2
3	gi|194216197|XP_001914777.1|	PREDICTED: collagen alpha-1(XII) chain [Equus caballus]	4637	340308	286	201	83	71	4580	1	1	1	540.75	1079.49	2	1079.49	0	0	58	1.9e-05	R	VSDPTTSSMR	L			19.1906.1906.2
3	gi|194216197|XP_001914777.1|	PREDICTED: collagen alpha-1(XII) chain [Equus caballus]	4637	340308	286	201	83	71	4583	1	1	1	361.17	1080.47	3	1080.47	0	0	22.07	0.064	R	WDHAEGNPR	Q			19.1669.1669.3
3	gi|194216197|XP_001914777.1|	PREDICTED: collagen alpha-1(XII) chain [Equus caballus]	4637	340308	286	201	83	71	4584	1	1	1	361.17	1080.47	3	1080.47	0	0	18.3	0.15	R	WDHAEGNPR	Q			20.1717.1717.3
3	gi|194216197|XP_001914777.1|	PREDICTED: collagen alpha-1(XII) chain [Equus caballus]	4637	340308	286	201	83	71	4585	1	1	1	541.25	1080.48	2	1080.47	0	0	29.96	0.013	R	WDHAEGNPR	Q			22.1618.1618.2
3	gi|194216197|XP_001914777.1|	PREDICTED: collagen alpha-1(XII) chain [Equus caballus]	4637	340308	286	201	83	71	4586	1	1	1	541.25	1080.48	2	1080.47	0	0	31.43	0.0091	R	WDHAEGNPR	Q			23.1659.1659.2
3	gi|194216197|XP_001914777.1|	PREDICTED: collagen alpha-1(XII) chain [Equus caballus]	4637	340308	286	201	83	71	4587	1	1	1	541.25	1080.48	2	1080.47	0	0	32.56	0.007	R	WDHAEGNPR	Q			19.1675.1675.2
3	gi|194216197|XP_001914777.1|	PREDICTED: collagen alpha-1(XII) chain [Equus caballus]	4637	340308	286	201	83	71	4588	1	1	1	541.25	1080.48	2	1080.47	0	0	37.87	0.0021	R	WDHAEGNPR	Q			20.1721.1721.2
3	gi|194216197|XP_001914777.1|	PREDICTED: collagen alpha-1(XII) chain [Equus caballus]	4637	340308	286	201	83	71	4734	4	1	1	545.3	1088.58	2	1088.58	0	1	0.62	18	R	LKLSPADGTR	G	Oxidation (K); Oxidation (P)	0.0200300000.0	19.2223.2223.2
3	gi|194216197|XP_001914777.1|	PREDICTED: collagen alpha-1(XII) chain [Equus caballus]	4637	340308	286	201	83	71	4893	1	1	1	548.79	1095.57	2	1095.57	0	0	31.55	0.01	R	GISGAVGPPGPR	G	2 Oxidation (P)	0.000000003030.0	7.2048.2048.2
3	gi|194216197|XP_001914777.1|	PREDICTED: collagen alpha-1(XII) chain [Equus caballus]	4637	340308	286	201	83	71	4894	1	1	1	548.79	1095.57	2	1095.57	0	0	40.45	0.0013	R	GISGAVGPPGPR	G	2 Oxidation (P)	0.000000033000.0	8.1907.1907.2
3	gi|194216197|XP_001914777.1|	PREDICTED: collagen alpha-1(XII) chain [Equus caballus]	4637	340308	286	201	83	71	4895	1	1	1	548.79	1095.57	2	1095.57	0	0	42.36	0.00084	R	GISGAVGPPGPR	G	2 Oxidation (P)	0.000000003030.0	22.1981.1981.2
3	gi|194216197|XP_001914777.1|	PREDICTED: collagen alpha-1(XII) chain [Equus caballus]	4637	340308	286	201	83	71	4896	1	1	1	548.79	1095.57	2	1095.57	0	0	36.96	0.0029	R	GISGAVGPPGPR	G	2 Oxidation (P)	0.000000030030.0	23.2002.2002.2
3	gi|194216197|XP_001914777.1|	PREDICTED: collagen alpha-1(XII) chain [Equus caballus]	4637	340308	286	201	83	71	4897	1	1	1	548.79	1095.57	2	1095.57	0	0	47.45	0.00026	R	GISGAVGPPGPR	G	2 Oxidation (P)	0.000000003030.0	20.2148.2148.2
3	gi|194216197|XP_001914777.1|	PREDICTED: collagen alpha-1(XII) chain [Equus caballus]	4637	340308	286	201	83	71	5315	1	1	1	561.76	1121.5	2	1121.5	0	0	45.7	0.00033	R	GDIASQNMMR	A			19.2544.2544.2
3	gi|194216197|XP_001914777.1|	PREDICTED: collagen alpha-1(XII) chain [Equus caballus]	4637	340308	286	201	83	71	5426	1	1	1	564.75	1127.49	2	1127.49	0	0	77.67	1.4e-07	K	TSDPTMSSFR	V			19.2749.2749.2
3	gi|194216197|XP_001914777.1|	PREDICTED: collagen alpha-1(XII) chain [Equus caballus]	4637	340308	286	201	83	71	5427	1	1	1	564.75	1127.49	2	1127.49	0	0	61.33	6e-06	K	TSDPTMSSFR	V			20.2921.2921.2
3	gi|194216197|XP_001914777.1|	PREDICTED: collagen alpha-1(XII) chain [Equus caballus]	4637	340308	286	201	83	71	5516	1	1	1	567.29	1132.56	2	1132.56	0	1	30.76	0.025	K	WDSASGRVQK	Y			19.1763.1763.2
3	gi|194216197|XP_001914777.1|	PREDICTED: collagen alpha-1(XII) chain [Equus caballus]	4637	340308	286	201	83	71	5517	1	1	1	567.29	1132.56	2	1132.56	0	1	42.2	0.0018	K	WDSASGRVQK	Y			20.1830.1830.2
3	gi|194216197|XP_001914777.1|	PREDICTED: collagen alpha-1(XII) chain [Equus caballus]	4637	340308	286	201	83	71	5643	1	1	1	570.35	1138.68	2	1138.68	0	0	72.77	2.1e-07	K	ALALGALQNIR	Y			20.4442.4442.2
3	gi|194216197|XP_001914777.1|	PREDICTED: collagen alpha-1(XII) chain [Equus caballus]	4637	340308	286	201	83	71	5644	1	1	1	570.35	1138.68	2	1138.68	0	0	72.6	2.1e-07	K	ALALGALQNIR	Y			19.4153.4153.2
3	gi|194216197|XP_001914777.1|	PREDICTED: collagen alpha-1(XII) chain [Equus caballus]	4637	340308	286	201	83	71	5658	1	1	1	571.76	1141.51	2	1141.51	0	0	45.1	0.0003	K	VTDETTDSFK	I			19.2160.2160.2
3	gi|194216197|XP_001914777.1|	PREDICTED: collagen alpha-1(XII) chain [Equus caballus]	4637	340308	286	201	83	71	6062	1	1	1	582.8	1163.58	2	1163.58	0	0	41.39	0.0018	R	ITEVSPESFR	G			13.2682.2682.2
3	gi|194216197|XP_001914777.1|	PREDICTED: collagen alpha-1(XII) chain [Equus caballus]	4637	340308	286	201	83	71	6063	1	1	1	582.8	1163.58	2	1163.58	0	0	13.35	1.1	R	ITEVSPESFR	G			9.2748.2748.2
3	gi|194216197|XP_001914777.1|	PREDICTED: collagen alpha-1(XII) chain [Equus caballus]	4637	340308	286	201	83	71	6064	1	1	1	582.8	1163.58	2	1163.58	0	0	44.45	0.00089	R	ITEVSPESFR	G			7.3075.3075.2
3	gi|194216197|XP_001914777.1|	PREDICTED: collagen alpha-1(XII) chain [Equus caballus]	4637	340308	286	201	83	71	6065	1	1	1	582.8	1163.58	2	1163.58	0	0	44.14	0.00095	R	ITEVSPESFR	G			8.2836.2836.2
3	gi|194216197|XP_001914777.1|	PREDICTED: collagen alpha-1(XII) chain [Equus caballus]	4637	340308	286	201	83	71	6066	1	1	1	582.8	1163.58	2	1163.58	0	0	45.09	0.00077	R	ITEVSPESFR	G			24.2746.2746.2
3	gi|194216197|XP_001914777.1|	PREDICTED: collagen alpha-1(XII) chain [Equus caballus]	4637	340308	286	201	83	71	6233	1	1	1	587.81	1173.61	2	1173.6	0	0	36.42	0.0059	R	ITWAPLGSSDK	M			20.4011.4011.2
3	gi|194216197|XP_001914777.1|	PREDICTED: collagen alpha-1(XII) chain [Equus caballus]	4637	340308	286	201	83	71	6234	1	1	1	587.81	1173.61	2	1173.6	0	0	37.1	0.0051	R	ITWAPLGSSDK	M			19.3751.3751.2
3	gi|194216197|XP_001914777.1|	PREDICTED: collagen alpha-1(XII) chain [Equus caballus]	4637	340308	286	201	83	71	6746	1	1	1	602.3	1202.58	2	1202.58	0	1	20.45	0.21	K	SQDDVEAPSKK	L			9.1378.1378.2
3	gi|194216197|XP_001914777.1|	PREDICTED: collagen alpha-1(XII) chain [Equus caballus]	4637	340308	286	201	83	71	6747	1	1	1	602.3	1202.58	2	1202.58	0	1	38.03	0.0037	K	SQDDVEAPSKK	L			7.1447.1447.2
3	gi|194216197|XP_001914777.1|	PREDICTED: collagen alpha-1(XII) chain [Equus caballus]	4637	340308	286	201	83	71	6748	1	1	1	602.3	1202.58	2	1202.58	0	1	43.43	0.0011	K	SQDDVEAPSKK	L			22.1441.1441.2
3	gi|194216197|XP_001914777.1|	PREDICTED: collagen alpha-1(XII) chain [Equus caballus]	4637	340308	286	201	83	71	6749	1	1	1	602.3	1202.58	2	1202.58	0	1	55.6	6.5e-05	K	SQDDVEAPSKK	L			23.1469.1469.2
3	gi|194216197|XP_001914777.1|	PREDICTED: collagen alpha-1(XII) chain [Equus caballus]	4637	340308	286	201	83	71	6750	1	1	1	602.3	1202.58	2	1202.58	0	1	60.5	2.1e-05	K	SQDDVEAPSKK	L			19.1450.1450.2
3	gi|194216197|XP_001914777.1|	PREDICTED: collagen alpha-1(XII) chain [Equus caballus]	4637	340308	286	201	83	71	6751	1	1	1	401.87	1202.58	3	1202.58	0	1	32.51	0.013	K	SQDDVEAPSKK	L			24.1389.1389.3
3	gi|194216197|XP_001914777.1|	PREDICTED: collagen alpha-1(XII) chain [Equus caballus]	4637	340308	286	201	83	71	6752	1	1	1	401.87	1202.58	3	1202.58	0	1	27.73	0.039	K	SQDDVEAPSKK	L			32.1469.1469.3
3	gi|194216197|XP_001914777.1|	PREDICTED: collagen alpha-1(XII) chain [Equus caballus]	4637	340308	286	201	83	71	6753	1	1	1	401.87	1202.58	3	1202.58	0	1	25.19	0.071	K	SQDDVEAPSKK	L			25.1456.1456.3
3	gi|194216197|XP_001914777.1|	PREDICTED: collagen alpha-1(XII) chain [Equus caballus]	4637	340308	286	201	83	71	6754	1	1	1	401.87	1202.58	3	1202.58	0	1	38.8	0.0031	K	SQDDVEAPSKK	L			22.1436.1436.3
3	gi|194216197|XP_001914777.1|	PREDICTED: collagen alpha-1(XII) chain [Equus caballus]	4637	340308	286	201	83	71	6755	1	1	1	401.87	1202.58	3	1202.58	0	1	29.91	0.024	K	SQDDVEAPSKK	L			21.1433.1433.3
3	gi|194216197|XP_001914777.1|	PREDICTED: collagen alpha-1(XII) chain [Equus caballus]	4637	340308	286	201	83	71	6790	1	1	1	603.81	1205.6	2	1205.6	0	0	60.03	3.5e-05	R	VGVVQYSSDPR	T			21.2270.2270.2
3	gi|194216197|XP_001914777.1|	PREDICTED: collagen alpha-1(XII) chain [Equus caballus]	4637	340308	286	201	83	71	7443	1	1	1	624.86	1247.71	2	1247.71	0	0	61.96	5.4e-06	R	SIGVEVFSLGIK	A			24.4323.4323.2
3	gi|194216197|XP_001914777.1|	PREDICTED: collagen alpha-1(XII) chain [Equus caballus]	4637	340308	286	201	83	71	7444	1	1	1	624.86	1247.71	2	1247.71	0	0	80.16	8.1e-08	R	SIGVEVFSLGIK	A			19.5008.5008.2
3	gi|194216197|XP_001914777.1|	PREDICTED: collagen alpha-1(XII) chain [Equus caballus]	4637	340308	286	201	83	71	7445	1	1	1	624.86	1247.71	2	1247.71	0	0	56.97	1.7e-05	R	SIGVEVFSLGIK	A			23.4668.4668.2
3	gi|194216197|XP_001914777.1|	PREDICTED: collagen alpha-1(XII) chain [Equus caballus]	4637	340308	286	201	83	71	7446	1	1	1	624.86	1247.71	2	1247.71	0	0	78.93	1.1e-07	R	SIGVEVFSLGIK	A			20.5299.5299.2
3	gi|194216197|XP_001914777.1|	PREDICTED: collagen alpha-1(XII) chain [Equus caballus]	4637	340308	286	201	83	71	7964	1	1	1	640.82	1279.62	2	1279.62	0	0	13	1.2	R	GLPGPPGPQGESR	T	2 Oxidation (P)	0.0030030000000.0	10.1881.1881.2
3	gi|194216197|XP_001914777.1|	PREDICTED: collagen alpha-1(XII) chain [Equus caballus]	4637	340308	286	201	83	71	7965	1	1	1	640.82	1279.62	2	1279.62	0	0	36.89	0.0048	R	GLPGPPGPQGESR	T	2 Oxidation (P)	0.0030030000000.0	15.1888.1888.2
3	gi|194216197|XP_001914777.1|	PREDICTED: collagen alpha-1(XII) chain [Equus caballus]	4637	340308	286	201	83	71	7966	1	1	1	640.82	1279.62	2	1279.62	0	0	68.6	3.2e-06	R	GLPGPPGPQGESR	T	2 Oxidation (P)	0.0030030000000.0	19.2066.2066.2
3	gi|194216197|XP_001914777.1|	PREDICTED: collagen alpha-1(XII) chain [Equus caballus]	4637	340308	286	201	83	71	7967	1	1	1	640.82	1279.62	2	1279.62	0	0	64.21	8.9e-06	R	GLPGPPGPQGESR	T	2 Oxidation (P)	0.0030030000000.0	20.2169.2169.2
3	gi|194216197|XP_001914777.1|	PREDICTED: collagen alpha-1(XII) chain [Equus caballus]	4637	340308	286	201	83	71	7968	1	1	1	640.82	1279.62	2	1279.62	0	0	64.16	9e-06	R	GLPGPPGPQGESR	T	2 Oxidation (P)	0.0030030000000.0	23.2017.2017.2
3	gi|194216197|XP_001914777.1|	PREDICTED: collagen alpha-1(XII) chain [Equus caballus]	4637	340308	286	201	83	71	8221	1	1	1	648.81	1295.61	2	1295.61	0	0	68.02	3.2e-06	R	GLPGPPGPQGESR	T	3 Oxidation (P)	0.0030330000000.0	20.1902.1902.2
3	gi|194216197|XP_001914777.1|	PREDICTED: collagen alpha-1(XII) chain [Equus caballus]	4637	340308	286	201	83	71	8222	1	1	1	648.81	1295.61	2	1295.61	0	0	64.06	7.9e-06	R	GLPGPPGPQGESR	T	3 Oxidation (P)	0.0030330000000.0	23.1818.1818.2
3	gi|194216197|XP_001914777.1|	PREDICTED: collagen alpha-1(XII) chain [Equus caballus]	4637	340308	286	201	83	71	8235	1	1	1	433.26	1296.77	3	1296.78	0	1	27.96	0.0066	K	VPPTVTSTVLKR	L			19.2767.2767.3
3	gi|194216197|XP_001914777.1|	PREDICTED: collagen alpha-1(XII) chain [Equus caballus]	4637	340308	286	201	83	71	8236	1	1	1	433.26	1296.77	3	1296.78	0	1	19.19	0.049	K	VPPTVTSTVLKR	L			20.2937.2937.3
3	gi|194216197|XP_001914777.1|	PREDICTED: collagen alpha-1(XII) chain [Equus caballus]	4637	340308	286	201	83	71	9098	1	1	1	676.35	1350.68	2	1350.68	0	0	66.25	6.4e-06	R	VYDPSTSTLNVR	W			8.2649.2649.2
3	gi|194216197|XP_001914777.1|	PREDICTED: collagen alpha-1(XII) chain [Equus caballus]	4637	340308	286	201	83	71	9099	1	1	1	676.35	1350.68	2	1350.68	0	0	58.82	3.5e-05	R	VYDPSTSTLNVR	W			25.2751.2751.2
3	gi|194216197|XP_001914777.1|	PREDICTED: collagen alpha-1(XII) chain [Equus caballus]	4637	340308	286	201	83	71	9100	1	1	1	676.35	1350.68	2	1350.68	0	0	59.06	3.3e-05	R	VYDPSTSTLNVR	W			13.2508.2508.2
3	gi|194216197|XP_001914777.1|	PREDICTED: collagen alpha-1(XII) chain [Equus caballus]	4637	340308	286	201	83	71	9101	1	1	1	676.35	1350.68	2	1350.68	0	0	29.91	0.027	R	VYDPSTSTLNVR	W			32.2784.2784.2
3	gi|194216197|XP_001914777.1|	PREDICTED: collagen alpha-1(XII) chain [Equus caballus]	4637	340308	286	201	83	71	9102	1	1	1	676.35	1350.68	2	1350.68	0	0	24.08	0.1	R	VYDPSTSTLNVR	W			7.2865.2865.2
3	gi|194216197|XP_001914777.1|	PREDICTED: collagen alpha-1(XII) chain [Equus caballus]	4637	340308	286	201	83	71	9254	1	1	1	453.56	1357.65	3	1357.65	0	1	4.15	8	K	SEFKLNTYNDK	A			20.2895.2895.3
3	gi|194216197|XP_001914777.1|	PREDICTED: collagen alpha-1(XII) chain [Equus caballus]	4637	340308	286	201	83	71	9536	1	1	1	689.35	1376.68	2	1376.69	0	0	58.84	3.9e-05	K	GLTSSEPVSIMEK	T			19.3425.3425.2
3	gi|194216197|XP_001914777.1|	PREDICTED: collagen alpha-1(XII) chain [Equus caballus]	4637	340308	286	201	83	71	9537	1	1	1	689.35	1376.68	2	1376.69	0	0	70.55	2.6e-06	K	GLTSSEPVSIMEK	T			20.3649.3649.2
3	gi|194216197|XP_001914777.1|	PREDICTED: collagen alpha-1(XII) chain [Equus caballus]	4637	340308	286	201	83	71	10055	1	1	1	471.9	1412.68	3	1412.68	0	0	46.18	0.00044	R	WDPAPGPVQQYR	I			19.3239.3239.3
3	gi|194216197|XP_001914777.1|	PREDICTED: collagen alpha-1(XII) chain [Equus caballus]	4637	340308	286	201	83	71	10056	1	1	1	707.35	1412.68	2	1412.68	0	0	32.65	0.0099	R	WDPAPGPVQQYR	I			10.2848.2848.2
3	gi|194216197|XP_001914777.1|	PREDICTED: collagen alpha-1(XII) chain [Equus caballus]	4637	340308	286	201	83	71	10057	1	1	1	707.35	1412.68	2	1412.68	0	0	50.81	0.00015	R	WDPAPGPVQQYR	I			1.2813.2813.2
3	gi|194216197|XP_001914777.1|	PREDICTED: collagen alpha-1(XII) chain [Equus caballus]	4637	340308	286	201	83	71	10058	1	1	1	707.35	1412.68	2	1412.68	0	0	30.21	0.017	R	WDPAPGPVQQYR	I			12.2853.2853.2
3	gi|194216197|XP_001914777.1|	PREDICTED: collagen alpha-1(XII) chain [Equus caballus]	4637	340308	286	201	83	71	10059	1	1	1	707.35	1412.68	2	1412.68	0	0	52.37	0.00011	R	WDPAPGPVQQYR	I			2.2986.2986.2
3	gi|194216197|XP_001914777.1|	PREDICTED: collagen alpha-1(XII) chain [Equus caballus]	4637	340308	286	201	83	71	10344	1	1	1	715.35	1428.68	2	1428.68	0	0	11.52	1.3	R	WDPAPGPVQQYR	I	Oxidation (P)	0.000030000000.0	22.2967.2967.2
3	gi|194216197|XP_001914777.1|	PREDICTED: collagen alpha-1(XII) chain [Equus caballus]	4637	340308	286	201	83	71	10345	1	1	1	715.35	1428.68	2	1428.68	0	0	10.93	1.5	R	WDPAPGPVQQYR	I	Oxidation (P)	0.003000000000.0	21.2841.2841.2
3	gi|194216197|XP_001914777.1|	PREDICTED: collagen alpha-1(XII) chain [Equus caballus]	4637	340308	286	201	83	71	10346	1	1	1	715.35	1428.68	2	1428.68	0	0	17.76	0.31	R	WDPAPGPVQQYR	I	Oxidation (P)	0.000030000000.0	23.3025.3025.2
3	gi|194216197|XP_001914777.1|	PREDICTED: collagen alpha-1(XII) chain [Equus caballus]	4637	340308	286	201	83	71	10347	1	1	1	715.35	1428.68	2	1428.68	0	0	26.46	0.042	R	WDPAPGPVQQYR	I	Oxidation (P)	0.003000000000.0	19.3227.3227.2
3	gi|194216197|XP_001914777.1|	PREDICTED: collagen alpha-1(XII) chain [Equus caballus]	4637	340308	286	201	83	71	10348	1	1	1	715.35	1428.68	2	1428.68	0	0	24.47	0.066	R	WDPAPGPVQQYR	I	Oxidation (P)	0.000030000000.0	20.3446.3446.2
3	gi|194216197|XP_001914777.1|	PREDICTED: collagen alpha-1(XII) chain [Equus caballus]	4637	340308	286	201	83	71	10590	1	1	1	723.34	1444.67	2	1444.67	0	0	0.67	14	R	WDPAPGPVQQYR	I	2 Oxidation (P)	0.000030300000.0	22.2962.2962.2
3	gi|194216197|XP_001914777.1|	PREDICTED: collagen alpha-1(XII) chain [Equus caballus]	4637	340308	286	201	83	71	10591	1	1	1	723.34	1444.67	2	1444.67	0	0	3.65	7.2	R	WDPAPGPVQQYR	I	2 Oxidation (P)	0.003030000000.0	23.3027.3027.2
3	gi|194216197|XP_001914777.1|	PREDICTED: collagen alpha-1(XII) chain [Equus caballus]	4637	340308	286	201	83	71	10592	1	1	1	723.34	1444.67	2	1444.67	0	0	8.35	2.4	R	WDPAPGPVQQYR	I	2 Oxidation (P)	0.003030000000.0	20.3447.3447.2
3	gi|194216197|XP_001914777.1|	PREDICTED: collagen alpha-1(XII) chain [Equus caballus]	4637	340308	286	201	83	71	10593	1	1	1	723.34	1444.67	2	1444.67	0	0	24.74	0.056	R	WDPAPGPVQQYR	I	2 Oxidation (P)	0.003030000000.0	19.3229.3229.2
3	gi|194216197|XP_001914777.1|	PREDICTED: collagen alpha-1(XII) chain [Equus caballus]	4637	340308	286	201	83	71	10617	1	1	1	725.37	1448.73	2	1448.73	0	0	48.07	0.00035	K	LGWSASPSPVTGYK	I			19.3626.3626.2
3	gi|194216197|XP_001914777.1|	PREDICTED: collagen alpha-1(XII) chain [Equus caballus]	4637	340308	286	201	83	71	10618	1	1	1	725.37	1448.73	2	1448.73	0	0	81.98	1.4e-07	K	LGWSASPSPVTGYK	I			20.3869.3869.2
3	gi|194216197|XP_001914777.1|	PREDICTED: collagen alpha-1(XII) chain [Equus caballus]	4637	340308	286	201	83	71	11191	3	1	1	739.86	1477.7	2	1477.7	0	1	1.65	17	K	TQPMKVQVECSR	G	Oxidation (P)	0.003000000000.0	21.2983.2983.2
3	gi|194216197|XP_001914777.1|	PREDICTED: collagen alpha-1(XII) chain [Equus caballus]	4637	340308	286	201	83	71	11274	1	1	1	495.24	1482.71	3	1482.71	0	1	11.91	1.4	R	NLKTSDPTMSSFR	V			23.2632.2632.3
3	gi|194216197|XP_001914777.1|	PREDICTED: collagen alpha-1(XII) chain [Equus caballus]	4637	340308	286	201	83	71	11275	1	1	1	495.24	1482.71	3	1482.71	0	1	36.81	0.0046	R	NLKTSDPTMSSFR	V			19.2786.2786.3
3	gi|194216197|XP_001914777.1|	PREDICTED: collagen alpha-1(XII) chain [Equus caballus]	4637	340308	286	201	83	71	11276	1	1	1	495.24	1482.71	3	1482.71	0	1	21.93	0.14	R	NLKTSDPTMSSFR	V			20.2965.2965.3
3	gi|194216197|XP_001914777.1|	PREDICTED: collagen alpha-1(XII) chain [Equus caballus]	4637	340308	286	201	83	71	11277	1	1	1	742.36	1482.71	2	1482.71	0	1	41.66	0.0015	R	NLKTSDPTMSSFR	V			19.2790.2790.2
3	gi|194216197|XP_001914777.1|	PREDICTED: collagen alpha-1(XII) chain [Equus caballus]	4637	340308	286	201	83	71	11278	1	1	1	742.36	1482.71	2	1482.71	0	1	27.01	0.045	R	NLKTSDPTMSSFR	V			20.2964.2964.2
3	gi|194216197|XP_001914777.1|	PREDICTED: collagen alpha-1(XII) chain [Equus caballus]	4637	340308	286	201	83	71	11310	1	1	1	495.92	1484.72	3	1484.72	0	1	33.4	0.011	R	QGVKGDAGEPGLPGR	S	Oxidation (K); 2 Oxidation (P)	0.000200000300300.0	22.1764.1764.3
3	gi|194216197|XP_001914777.1|	PREDICTED: collagen alpha-1(XII) chain [Equus caballus]	4637	340308	286	201	83	71	11311	1	1	1	495.92	1484.72	3	1484.72	0	1	51.43	0.00017	R	QGVKGDAGEPGLPGR	S	Oxidation (K); 2 Oxidation (P)	0.000200000300300.0	19.1814.1814.3
3	gi|194216197|XP_001914777.1|	PREDICTED: collagen alpha-1(XII) chain [Equus caballus]	4637	340308	286	201	83	71	11312	1	1	1	495.92	1484.72	3	1484.72	0	1	42.58	0.0013	R	QGVKGDAGEPGLPGR	S	Oxidation (K); 2 Oxidation (P)	0.000200000300300.0	23.1797.1797.3
3	gi|194216197|XP_001914777.1|	PREDICTED: collagen alpha-1(XII) chain [Equus caballus]	4637	340308	286	201	83	71	11313	1	1	1	495.92	1484.72	3	1484.72	0	1	32.85	0.012	R	QGVKGDAGEPGLPGR	S	Oxidation (K); 2 Oxidation (P)	0.000200000300300.0	20.1875.1875.3
3	gi|194216197|XP_001914777.1|	PREDICTED: collagen alpha-1(XII) chain [Equus caballus]	4637	340308	286	201	83	71	11314	1	1	1	743.37	1484.72	2	1484.72	0	1	48.63	0.00032	R	QGVKGDAGEPGLPGR	S	Oxidation (K); 2 Oxidation (P)	0.000200000300300.0	23.1800.1800.2
3	gi|194216197|XP_001914777.1|	PREDICTED: collagen alpha-1(XII) chain [Equus caballus]	4637	340308	286	201	83	71	11315	1	1	1	743.37	1484.72	2	1484.72	0	1	63.73	1e-05	R	QGVKGDAGEPGLPGR	S	Oxidation (K); 2 Oxidation (P)	0.000200000300300.0	20.1881.1881.2
3	gi|194216197|XP_001914777.1|	PREDICTED: collagen alpha-1(XII) chain [Equus caballus]	4637	340308	286	201	83	71	11529	1	1	1	499.92	1496.74	3	1496.74	0	1	13.78	1.1	R	NLKVTDETTDSFK	I			23.2574.2574.3
3	gi|194216197|XP_001914777.1|	PREDICTED: collagen alpha-1(XII) chain [Equus caballus]	4637	340308	286	201	83	71	11530	1	1	1	499.92	1496.74	3	1496.74	0	1	56.37	6e-05	R	NLKVTDETTDSFK	I			19.2715.2715.3
3	gi|194216197|XP_001914777.1|	PREDICTED: collagen alpha-1(XII) chain [Equus caballus]	4637	340308	286	201	83	71	11531	1	1	1	499.92	1496.74	3	1496.74	0	1	38.1	0.004	R	NLKVTDETTDSFK	I			20.2882.2882.3
3	gi|194216197|XP_001914777.1|	PREDICTED: collagen alpha-1(XII) chain [Equus caballus]	4637	340308	286	201	83	71	11532	1	1	1	749.38	1496.74	2	1496.74	0	1	10.29	2.4	R	NLKVTDETTDSFK	I			23.2576.2576.2
3	gi|194216197|XP_001914777.1|	PREDICTED: collagen alpha-1(XII) chain [Equus caballus]	4637	340308	286	201	83	71	11533	1	1	1	749.38	1496.74	2	1496.74	0	1	51.71	0.00017	R	NLKVTDETTDSFK	I			20.2880.2880.2
3	gi|194216197|XP_001914777.1|	PREDICTED: collagen alpha-1(XII) chain [Equus caballus]	4637	340308	286	201	83	71	11534	1	1	1	749.38	1496.74	2	1496.74	0	1	64.17	9.9e-06	R	NLKVTDETTDSFK	I			19.2716.2716.2
3	gi|194216197|XP_001914777.1|	PREDICTED: collagen alpha-1(XII) chain [Equus caballus]	4637	340308	286	201	83	71	11582	1	1	1	500.9	1499.69	3	1499.69	0	1	23.79	0.066	R	WDHAEGNPRQYK	L			23.1832.1832.3
3	gi|194216197|XP_001914777.1|	PREDICTED: collagen alpha-1(XII) chain [Equus caballus]	4637	340308	286	201	83	71	11816	1	1	1	506.62	1516.85	3	1516.85	0	1	41.23	0.00076	K	LKDEGVELFAVGIK	N			20.4628.4628.3
3	gi|194216197|XP_001914777.1|	PREDICTED: collagen alpha-1(XII) chain [Equus caballus]	4637	340308	286	201	83	71	11817	1	1	1	506.62	1516.85	3	1516.85	0	1	34.96	0.0032	K	LKDEGVELFAVGIK	N			19.4336.4336.3
3	gi|194216197|XP_001914777.1|	PREDICTED: collagen alpha-1(XII) chain [Equus caballus]	4637	340308	286	201	83	71	12093	1	1	1	512.58	1534.72	3	1534.72	0	0	36.56	0.0045	R	QVCEQLISGQMSR	F			23.2962.2962.3
3	gi|194216197|XP_001914777.1|	PREDICTED: collagen alpha-1(XII) chain [Equus caballus]	4637	340308	286	201	83	71	12094	1	1	1	512.58	1534.72	3	1534.72	0	0	42.74	0.0011	R	QVCEQLISGQMSR	F			19.3159.3159.3
3	gi|194216197|XP_001914777.1|	PREDICTED: collagen alpha-1(XII) chain [Equus caballus]	4637	340308	286	201	83	71	12095	1	1	1	512.58	1534.72	3	1534.72	0	0	41.21	0.0015	R	QVCEQLISGQMSR	F			20.3373.3373.3
3	gi|194216197|XP_001914777.1|	PREDICTED: collagen alpha-1(XII) chain [Equus caballus]	4637	340308	286	201	83	71	12096	1	1	1	768.37	1534.73	2	1534.72	0	0	67.54	3.6e-06	R	QVCEQLISGQMSR	F			18.2715.2715.2
3	gi|194216197|XP_001914777.1|	PREDICTED: collagen alpha-1(XII) chain [Equus caballus]	4637	340308	286	201	83	71	12097	1	1	1	768.37	1534.73	2	1534.72	0	0	78.44	2.9e-07	R	QVCEQLISGQMSR	F			13.2665.2665.2
3	gi|194216197|XP_001914777.1|	PREDICTED: collagen alpha-1(XII) chain [Equus caballus]	4637	340308	286	201	83	71	12098	1	1	1	768.37	1534.73	2	1534.72	0	0	79.86	2.1e-07	R	QVCEQLISGQMSR	F			25.2918.2918.2
3	gi|194216197|XP_001914777.1|	PREDICTED: collagen alpha-1(XII) chain [Equus caballus]	4637	340308	286	201	83	71	12099	1	1	1	768.37	1534.73	2	1534.72	0	0	62.79	1.1e-05	R	QVCEQLISGQMSR	F			30.2975.2975.2
3	gi|194216197|XP_001914777.1|	PREDICTED: collagen alpha-1(XII) chain [Equus caballus]	4637	340308	286	201	83	71	12100	1	1	1	768.37	1534.73	2	1534.72	0	0	85.68	5.4e-08	R	QVCEQLISGQMSR	F			21.2774.2774.2
3	gi|194216197|XP_001914777.1|	PREDICTED: collagen alpha-1(XII) chain [Equus caballus]	4637	340308	286	201	83	71	12160	1	1	1	514.6	1540.79	3	1540.78	0	1	22.53	0.14	K	SQDEVEIPARELR	S			20.3169.3169.3
3	gi|194216197|XP_001914777.1|	PREDICTED: collagen alpha-1(XII) chain [Equus caballus]	4637	340308	286	201	83	71	12465	1	1	1	521.91	1562.71	3	1562.71	0	0	26.58	0.025	R	GTWDHGASDVSLYR	I			21.2827.2827.3
3	gi|194216197|XP_001914777.1|	PREDICTED: collagen alpha-1(XII) chain [Equus caballus]	4637	340308	286	201	83	71	12466	1	1	1	521.91	1562.71	3	1562.71	0	0	37.95	0.0018	R	GTWDHGASDVSLYR	I			22.2948.2948.3
3	gi|194216197|XP_001914777.1|	PREDICTED: collagen alpha-1(XII) chain [Equus caballus]	4637	340308	286	201	83	71	12467	1	1	1	521.91	1562.71	3	1562.71	0	0	42.54	0.00063	R	GTWDHGASDVSLYR	I			19.3206.3206.3
3	gi|194216197|XP_001914777.1|	PREDICTED: collagen alpha-1(XII) chain [Equus caballus]	4637	340308	286	201	83	71	12468	1	1	1	521.91	1562.71	3	1562.71	0	0	40.5	0.001	R	GTWDHGASDVSLYR	I			23.3007.3007.3
3	gi|194216197|XP_001914777.1|	PREDICTED: collagen alpha-1(XII) chain [Equus caballus]	4637	340308	286	201	83	71	12469	1	1	1	521.91	1562.71	3	1562.71	0	0	54.14	4.4e-05	R	GTWDHGASDVSLYR	I			20.3420.3420.3
3	gi|194216197|XP_001914777.1|	PREDICTED: collagen alpha-1(XII) chain [Equus caballus]	4637	340308	286	201	83	71	12470	1	1	1	782.36	1562.71	2	1562.71	0	0	72.66	7.7e-07	R	GTWDHGASDVSLYR	I			23.3011.3011.2
3	gi|194216197|XP_001914777.1|	PREDICTED: collagen alpha-1(XII) chain [Equus caballus]	4637	340308	286	201	83	71	12482	1	1	1	783.38	1564.74	2	1564.74	0	1	58.19	3.4e-05	K	TLKVDEETENTMR	V			19.2405.2405.2
3	gi|194216197|XP_001914777.1|	PREDICTED: collagen alpha-1(XII) chain [Equus caballus]	4637	340308	286	201	83	71	12483	1	1	1	783.38	1564.74	2	1564.74	0	1	63.42	1e-05	K	TLKVDEETENTMR	V			20.2546.2546.2
3	gi|194216197|XP_001914777.1|	PREDICTED: collagen alpha-1(XII) chain [Equus caballus]	4637	340308	286	201	83	71	12573	1	1	1	525.29	1572.84	3	1572.84	0	1	42.61	0.0011	K	RVQIALAQYSGDPR	T			19.3168.3168.3
3	gi|194216197|XP_001914777.1|	PREDICTED: collagen alpha-1(XII) chain [Equus caballus]	4637	340308	286	201	83	71	12959	1	1	1	533.95	1598.84	3	1598.84	0	1	9.43	2.8	K	LSPADGTRGQEITVR	G			19.2501.2501.3
3	gi|194216197|XP_001914777.1|	PREDICTED: collagen alpha-1(XII) chain [Equus caballus]	4637	340308	286	201	83	71	12960	2	1	1	533.95	1598.84	3	1598.84	0	1	2.81	13	K	LSPADGTRGQEITVR	G			20.2653.2653.3
3	gi|194216197|XP_001914777.1|	PREDICTED: collagen alpha-1(XII) chain [Equus caballus]	4637	340308	286	201	83	71	14285	1	1	1	853.89	1705.77	2	1705.77	0	0	16.14	0.35	R	NQPGPPGPPGPPGSAGAR	G	6 Oxidation (P)	0.000033033033000000.0	20.1487.1487.2
3	gi|194216197|XP_001914777.1|	PREDICTED: collagen alpha-1(XII) chain [Equus caballus]	4637	340308	286	201	83	71	14286	1	1	1	853.89	1705.77	2	1705.77	0	0	51.29	0.00011	R	NQPGPPGPPGPPGSAGAR	G	6 Oxidation (P)	0.000033033033000000.0	19.1458.1458.2
3	gi|194216197|XP_001914777.1|	PREDICTED: collagen alpha-1(XII) chain [Equus caballus]	4637	340308	286	201	83	71	14287	1	1	1	569.6	1705.77	3	1705.77	0	0	64.21	5.4e-06	R	NQPGPPGPPGPPGSAGAR	G	6 Oxidation (P)	0.000033033033000000.0	19.1471.1471.3
3	gi|194216197|XP_001914777.1|	PREDICTED: collagen alpha-1(XII) chain [Equus caballus]	4637	340308	286	201	83	71	14288	1	1	1	569.6	1705.77	3	1705.77	0	0	31.21	0.011	R	NQPGPPGPPGPPGSAGAR	G	6 Oxidation (P)	0.000033033033000000.0	20.1497.1497.3
3	gi|194216197|XP_001914777.1|	PREDICTED: collagen alpha-1(XII) chain [Equus caballus]	4637	340308	286	201	83	71	14289	1	1	1	569.6	1705.77	3	1705.77	0	0	43.28	0.00067	R	NQPGPPGPPGPPGSAGAR	G	6 Oxidation (P)	0.000033033033000000.0	20.1506.1506.3
3	gi|194216197|XP_001914777.1|	PREDICTED: collagen alpha-1(XII) chain [Equus caballus]	4637	340308	286	201	83	71	14548	1	1	1	575.64	1723.9	3	1723.9	0	0	46.32	0.00044	R	QHALSVGPQTTMLSVR	D			20.3699.3699.3
3	gi|194216197|XP_001914777.1|	PREDICTED: collagen alpha-1(XII) chain [Equus caballus]	4637	340308	286	201	83	71	14693	1	1	1	578.98	1733.91	3	1733.91	0	1	23.27	0.11	R	NLRVYDPSTSTLNVR	W			23.3093.3093.3
3	gi|194216197|XP_001914777.1|	PREDICTED: collagen alpha-1(XII) chain [Equus caballus]	4637	340308	286	201	83	71	14694	1	1	1	578.98	1733.91	3	1733.91	0	1	28.44	0.032	R	NLRVYDPSTSTLNVR	W			20.3528.3528.3
3	gi|194216197|XP_001914777.1|	PREDICTED: collagen alpha-1(XII) chain [Equus caballus]	4637	340308	286	201	83	71	14695	1	1	1	578.98	1733.91	3	1733.91	0	1	34.2	0.0086	R	NLRVYDPSTSTLNVR	W			19.3303.3303.3
3	gi|194216197|XP_001914777.1|	PREDICTED: collagen alpha-1(XII) chain [Equus caballus]	4637	340308	286	201	83	71	14696	1	1	1	867.96	1733.91	2	1733.91	0	1	11.46	1.5	R	NLRVYDPSTSTLNVR	W			19.3315.3315.2
3	gi|194216197|XP_001914777.1|	PREDICTED: collagen alpha-1(XII) chain [Equus caballus]	4637	340308	286	201	83	71	15016	1	1	1	584.97	1751.89	3	1751.9	0	0	20.37	0.23	R	NIQVYNPTPHSLDVR	W			26.2960.2960.3
3	gi|194216197|XP_001914777.1|	PREDICTED: collagen alpha-1(XII) chain [Equus caballus]	4637	340308	286	201	83	71	15017	1	1	1	584.97	1751.89	3	1751.9	0	0	27.65	0.043	R	NIQVYNPTPHSLDVR	W			8.2946.2946.3
3	gi|194216197|XP_001914777.1|	PREDICTED: collagen alpha-1(XII) chain [Equus caballus]	4637	340308	286	201	83	71	15018	1	1	1	584.97	1751.89	3	1751.9	0	0	19.19	0.3	R	NIQVYNPTPHSLDVR	W			31.2981.2981.3
3	gi|194216197|XP_001914777.1|	PREDICTED: collagen alpha-1(XII) chain [Equus caballus]	4637	340308	286	201	83	71	15019	1	1	1	584.97	1751.89	3	1751.9	0	0	24.56	0.087	R	NIQVYNPTPHSLDVR	W			7.3193.3193.3
3	gi|194216197|XP_001914777.1|	PREDICTED: collagen alpha-1(XII) chain [Equus caballus]	4637	340308	286	201	83	71	15020	1	1	1	584.97	1751.89	3	1751.9	0	0	22.13	0.15	R	NIQVYNPTPHSLDVR	W			32.3083.3083.3
3	gi|194216197|XP_001914777.1|	PREDICTED: collagen alpha-1(XII) chain [Equus caballus]	4637	340308	286	201	83	71	15021	1	1	1	876.95	1751.89	2	1751.9	0	0	22.25	0.13	R	NIQVYNPTPHSLDVR	W			21.2902.2902.2
3	gi|194216197|XP_001914777.1|	PREDICTED: collagen alpha-1(XII) chain [Equus caballus]	4637	340308	286	201	83	71	15022	1	1	1	876.95	1751.89	2	1751.9	0	0	18.81	0.3	R	NIQVYNPTPHSLDVR	W			8.2948.2948.2
3	gi|194216197|XP_001914777.1|	PREDICTED: collagen alpha-1(XII) chain [Equus caballus]	4637	340308	286	201	83	71	15023	1	1	1	876.95	1751.89	2	1751.9	0	0	74.77	7.6e-07	R	NIQVYNPTPHSLDVR	W			22.3035.3035.2
3	gi|194216197|XP_001914777.1|	PREDICTED: collagen alpha-1(XII) chain [Equus caballus]	4637	340308	286	201	83	71	15024	1	1	1	876.95	1751.89	2	1751.9	0	0	80.53	2e-07	R	NIQVYNPTPHSLDVR	W			23.3101.3101.2
3	gi|194216197|XP_001914777.1|	PREDICTED: collagen alpha-1(XII) chain [Equus caballus]	4637	340308	286	201	83	71	15025	1	1	1	876.95	1751.89	2	1751.9	0	0	58.35	3.3e-05	R	NIQVYNPTPHSLDVR	W			7.3201.3201.2
3	gi|194216197|XP_001914777.1|	PREDICTED: collagen alpha-1(XII) chain [Equus caballus]	4637	340308	286	201	83	71	15075	1	1	1	879.42	1756.82	2	1756.82	0	0	44.37	0.0007	R	DLSADTEYQISVSAMK	G			19.3914.3914.2
3	gi|194216197|XP_001914777.1|	PREDICTED: collagen alpha-1(XII) chain [Equus caballus]	4637	340308	286	201	83	71	15076	1	1	1	879.42	1756.82	2	1756.82	0	0	54.98	6.1e-05	R	DLSADTEYQISVSAMK	G			20.4167.4167.2
3	gi|194216197|XP_001914777.1|	PREDICTED: collagen alpha-1(XII) chain [Equus caballus]	4637	340308	286	201	83	71	15441	1	1	1	892.95	1783.88	2	1783.89	0	0	10.38	2.1	R	NIQVYNPTPHSLDVR	W	2 Oxidation (P)	0.000000303000000.0	20.3556.3556.2
3	gi|194216197|XP_001914777.1|	PREDICTED: collagen alpha-1(XII) chain [Equus caballus]	4637	340308	286	201	83	71	15819	1	1	1	904.42	1806.82	2	1806.82	0	0	19.69	0.19	R	SGTPGLPGPPGPMGPPGDR	G	4 Oxidation (P)	0.0003003030000003000.0	19.2711.2711.2
3	gi|194216197|XP_001914777.1|	PREDICTED: collagen alpha-1(XII) chain [Equus caballus]	4637	340308	286	201	83	71	15820	1	1	1	904.42	1806.82	2	1806.82	0	0	20.82	0.14	R	SGTPGLPGPPGPMGPPGDR	G	Oxidation (M); 3 Oxidation (P)	0.0003003000001003000.0	20.2887.2887.2
3	gi|194216197|XP_001914777.1|	PREDICTED: collagen alpha-1(XII) chain [Equus caballus]	4637	340308	286	201	83	71	16132	1	1	1	912.42	1822.82	2	1822.82	0	0	15.57	0.5	R	SGTPGLPGPPGPMGPPGDR	G	Oxidation (M); 4 Oxidation (P)	0.0003003030001003000.0	19.2533.2533.2
3	gi|194216197|XP_001914777.1|	PREDICTED: collagen alpha-1(XII) chain [Equus caballus]	4637	340308	286	201	83	71	16407	1	1	1	613.95	1838.82	3	1838.81	0.01	0	1.06	13	R	SGTPGLPGPPGPMGPPGDR	G	Oxidation (M); 5 Oxidation (P)	0.0003003033001003000.0	1.6065.6065.3
3	gi|194216197|XP_001914777.1|	PREDICTED: collagen alpha-1(XII) chain [Equus caballus]	4637	340308	286	201	83	71	17051	1	1	1	631.68	1892.03	3	1892.03	0	0	32.03	0.0055	R	LQPQTTYDITVLPIYK	T			20.5115.5115.3
3	gi|194216197|XP_001914777.1|	PREDICTED: collagen alpha-1(XII) chain [Equus caballus]	4637	340308	286	201	83	71	17052	1	1	1	631.68	1892.03	3	1892.03	0	0	37.76	0.0015	R	LQPQTTYDITVLPIYK	T			19.4816.4816.3
3	gi|194216197|XP_001914777.1|	PREDICTED: collagen alpha-1(XII) chain [Equus caballus]	4637	340308	286	201	83	71	17760	1	1	1	655.31	1962.9	3	1962.9	0	0	45.87	0.00055	R	FNQMLNQIPNDYHSSR	N			21.2896.2896.3
3	gi|194216197|XP_001914777.1|	PREDICTED: collagen alpha-1(XII) chain [Equus caballus]	4637	340308	286	201	83	71	17761	1	1	1	655.31	1962.9	3	1962.9	0	0	56.86	4.4e-05	R	FNQMLNQIPNDYHSSR	N			20.3536.3536.3
3	gi|194216197|XP_001914777.1|	PREDICTED: collagen alpha-1(XII) chain [Equus caballus]	4637	340308	286	201	83	71	17762	1	1	1	655.31	1962.9	3	1962.9	0	0	51.35	0.00016	R	FNQMLNQIPNDYHSSR	N			22.3027.3027.3
3	gi|194216197|XP_001914777.1|	PREDICTED: collagen alpha-1(XII) chain [Equus caballus]	4637	340308	286	201	83	71	17763	1	1	1	655.31	1962.9	3	1962.9	0	0	44.1	0.00083	R	FNQMLNQIPNDYHSSR	N			23.3095.3095.3
3	gi|194216197|XP_001914777.1|	PREDICTED: collagen alpha-1(XII) chain [Equus caballus]	4637	340308	286	201	83	71	17764	1	1	1	655.31	1962.9	3	1962.9	0	0	47.5	0.00038	R	FNQMLNQIPNDYHSSR	N			19.3307.3307.3
3	gi|194216197|XP_001914777.1|	PREDICTED: collagen alpha-1(XII) chain [Equus caballus]	4637	340308	286	201	83	71	17765	1	1	1	982.46	1962.9	2	1962.9	0	0	49.16	0.00026	R	FNQMLNQIPNDYHSSR	N			19.3316.3316.2
3	gi|194216197|XP_001914777.1|	PREDICTED: collagen alpha-1(XII) chain [Equus caballus]	4637	340308	286	201	83	71	17766	1	1	1	982.46	1962.9	2	1962.9	0	0	27.67	0.037	R	FNQMLNQIPNDYHSSR	N			20.3538.3538.2
3	gi|194216197|XP_001914777.1|	PREDICTED: collagen alpha-1(XII) chain [Equus caballus]	4637	340308	286	201	83	71	18600	1	1	1	1013.03	2024.05	2	2024.05	0	0	46.1	0.00053	R	YLVTYTPVAGGEAQEVTVK	G			19.3780.3780.2
3	gi|194216197|XP_001914777.1|	PREDICTED: collagen alpha-1(XII) chain [Equus caballus]	4637	340308	286	201	83	71	18894	1	1	1	515.77	2059.04	4	2059.04	0	1	16.03	0.6	R	YRPVAGGESKEVTTPANQR	R			22.1913.1913.4
3	gi|194216197|XP_001914777.1|	PREDICTED: collagen alpha-1(XII) chain [Equus caballus]	4637	340308	286	201	83	71	18895	1	1	1	515.77	2059.04	4	2059.04	0	1	9.49	2.7	R	YRPVAGGESKEVTTPANQR	R			25.1924.1924.4
3	gi|194216197|XP_001914777.1|	PREDICTED: collagen alpha-1(XII) chain [Equus caballus]	4637	340308	286	201	83	71	18896	1	1	1	515.77	2059.04	4	2059.04	0	1	20.22	0.23	R	YRPVAGGESKEVTTPANQR	R			21.1866.1866.4
3	gi|194216197|XP_001914777.1|	PREDICTED: collagen alpha-1(XII) chain [Equus caballus]	4637	340308	286	201	83	71	18897	1	1	1	515.77	2059.04	4	2059.04	0	1	37.96	0.0038	R	YRPVAGGESKEVTTPANQR	R			23.1937.1937.4
3	gi|194216197|XP_001914777.1|	PREDICTED: collagen alpha-1(XII) chain [Equus caballus]	4637	340308	286	201	83	71	18898	1	1	1	515.77	2059.04	4	2059.04	0	1	13.66	1	R	YRPVAGGESKEVTTPANQR	R			20.2064.2064.4
3	gi|194216197|XP_001914777.1|	PREDICTED: collagen alpha-1(XII) chain [Equus caballus]	4637	340308	286	201	83	71	19358	1	1	1	704.01	2109	3	2109	0	0	24.62	0.084	R	ITYQPSTGEGNEQTTTIGGR	Q			20.2833.2833.3
3	gi|194216197|XP_001914777.1|	PREDICTED: collagen alpha-1(XII) chain [Equus caballus]	4637	340308	286	201	83	71	19359	1	1	1	704.01	2109	3	2109	0	0	54.36	8.9e-05	R	ITYQPSTGEGNEQTTTIGGR	Q			19.2663.2663.3
3	gi|194216197|XP_001914777.1|	PREDICTED: collagen alpha-1(XII) chain [Equus caballus]	4637	340308	286	201	83	71	19360	1	1	1	1055.51	2109	2	2109	0	0	65.91	6.2e-06	R	ITYQPSTGEGNEQTTTIGGR	Q			19.2664.2664.2
3	gi|194216197|XP_001914777.1|	PREDICTED: collagen alpha-1(XII) chain [Equus caballus]	4637	340308	286	201	83	71	19361	1	1	1	1055.51	2109	2	2109	0	0	38.34	0.0036	R	ITYQPSTGEGNEQTTTIGGR	Q			20.2828.2828.2
3	gi|194216197|XP_001914777.1|	PREDICTED: collagen alpha-1(XII) chain [Equus caballus]	4637	340308	286	201	83	71	19395	3	1	1	705.38	2113.13	3	2113.12	0.01	1	3.43	6	R	TVPAPTNLRITEVSPESFR	G			20.4262.4262.3
3	gi|194216197|XP_001914777.1|	PREDICTED: collagen alpha-1(XII) chain [Equus caballus]	4637	340308	286	201	83	71	19396	1	1	1	705.38	2113.13	3	2113.12	0.01	1	12.22	0.79	R	TVPAPTNLRITEVSPESFR	G			19.3976.3976.3
3	gi|194216197|XP_001914777.1|	PREDICTED: collagen alpha-1(XII) chain [Equus caballus]	4637	340308	286	201	83	71	19408	1	1	1	705.72	2114.14	3	2114.13	0.02	0	66.03	3e-06	R	LGELVVGPYDNTVVLEELR	A			20.5602.5602.3
3	gi|194216197|XP_001914777.1|	PREDICTED: collagen alpha-1(XII) chain [Equus caballus]	4637	340308	286	201	83	71	19746	1	1	1	718.36	2152.04	3	2152.04	0	1	39.51	0.0027	K	VTDETTDSFKITWTQAPGR	V			19.3802.3802.3
3	gi|194216197|XP_001914777.1|	PREDICTED: collagen alpha-1(XII) chain [Equus caballus]	4637	340308	286	201	83	71	19747	1	1	1	718.36	2152.04	3	2152.04	0	1	54.3	9e-05	K	VTDETTDSFKITWTQAPGR	V			20.4056.4056.3
3	gi|194216197|XP_001914777.1|	PREDICTED: collagen alpha-1(XII) chain [Equus caballus]	4637	340308	286	201	83	71	19835	1	1	1	722.38	2164.11	3	2164.11	0	1	39.5	0.0025	R	DVTHSTMNVLWEPVPGKVR	K			19.3996.3996.3
3	gi|194216197|XP_001914777.1|	PREDICTED: collagen alpha-1(XII) chain [Equus caballus]	4637	340308	286	201	83	71	19836	1	1	1	722.38	2164.11	3	2164.11	0	1	41.08	0.0018	R	DVTHSTMNVLWEPVPGKVR	K			20.4280.4280.3
3	gi|194216197|XP_001914777.1|	PREDICTED: collagen alpha-1(XII) chain [Equus caballus]	4637	340308	286	201	83	71	19976	1	1	1	545.54	2178.12	4	2178.13	0	1	7.36	4.3	K	LRDVTHSTMNVLWEPVPGK	V			20.4144.4144.4
3	gi|194216197|XP_001914777.1|	PREDICTED: collagen alpha-1(XII) chain [Equus caballus]	4637	340308	286	201	83	71	20890	1	1	1	766.7	2297.08	3	2297.07	0	1	45.14	0.00073	R	SGTPGLPGPPGPMGPPGDRGFTGK	D	4 Oxidation (P)	0.000300303000000300000000.0	19.2952.2952.3
3	gi|194216197|XP_001914777.1|	PREDICTED: collagen alpha-1(XII) chain [Equus caballus]	4637	340308	286	201	83	71	20891	1	1	1	766.7	2297.08	3	2297.07	0	1	29.82	0.025	R	SGTPGLPGPPGPMGPPGDRGFTGK	D	Oxidation (M); 3 Oxidation (P)	0.000300300000100300000000.0	20.3141.3141.3
3	gi|194216197|XP_001914777.1|	PREDICTED: collagen alpha-1(XII) chain [Equus caballus]	4637	340308	286	201	83	71	21136	1	1	1	777.73	2330.18	3	2330.18	0	0	39.53	0.0026	R	IVHSPEAGTRPPESMVVPGNTR	M			21.2458.2458.3
3	gi|194216197|XP_001914777.1|	PREDICTED: collagen alpha-1(XII) chain [Equus caballus]	4637	340308	286	201	83	71	21137	1	1	1	777.73	2330.18	3	2330.18	0	0	33.93	0.0095	R	IVHSPEAGTRPPESMVVPGNTR	M			32.2618.2618.3
3	gi|194216197|XP_001914777.1|	PREDICTED: collagen alpha-1(XII) chain [Equus caballus]	4637	340308	286	201	83	71	21138	1	1	1	777.73	2330.18	3	2330.18	0	0	41.35	0.0017	R	IVHSPEAGTRPPESMVVPGNTR	M			22.2576.2576.3
3	gi|194216197|XP_001914777.1|	PREDICTED: collagen alpha-1(XII) chain [Equus caballus]	4637	340308	286	201	83	71	21139	1	1	1	777.73	2330.18	3	2330.18	0	0	38.68	0.0032	R	IVHSPEAGTRPPESMVVPGNTR	M			19.2761.2761.3
3	gi|194216197|XP_001914777.1|	PREDICTED: collagen alpha-1(XII) chain [Equus caballus]	4637	340308	286	201	83	71	21140	1	1	1	777.73	2330.18	3	2330.18	0	0	25.45	0.067	R	IVHSPEAGTRPPESMVVPGNTR	M			20.3010.3010.3
3	gi|194216197|XP_001914777.1|	PREDICTED: collagen alpha-1(XII) chain [Equus caballus]	4637	340308	286	201	83	71	21313	1	1	1	786.05	2355.11	3	2355.13	-0.02	0	47.43	0.00045	K	SATFQIQNFDIVCSPVWTSR	D			20.5709.5709.3
3	gi|194216197|XP_001914777.1|	PREDICTED: collagen alpha-1(XII) chain [Equus caballus]	4637	340308	286	201	83	71	21404	1	1	1	790.36	2368.05	3	2368.05	0	0	18.42	0.2	R	GEPGPGGRPGFPGTPGMQGPPGER	G	5 Oxidation (P)	0.000030003003003000030000.0	19.2411.2411.3
3	gi|194216197|XP_001914777.1|	PREDICTED: collagen alpha-1(XII) chain [Equus caballus]	4637	340308	286	201	83	71	21405	1	1	1	790.36	2368.05	3	2368.05	0	0	23.26	0.067	R	GEPGPGGRPGFPGTPGMQGPPGER	G	5 Oxidation (P)	0.000030003003003000030000.0	20.2555.2555.3
3	gi|194216197|XP_001914777.1|	PREDICTED: collagen alpha-1(XII) chain [Equus caballus]	4637	340308	286	201	83	71	21713	1	1	1	604.29	2413.14	4	2413.14	0	1	13.78	0.99	R	VYDPSTSTLNVRWDHAEGNPR	Q			19.3267.3267.4
3	gi|194216197|XP_001914777.1|	PREDICTED: collagen alpha-1(XII) chain [Equus caballus]	4637	340308	286	201	83	71	21714	1	1	1	604.29	2413.14	4	2413.14	0	1	4.59	8.2	R	VYDPSTSTLNVRWDHAEGNPR	Q			23.3049.3049.4
3	gi|194216197|XP_001914777.1|	PREDICTED: collagen alpha-1(XII) chain [Equus caballus]	4637	340308	286	201	83	71	21715	1	1	1	805.39	2413.14	3	2413.14	0	1	50.27	0.00022	R	VYDPSTSTLNVRWDHAEGNPR	Q			23.3052.3052.3
3	gi|194216197|XP_001914777.1|	PREDICTED: collagen alpha-1(XII) chain [Equus caballus]	4637	340308	286	201	83	71	21716	1	1	1	805.39	2413.14	3	2413.14	0	1	29.71	0.025	R	VYDPSTSTLNVRWDHAEGNPR	Q			19.3268.3268.3
3	gi|194216197|XP_001914777.1|	PREDICTED: collagen alpha-1(XII) chain [Equus caballus]	4637	340308	286	201	83	71	21717	1	1	1	805.39	2413.14	3	2413.14	0	1	23.15	0.11	R	VYDPSTSTLNVRWDHAEGNPR	Q			20.3485.3485.3
3	gi|194216197|XP_001914777.1|	PREDICTED: collagen alpha-1(XII) chain [Equus caballus]	4637	340308	286	201	83	71	21961	1	1	1	817.74	2450.2	3	2450.2	0	0	38.54	0.0037	R	SLQPDTPYTVTVVPVYTEGDGGR	T			20.4540.4540.3
3	gi|194216197|XP_001914777.1|	PREDICTED: collagen alpha-1(XII) chain [Equus caballus]	4637	340308	286	201	83	71	21962	1	1	1	817.74	2450.2	3	2450.2	0	0	36.14	0.0064	R	SLQPDTPYTVTVVPVYTEGDGGR	T			19.4239.4239.3
3	gi|194216197|XP_001914777.1|	PREDICTED: collagen alpha-1(XII) chain [Equus caballus]	4637	340308	286	201	83	71	21964	1	1	1	1226.11	2450.2	2	2450.2	0	0	23.71	0.11	R	SLQPDTPYTVTVVPVYTEGDGGR	T			19.4257.4257.2
3	gi|194216197|XP_001914777.1|	PREDICTED: collagen alpha-1(XII) chain [Equus caballus]	4637	340308	286	201	83	71	21965	1	1	1	1226.11	2450.2	2	2450.2	0	0	30.42	0.023	R	SLQPDTPYTVTVVPVYTEGDGGR	T			20.4544.4544.2
3	gi|194216197|XP_001914777.1|	PREDICTED: collagen alpha-1(XII) chain [Equus caballus]	4637	340308	286	201	83	71	22087	1	1	1	823.37	2467.1	3	2467.1	0	0	12.93	0.59	K	MIATDPDDTHAYNVADFESLSR	I			9.3456.3456.3
3	gi|194216197|XP_001914777.1|	PREDICTED: collagen alpha-1(XII) chain [Equus caballus]	4637	340308	286	201	83	71	22088	1	1	1	823.37	2467.1	3	2467.1	0	0	21.89	0.074	K	MIATDPDDTHAYNVADFESLSR	I			16.3418.3418.3
3	gi|194216197|XP_001914777.1|	PREDICTED: collagen alpha-1(XII) chain [Equus caballus]	4637	340308	286	201	83	71	22089	1	1	1	823.37	2467.1	3	2467.1	0	0	54.06	4.5e-05	K	MIATDPDDTHAYNVADFESLSR	I			2.3690.3690.3
3	gi|194216197|XP_001914777.1|	PREDICTED: collagen alpha-1(XII) chain [Equus caballus]	4637	340308	286	201	83	71	22090	1	1	1	823.37	2467.1	3	2467.1	0	0	56.73	2.4e-05	K	MIATDPDDTHAYNVADFESLSR	I			25.3673.3673.3
3	gi|194216197|XP_001914777.1|	PREDICTED: collagen alpha-1(XII) chain [Equus caballus]	4637	340308	286	201	83	71	22091	1	1	1	823.37	2467.1	3	2467.1	0	0	72.96	5.8e-07	K	MIATDPDDTHAYNVADFESLSR	I			32.3758.3758.3
3	gi|194216197|XP_001914777.1|	PREDICTED: collagen alpha-1(XII) chain [Equus caballus]	4637	340308	286	201	83	71	22092	1	1	1	1234.56	2467.1	2	2467.1	0	0	18.8	0.15	K	MIATDPDDTHAYNVADFESLSR	I			21.3516.3516.2
3	gi|194216197|XP_001914777.1|	PREDICTED: collagen alpha-1(XII) chain [Equus caballus]	4637	340308	286	201	83	71	22093	1	1	1	1234.56	2467.1	2	2467.1	0	0	35.18	0.0035	K	MIATDPDDTHAYNVADFESLSR	I			22.3658.3658.2
3	gi|194216197|XP_001914777.1|	PREDICTED: collagen alpha-1(XII) chain [Equus caballus]	4637	340308	286	201	83	71	22094	1	1	1	1234.56	2467.1	2	2467.1	0	0	63.99	4.7e-06	K	MIATDPDDTHAYNVADFESLSR	I			23.3744.3744.2
3	gi|194216197|XP_001914777.1|	PREDICTED: collagen alpha-1(XII) chain [Equus caballus]	4637	340308	286	201	83	71	22095	1	1	1	1234.56	2467.1	2	2467.1	0	0	59.96	1.2e-05	K	MIATDPDDTHAYNVADFESLSR	I			20.4325.4325.2
3	gi|194216197|XP_001914777.1|	PREDICTED: collagen alpha-1(XII) chain [Equus caballus]	4637	340308	286	201	83	71	22096	1	1	1	1234.56	2467.1	2	2467.1	0	0	61.22	8.8e-06	K	MIATDPDDTHAYNVADFESLSR	I			19.4041.4041.2
3	gi|194216197|XP_001914777.1|	PREDICTED: collagen alpha-1(XII) chain [Equus caballus]	4637	340308	286	201	83	71	23472	1	1	1	912.47	2734.39	3	2734.4	0	0	8.1	3.7	K	LFYAPTAGGPEELASLPGNTNYAILR	S			23.4858.4858.3
3	gi|194216197|XP_001914777.1|	PREDICTED: collagen alpha-1(XII) chain [Equus caballus]	4637	340308	286	201	83	71	23473	1	1	1	912.47	2734.39	3	2734.4	0	0	17.56	0.42	K	LFYAPTAGGPEELASLPGNTNYAILR	S			21.4645.4645.3
3	gi|194216197|XP_001914777.1|	PREDICTED: collagen alpha-1(XII) chain [Equus caballus]	4637	340308	286	201	83	71	23474	1	1	1	912.47	2734.39	3	2734.4	0	0	13.19	1.2	K	LFYAPTAGGPEELASLPGNTNYAILR	S			22.4776.4776.3
3	gi|194216197|XP_001914777.1|	PREDICTED: collagen alpha-1(XII) chain [Equus caballus]	4637	340308	286	201	83	71	23475	1	1	1	1368.21	2734.4	2	2734.4	0	0	13.31	1.1	K	LFYAPTAGGPEELASLPGNTNYAILR	S			23.4886.4886.2
3	gi|194216197|XP_001914777.1|	PREDICTED: collagen alpha-1(XII) chain [Equus caballus]	4637	340308	286	201	83	71	23476	1	1	1	1368.21	2734.4	2	2734.4	0	0	35.51	0.0065	K	LFYAPTAGGPEELASLPGNTNYAILR	S			19.5216.5216.2
3	gi|194216197|XP_001914777.1|	PREDICTED: collagen alpha-1(XII) chain [Equus caballus]	4637	340308	286	201	83	71	24058	4	1	1	968.14	2901.4	3	2901.38	0.02	1	1.08	18	R	GEPGPGGRPGFPGTPGMQGPPGERGLPGEK	G	Oxidation (M); Oxidation (P)	0.000000000000000010000000003000.0	15.5010.5010.3
3	gi|194216197|XP_001914777.1|	PREDICTED: collagen alpha-1(XII) chain [Equus caballus]	4637	340308	286	201	83	71	24059	10	1	1	968.14	2901.4	3	2901.38	0.02	1	1.92	15	R	GEPGPGGRPGFPGTPGMQGPPGERGLPGEK	G	Oxidation (M); Oxidation (P)	0.000000000000000010000000003000.0	5.5157.5157.3
3	gi|194216197|XP_001914777.1|	PREDICTED: collagen alpha-1(XII) chain [Equus caballus]	4637	340308	286	201	83	71	24060	6	1	1	968.14	2901.4	3	2901.38	0.02	1	0.61	21	R	GEPGPGGRPGFPGTPGMQGPPGERGLPGEK	G	Oxidation (M); Oxidation (P)	0.003000000000000010000000000000.0	30.5475.5475.3
3	gi|194216197|XP_001914777.1|	PREDICTED: collagen alpha-1(XII) chain [Equus caballus]	4637	340308	286	201	83	71	24463	1	1	1	1002.84	3005.51	3	3005.51	0.01	1	29.8	0.021	R	ITYQPSTGEGNEQTTTIGGRQNSVVLQK	L			22.2747.2747.3
3	gi|194216197|XP_001914777.1|	PREDICTED: collagen alpha-1(XII) chain [Equus caballus]	4637	340308	286	201	83	71	24465	1	1	1	1002.84	3005.51	3	3005.51	0.01	1	72.05	1.2e-06	R	ITYQPSTGEGNEQTTTIGGRQNSVVLQK	L			23.2798.2798.3
3	gi|194216197|XP_001914777.1|	PREDICTED: collagen alpha-1(XII) chain [Equus caballus]	4637	340308	286	201	83	71	24466	1	1	1	1002.84	3005.51	3	3005.51	0.01	1	23.59	0.088	R	ITYQPSTGEGNEQTTTIGGRQNSVVLQK	L			20.3160.3160.3
3	gi|194216197|XP_001914777.1|	PREDICTED: collagen alpha-1(XII) chain [Equus caballus]	4637	340308	286	201	83	71	24467	1	1	1	1002.84	3005.51	3	3005.51	0.01	1	59.82	2.1e-05	R	ITYQPSTGEGNEQTTTIGGRQNSVVLQK	L			19.2967.2967.3
3	gi|194216197|XP_001914777.1|	PREDICTED: collagen alpha-1(XII) chain [Equus caballus]	4637	340308	286	201	83	71	24607	1	1	1	1023.5	3067.48	3	3067.47	0	1	42.1	0.0015	R	SLQPDTPYTVTVVPVYTEGDGGRTSDTGR	T			22.3559.3559.3
3	gi|194216197|XP_001914777.1|	PREDICTED: collagen alpha-1(XII) chain [Equus caballus]	4637	340308	286	201	83	71	24608	1	1	1	1023.5	3067.48	3	3067.47	0	1	19.06	0.29	R	SLQPDTPYTVTVVPVYTEGDGGRTSDTGR	T			23.3645.3645.3
3	gi|194216197|XP_001914777.1|	PREDICTED: collagen alpha-1(XII) chain [Equus caballus]	4637	340308	286	201	83	71	24609	1	1	1	1023.5	3067.48	3	3067.47	0	1	35.99	0.006	R	SLQPDTPYTVTVVPVYTEGDGGRTSDTGR	T			20.4194.4194.3
3	gi|194216197|XP_001914777.1|	PREDICTED: collagen alpha-1(XII) chain [Equus caballus]	4637	340308	286	201	83	71	24610	1	1	1	1023.5	3067.48	3	3067.47	0	1	44.19	0.00091	R	SLQPDTPYTVTVVPVYTEGDGGRTSDTGR	T			19.3930.3930.3
3	gi|194216197|XP_001914777.1|	PREDICTED: collagen alpha-1(XII) chain [Equus caballus]	4637	340308	286	201	83	71	24817	1	1	1	1049.86	3146.57	3	3146.57	0	1	38.82	0.0025	R	NIQVYNPTPHSLDVRWDPAPGPVQQYR	I			23.3738.3738.3
3	gi|194216197|XP_001914777.1|	PREDICTED: collagen alpha-1(XII) chain [Equus caballus]	4637	340308	286	201	83	71	24818	1	1	1	787.65	3146.57	4	3146.57	0	1	21.3	0.14	R	NIQVYNPTPHSLDVRWDPAPGPVQQYR	I			23.3737.3737.4
3	gi|194216197|XP_001914777.1|	PREDICTED: collagen alpha-1(XII) chain [Equus caballus]	4637	340308	286	201	83	71	24820	1	1	1	1052.21	3153.61	3	3153.61	0	1	17.3	0.31	R	QYKLFYAPTAGGPEELASLPGNTNYAILR	S			20.5309.5309.3
3	gi|194216197|XP_001914777.1|	PREDICTED: collagen alpha-1(XII) chain [Equus caballus]	4637	340308	286	201	83	71	24821	1	1	1	1052.21	3153.61	3	3153.61	0	1	29.82	0.018	R	QYKLFYAPTAGGPEELASLPGNTNYAILR	S			19.5011.5011.3
3	gi|194216197|XP_001914777.1|	PREDICTED: collagen alpha-1(XII) chain [Equus caballus]	4637	340308	286	201	83	71	25032	1	1	1	1080.23	3237.66	3	3237.66	0	1	81.76	1e-07	R	IVDDLTINLCNSVKGPGDLEAPSNLVISER	T			20.5102.5102.3
3	gi|194216197|XP_001914777.1|	PREDICTED: collagen alpha-1(XII) chain [Equus caballus]	4637	340308	286	201	83	71	25033	1	1	1	1080.23	3237.66	3	3237.66	0	1	110.36	1.4e-10	R	IVDDLTINLCNSVKGPGDLEAPSNLVISER	T			19.4814.4814.3
3	gi|194216197|XP_001914777.1|	PREDICTED: collagen alpha-1(XII) chain [Equus caballus]	4637	340308	286	201	83	71	25154	1	1	1	1096.21	3285.62	3	3285.62	0	0	46.52	0.00042	R	LEQLIPDTPYSVNIVALYSDGEGNPSPGQGR	T			20.5724.5724.3
3	gi|194216197|XP_001914777.1|	PREDICTED: collagen alpha-1(XII) chain [Equus caballus]	4637	340308	286	201	83	71	25155	1	1	1	1096.21	3285.62	3	3285.62	0	0	53.24	9e-05	R	LEQLIPDTPYSVNIVALYSDGEGNPSPGQGR	T			23.5053.5053.3
3	gi|194216197|XP_001914777.1|	PREDICTED: collagen alpha-1(XII) chain [Equus caballus]	4637	340308	286	201	83	71	25156	1	1	1	1096.21	3285.62	3	3285.62	0	0	42.24	0.0011	R	LEQLIPDTPYSVNIVALYSDGEGNPSPGQGR	T			21.4816.4816.3
3	gi|194216197|XP_001914777.1|	PREDICTED: collagen alpha-1(XII) chain [Equus caballus]	4637	340308	286	201	83	71	25157	1	1	1	1096.21	3285.62	3	3285.62	0	0	37.05	0.0038	R	LEQLIPDTPYSVNIVALYSDGEGNPSPGQGR	T			22.4960.4960.3
3	gi|194216197|XP_001914777.1|	PREDICTED: collagen alpha-1(XII) chain [Equus caballus]	4637	340308	286	201	83	71	25158	1	1	1	1096.21	3285.62	3	3285.62	0	0	51.55	0.00013	R	LEQLIPDTPYSVNIVALYSDGEGNPSPGQGR	T			19.5397.5397.3
3	gi|194216197|XP_001914777.1|	PREDICTED: collagen alpha-1(XII) chain [Equus caballus]	4637	340308	286	201	83	71	25474	1	1	1	842.67	3366.66	4	3366.65	0.01	1	4.04	8.5	K	SLYDDVEAGEKNLPEDAIHTVIENLQPETK	Y			20.5980.5980.4
3	gi|194216197|XP_001914777.1|	PREDICTED: collagen alpha-1(XII) chain [Equus caballus]	4637	340308	286	201	83	71	26034	1	1	1	1224.95	3671.83	3	3671.83	0.01	1	27.79	0.025	R	MVRLEQLIPDTPYSVNIVALYSDGEGNPSPGQGR	T			20.5889.5889.3
3	gi|194216197|XP_001914777.1|	PREDICTED: collagen alpha-1(XII) chain [Equus caballus]	4637	340308	286	201	83	71	26255	1	1	1	1270.94	3809.79	3	3809.78	0.01	0	25.17	0.043	R	GSETSHCFTGLSPDTDYGVTVFVQTPNLEGPGVSVR	E			19.4868.4868.3
3	gi|194216197|XP_001914777.1|	PREDICTED: collagen alpha-1(XII) chain [Equus caballus]	4637	340308	286	201	83	71	26256	1	1	1	1270.94	3809.79	3	3809.78	0.01	0	42.5	0.0008	R	GSETSHCFTGLSPDTDYGVTVFVQTPNLEGPGVSVR	E			20.5156.5156.3
3	gi|194216197|XP_001914777.1|	PREDICTED: collagen alpha-1(XII) chain [Equus caballus]	4637	340308	286	201	83	71	26454	1	1	1	1021.27	4081.06	4	4081.06	-0.01	0	4.27	4.6	R	VGPTVNDVQLTDLFPNTEYAVTVQAALHDLTSEPVTAR	K			20.6768.6768.4
3	gi|194216197|XP_001914777.1|	PREDICTED: collagen alpha-1(XII) chain [Equus caballus]	4637	340308	286	201	83	71	26455	1	1	1	1361.36	4081.07	3	4081.06	0.01	0	7.07	2.4	R	VGPTVNDVQLTDLFPNTEYAVTVQAALHDLTSEPVTAR	K			19.6407.6407.3
4	gi|149723838|XP_001499854.1|	PREDICTED: keratin, type I cytoskeletal 10-like [Equus caballus]	3491	61752	145	122	23	21	954	1	1	0	404.2	806.39	2	806.39	0	0	39.44	0.0025	R	LAADDFR	L			19.2654.2654.2
4	gi|149723838|XP_001499854.1|	PREDICTED: keratin, type I cytoskeletal 10-like [Equus caballus]	3491	61752	145	122	23	21	955	1	1	0	404.2	806.39	2	806.39	0	0	44.16	0.00084	R	LAADDFR	L			3.2394.2394.2
4	gi|149723838|XP_001499854.1|	PREDICTED: keratin, type I cytoskeletal 10-like [Equus caballus]	3491	61752	145	122	23	21	956	1	1	0	404.2	806.39	2	806.39	0	0	45.39	0.00063	R	LAADDFR	L			20.2815.2815.2
4	gi|149723838|XP_001499854.1|	PREDICTED: keratin, type I cytoskeletal 10-like [Equus caballus]	3491	61752	145	122	23	21	957	1	1	0	404.2	806.39	2	806.39	0	0	41.73	0.0015	R	LAADDFR	L			8.2406.2406.2
4	gi|149723838|XP_001499854.1|	PREDICTED: keratin, type I cytoskeletal 10-like [Equus caballus]	3491	61752	145	122	23	21	958	1	1	0	404.2	806.39	2	806.39	0	0	50.11	0.00021	R	LAADDFR	L			22.2485.2485.2
4	gi|149723838|XP_001499854.1|	PREDICTED: keratin, type I cytoskeletal 10-like [Equus caballus]	3491	61752	145	122	23	21	2659	1	1	1	480.69	959.38	2	959.38	0	0	0.18	1.9	K	NHEEEMR	D	Oxidation (M)	0.0000010.0	31.2553.2553.2
4	gi|149723838|XP_001499854.1|	PREDICTED: keratin, type I cytoskeletal 10-like [Equus caballus]	3491	61752	145	122	23	21	3143	1	1	1	498.26	994.51	2	994.51	0	1	22.77	0.11	K	IKEWYEK	H			1.2282.2282.2
4	gi|149723838|XP_001499854.1|	PREDICTED: keratin, type I cytoskeletal 10-like [Equus caballus]	3491	61752	145	122	23	21	3144	1	1	1	498.26	994.51	2	994.51	0	1	10.39	1.9	K	IKEWYEK	H			26.2371.2371.2
4	gi|149723838|XP_001499854.1|	PREDICTED: keratin, type I cytoskeletal 10-like [Equus caballus]	3491	61752	145	122	23	21	3145	1	1	1	498.26	994.51	2	994.51	0	1	19.23	0.24	K	IKEWYEK	H			10.2324.2324.2
4	gi|149723838|XP_001499854.1|	PREDICTED: keratin, type I cytoskeletal 10-like [Equus caballus]	3491	61752	145	122	23	21	3146	1	1	1	498.26	994.51	2	994.51	0	1	26.61	0.044	K	IKEWYEK	H			4.2363.2363.2
4	gi|149723838|XP_001499854.1|	PREDICTED: keratin, type I cytoskeletal 10-like [Equus caballus]	3491	61752	145	122	23	21	3147	1	1	1	498.26	994.51	2	994.51	0	1	30.24	0.019	K	IKEWYEK	H			20.2732.2732.2
4	gi|149723838|XP_001499854.1|	PREDICTED: keratin, type I cytoskeletal 10-like [Equus caballus]	3491	61752	145	122	23	21	3282	1	1	1	502.28	1002.55	2	1002.55	0	1	26.82	0.042	K	SEITELRR	T			4.2071.2071.2
4	gi|149723838|XP_001499854.1|	PREDICTED: keratin, type I cytoskeletal 10-like [Equus caballus]	3491	61752	145	122	23	21	3283	1	1	1	502.28	1002.55	2	1002.55	0	1	32.89	0.01	K	SEITELRR	T			7.2208.2208.2
4	gi|149723838|XP_001499854.1|	PREDICTED: keratin, type I cytoskeletal 10-like [Equus caballus]	3491	61752	145	122	23	21	3284	1	1	1	502.28	1002.55	2	1002.55	0	1	27.03	0.04	K	SEITELRR	T			8.2043.2043.2
4	gi|149723838|XP_001499854.1|	PREDICTED: keratin, type I cytoskeletal 10-like [Equus caballus]	3491	61752	145	122	23	21	3285	1	1	1	502.28	1002.55	2	1002.55	0	1	23.96	0.081	K	SEITELRR	T			5.2155.2155.2
4	gi|149723838|XP_001499854.1|	PREDICTED: keratin, type I cytoskeletal 10-like [Equus caballus]	3491	61752	145	122	23	21	3286	1	1	1	502.28	1002.55	2	1002.55	0	1	31.66	0.014	K	SEITELRR	T			10.2026.2026.2
4	gi|149723838|XP_001499854.1|	PREDICTED: keratin, type I cytoskeletal 10-like [Equus caballus]	3491	61752	145	122	23	21	3757	1	1	1	516.3	1030.59	2	1030.59	0	0	66.21	3.4e-06	R	VLDELTLTK	A			1.3086.3086.2
4	gi|149723838|XP_001499854.1|	PREDICTED: keratin, type I cytoskeletal 10-like [Equus caballus]	3491	61752	145	122	23	21	3758	1	1	1	516.3	1030.59	2	1030.59	0	0	21.77	0.094	R	VLDELTLTK	A			14.2903.2903.2
4	gi|149723838|XP_001499854.1|	PREDICTED: keratin, type I cytoskeletal 10-like [Equus caballus]	3491	61752	145	122	23	21	3759	1	1	1	516.3	1030.59	2	1030.59	0	0	32.47	0.008	R	VLDELTLTK	A			25.3251.3251.2
4	gi|149723838|XP_001499854.1|	PREDICTED: keratin, type I cytoskeletal 10-like [Equus caballus]	3491	61752	145	122	23	21	3760	1	1	1	516.3	1030.59	2	1030.59	0	0	30.4	0.013	R	VLDELTLTK	A			28.3121.3121.2
4	gi|149723838|XP_001499854.1|	PREDICTED: keratin, type I cytoskeletal 10-like [Equus caballus]	3491	61752	145	122	23	21	3761	1	1	1	516.3	1030.59	2	1030.59	0	0	22.43	0.081	R	VLDELTLTK	A			35.3000.3000.2
4	gi|149723838|XP_001499854.1|	PREDICTED: keratin, type I cytoskeletal 10-like [Equus caballus]	3491	61752	145	122	23	21	4040	1	1	0	524.79	1047.57	2	1047.57	0	1	50.37	0.00019	R	LAADDFRLK	Y			2.2966.2966.2
4	gi|149723838|XP_001499854.1|	PREDICTED: keratin, type I cytoskeletal 10-like [Equus caballus]	3491	61752	145	122	23	21	4041	1	1	0	524.79	1047.57	2	1047.57	0	1	43.59	0.00089	R	LAADDFRLK	Y			21.2819.2819.2
4	gi|149723838|XP_001499854.1|	PREDICTED: keratin, type I cytoskeletal 10-like [Equus caballus]	3491	61752	145	122	23	21	4042	1	1	0	524.79	1047.57	2	1047.57	0	1	32.87	0.011	R	LAADDFRLK	Y			28.2835.2835.2
4	gi|149723838|XP_001499854.1|	PREDICTED: keratin, type I cytoskeletal 10-like [Equus caballus]	3491	61752	145	122	23	21	4043	1	1	0	524.79	1047.57	2	1047.57	0	1	47.41	0.00037	R	LAADDFRLK	Y			22.2939.2939.2
4	gi|149723838|XP_001499854.1|	PREDICTED: keratin, type I cytoskeletal 10-like [Equus caballus]	3491	61752	145	122	23	21	4044	1	1	0	524.79	1047.57	2	1047.57	0	1	39.56	0.0023	R	LAADDFRLK	Y			20.3423.3423.2
4	gi|149723838|XP_001499854.1|	PREDICTED: keratin, type I cytoskeletal 10-like [Equus caballus]	3491	61752	145	122	23	21	4045	1	1	0	350.2	1047.57	3	1047.57	0	1	27.09	0.044	R	LAADDFRLK	Y			8.2855.2855.3
4	gi|149723838|XP_001499854.1|	PREDICTED: keratin, type I cytoskeletal 10-like [Equus caballus]	3491	61752	145	122	23	21	4046	1	1	0	350.2	1047.57	3	1047.57	0	1	25.59	0.063	R	LAADDFRLK	Y			10.2825.2825.3
4	gi|149723838|XP_001499854.1|	PREDICTED: keratin, type I cytoskeletal 10-like [Equus caballus]	3491	61752	145	122	23	21	4047	1	1	0	350.2	1047.57	3	1047.57	0	1	23.18	0.11	R	LAADDFRLK	Y			20.3421.3421.3
4	gi|149723838|XP_001499854.1|	PREDICTED: keratin, type I cytoskeletal 10-like [Equus caballus]	3491	61752	145	122	23	21	4048	1	1	0	350.2	1047.57	3	1047.57	0	1	21.58	0.16	R	LAADDFRLK	Y			24.2765.2765.3
4	gi|149723838|XP_001499854.1|	PREDICTED: keratin, type I cytoskeletal 10-like [Equus caballus]	3491	61752	145	122	23	21	4049	1	1	0	350.2	1047.57	3	1047.57	0	1	25.47	0.064	R	LAADDFRLK	Y			12.2832.2832.3
4	gi|149723838|XP_001499854.1|	PREDICTED: keratin, type I cytoskeletal 10-like [Equus caballus]	3491	61752	145	122	23	21	4360	1	1	0	532.81	1063.6	2	1063.6	0	1	24.04	0.034	R	LASYLDKVR	A			16.2450.2450.2
4	gi|149723838|XP_001499854.1|	PREDICTED: keratin, type I cytoskeletal 10-like [Equus caballus]	3491	61752	145	122	23	21	4361	1	1	0	532.81	1063.6	2	1063.6	0	1	51.06	6.7e-05	R	LASYLDKVR	A			22.2605.2605.2
4	gi|149723838|XP_001499854.1|	PREDICTED: keratin, type I cytoskeletal 10-like [Equus caballus]	3491	61752	145	122	23	21	4362	1	1	0	532.81	1063.6	2	1063.6	0	1	38.94	0.0011	R	LASYLDKVR	A			11.2636.2636.2
4	gi|149723838|XP_001499854.1|	PREDICTED: keratin, type I cytoskeletal 10-like [Equus caballus]	3491	61752	145	122	23	21	4363	1	1	0	532.81	1063.6	2	1063.6	0	1	38.35	0.0013	R	LASYLDKVR	A			12.2500.2500.2
4	gi|149723838|XP_001499854.1|	PREDICTED: keratin, type I cytoskeletal 10-like [Equus caballus]	3491	61752	145	122	23	21	4364	1	1	0	532.81	1063.6	2	1063.6	0	1	48.96	0.00011	R	LASYLDKVR	A			20.2978.2978.2
4	gi|149723838|XP_001499854.1|	PREDICTED: keratin, type I cytoskeletal 10-like [Equus caballus]	3491	61752	145	122	23	21	4365	1	1	0	355.54	1063.6	3	1063.6	0	1	29.58	0.012	R	LASYLDKVR	A			3.2509.2509.3
4	gi|149723838|XP_001499854.1|	PREDICTED: keratin, type I cytoskeletal 10-like [Equus caballus]	3491	61752	145	122	23	21	4366	1	1	0	355.54	1063.6	3	1063.6	0	1	23.49	0.05	R	LASYLDKVR	A			5.2651.2651.3
4	gi|149723838|XP_001499854.1|	PREDICTED: keratin, type I cytoskeletal 10-like [Equus caballus]	3491	61752	145	122	23	21	4367	1	1	0	355.54	1063.6	3	1063.6	0	1	19.13	0.14	R	LASYLDKVR	A			12.2502.2502.3
4	gi|149723838|XP_001499854.1|	PREDICTED: keratin, type I cytoskeletal 10-like [Equus caballus]	3491	61752	145	122	23	21	5061	1	1	0	553.77	1105.52	2	1105.52	0	0	35.32	0.0071	K	VTMQNLNDR	L	Oxidation (M)	0.001000000.0	31.1666.1666.2
4	gi|149723838|XP_001499854.1|	PREDICTED: keratin, type I cytoskeletal 10-like [Equus caballus]	3491	61752	145	122	23	21	5062	1	1	0	553.77	1105.52	2	1105.52	0	0	43.45	0.0011	K	VTMQNLNDR	L	Oxidation (M)	0.001000000.0	26.1656.1656.2
4	gi|149723838|XP_001499854.1|	PREDICTED: keratin, type I cytoskeletal 10-like [Equus caballus]	3491	61752	145	122	23	21	5063	1	1	0	553.77	1105.52	2	1105.52	0	0	79.28	2.9e-07	K	VTMQNLNDR	L	Oxidation (M)	0.001000000.0	22.1643.1643.2
4	gi|149723838|XP_001499854.1|	PREDICTED: keratin, type I cytoskeletal 10-like [Equus caballus]	3491	61752	145	122	23	21	5064	1	1	0	553.77	1105.52	2	1105.52	0	0	35.42	0.007	K	VTMQNLNDR	L	Oxidation (M)	0.001000000.0	29.1737.1737.2
4	gi|149723838|XP_001499854.1|	PREDICTED: keratin, type I cytoskeletal 10-like [Equus caballus]	3491	61752	145	122	23	21	5065	1	1	0	553.77	1105.52	2	1105.52	0	0	55.95	6.2e-05	K	VTMQNLNDR	L	Oxidation (M)	0.001000000.0	7.1692.1692.2
4	gi|149723838|XP_001499854.1|	PREDICTED: keratin, type I cytoskeletal 10-like [Equus caballus]	3491	61752	145	122	23	21	5066	1	1	0	553.77	1105.52	2	1105.52	0	0	42.79	0.0011	K	VTMQNLNDR	L	Oxidation (M)	0.001000000.0	33.1542.1542.2
4	gi|149723838|XP_001499854.1|	PREDICTED: keratin, type I cytoskeletal 10-like [Equus caballus]	3491	61752	145	122	23	21	5067	1	1	0	553.77	1105.52	2	1105.52	0	0	69.56	2.3e-06	K	VTMQNLNDR	L	Oxidation (M)	0.001000000.0	12.1601.1601.2
4	gi|149723838|XP_001499854.1|	PREDICTED: keratin, type I cytoskeletal 10-like [Equus caballus]	3491	61752	145	122	23	21	5068	1	1	0	553.77	1105.52	2	1105.52	0	0	34.25	0.0079	K	VTMQNLNDR	L	Oxidation (M)	0.001000000.0	23.1690.1690.2
4	gi|149723838|XP_001499854.1|	PREDICTED: keratin, type I cytoskeletal 10-like [Equus caballus]	3491	61752	145	122	23	21	5069	1	1	0	553.77	1105.52	2	1105.52	0	0	82.8	1.1e-07	K	VTMQNLNDR	L	Oxidation (M)	0.001000000.0	20.1755.1755.2
4	gi|149723838|XP_001499854.1|	PREDICTED: keratin, type I cytoskeletal 10-like [Equus caballus]	3491	61752	145	122	23	21	5121	1	1	1	555.25	1108.48	2	1108.48	0	0	55.82	2.4e-05	K	DAEAWFNEK	S			12.3171.3171.2
4	gi|149723838|XP_001499854.1|	PREDICTED: keratin, type I cytoskeletal 10-like [Equus caballus]	3491	61752	145	122	23	21	5122	1	1	1	555.25	1108.48	2	1108.48	0	0	57.34	1.7e-05	K	DAEAWFNEK	S			11.3358.3358.2
4	gi|149723838|XP_001499854.1|	PREDICTED: keratin, type I cytoskeletal 10-like [Equus caballus]	3491	61752	145	122	23	21	5123	1	1	1	555.25	1108.48	2	1108.48	0	0	50.32	8.5e-05	K	DAEAWFNEK	S			2.3313.3313.2
4	gi|149723838|XP_001499854.1|	PREDICTED: keratin, type I cytoskeletal 10-like [Equus caballus]	3491	61752	145	122	23	21	5124	1	1	1	555.25	1108.48	2	1108.48	0	0	48.3	0.00014	K	DAEAWFNEK	S			9.3085.3085.2
4	gi|149723838|XP_001499854.1|	PREDICTED: keratin, type I cytoskeletal 10-like [Equus caballus]	3491	61752	145	122	23	21	5125	1	1	1	555.25	1108.48	2	1108.48	0	0	62.95	4.6e-06	K	DAEAWFNEK	S			10.3158.3158.2
4	gi|149723838|XP_001499854.1|	PREDICTED: keratin, type I cytoskeletal 10-like [Equus caballus]	3491	61752	145	122	23	21	5365	1	1	1	563.25	1124.48	2	1124.48	0	0	19.68	0.069	K	DAEAWFNEK	S	Oxidation (K)	0.000000002.0	1.3139.3139.2
4	gi|149723838|XP_001499854.1|	PREDICTED: keratin, type I cytoskeletal 10-like [Equus caballus]	3491	61752	145	122	23	21	5366	1	1	1	563.25	1124.48	2	1124.48	0	0	11.19	0.49	K	DAEAWFNEK	S	Oxidation (K)	0.000000002.0	3.3181.3181.2
4	gi|149723838|XP_001499854.1|	PREDICTED: keratin, type I cytoskeletal 10-like [Equus caballus]	3491	61752	145	122	23	21	5367	1	1	1	563.25	1124.48	2	1124.48	0	0	16.58	0.14	K	DAEAWFNEK	S	Oxidation (K)	0.000000002.0	5.3354.3354.2
4	gi|149723838|XP_001499854.1|	PREDICTED: keratin, type I cytoskeletal 10-like [Equus caballus]	3491	61752	145	122	23	21	5368	1	1	1	563.25	1124.48	2	1124.48	0	0	11.03	0.5	K	DAEAWFNEK	S	Oxidation (K)	0.000000002.0	12.3176.3176.2
4	gi|149723838|XP_001499854.1|	PREDICTED: keratin, type I cytoskeletal 10-like [Equus caballus]	3491	61752	145	122	23	21	5369	1	1	1	563.25	1124.48	2	1124.48	0	0	11.81	0.42	K	DAEAWFNEK	S	Oxidation (K)	0.000000002.0	2.3318.3318.2
4	gi|149723838|XP_001499854.1|	PREDICTED: keratin, type I cytoskeletal 10-like [Equus caballus]	3491	61752	145	122	23	21	6097	1	1	1	583.3	1164.58	2	1164.58	0	0	39.37	0.003	R	LENEIQTYR	S			31.2418.2418.2
4	gi|149723838|XP_001499854.1|	PREDICTED: keratin, type I cytoskeletal 10-like [Equus caballus]	3491	61752	145	122	23	21	6098	1	1	1	583.3	1164.58	2	1164.58	0	0	54.32	9.5e-05	R	LENEIQTYR	S			19.2616.2616.2
4	gi|149723838|XP_001499854.1|	PREDICTED: keratin, type I cytoskeletal 10-like [Equus caballus]	3491	61752	145	122	23	21	6099	1	1	1	583.3	1164.58	2	1164.58	0	0	47.36	0.00047	R	LENEIQTYR	S			32.2486.2486.2
4	gi|149723838|XP_001499854.1|	PREDICTED: keratin, type I cytoskeletal 10-like [Equus caballus]	3491	61752	145	122	23	21	6100	1	1	1	583.3	1164.58	2	1164.58	0	0	53.31	0.00012	R	LENEIQTYR	S			25.2470.2470.2
4	gi|149723838|XP_001499854.1|	PREDICTED: keratin, type I cytoskeletal 10-like [Equus caballus]	3491	61752	145	122	23	21	6101	1	1	1	583.3	1164.58	2	1164.58	0	0	47.84	0.00042	R	LENEIQTYR	S			23.2481.2481.2
4	gi|149723838|XP_001499854.1|	PREDICTED: keratin, type I cytoskeletal 10-like [Equus caballus]	3491	61752	145	122	23	21	6445	1	1	1	396.57	1186.69	3	1186.69	0	1	41.2	0.00085	R	RVLDELTLTK	A			7.3226.3226.3
4	gi|149723838|XP_001499854.1|	PREDICTED: keratin, type I cytoskeletal 10-like [Equus caballus]	3491	61752	145	122	23	21	6446	1	1	1	396.57	1186.69	3	1186.69	0	1	38.12	0.0017	R	RVLDELTLTK	A			6.3018.3018.3
4	gi|149723838|XP_001499854.1|	PREDICTED: keratin, type I cytoskeletal 10-like [Equus caballus]	3491	61752	145	122	23	21	6447	1	1	1	396.57	1186.69	3	1186.69	0	1	39.48	0.0013	R	RVLDELTLTK	A			5.3126.3126.3
4	gi|149723838|XP_001499854.1|	PREDICTED: keratin, type I cytoskeletal 10-like [Equus caballus]	3491	61752	145	122	23	21	6448	1	1	1	396.57	1186.69	3	1186.69	0	1	24.45	0.04	R	RVLDELTLTK	A			2.3084.3084.3
4	gi|149723838|XP_001499854.1|	PREDICTED: keratin, type I cytoskeletal 10-like [Equus caballus]	3491	61752	145	122	23	21	6700	1	1	0	601.31	1200.61	2	1200.61	0	0	58.64	3.1e-05	R	QSVEADINGLR	R			21.2852.2852.2
4	gi|149723838|XP_001499854.1|	PREDICTED: keratin, type I cytoskeletal 10-like [Equus caballus]	3491	61752	145	122	23	21	6701	1	1	0	601.31	1200.61	2	1200.61	0	0	64.01	9.1e-06	R	QSVEADINGLR	R			1.2830.2830.2
4	gi|149723838|XP_001499854.1|	PREDICTED: keratin, type I cytoskeletal 10-like [Equus caballus]	3491	61752	145	122	23	21	6702	1	1	0	601.31	1200.61	2	1200.61	0	0	49.46	0.00026	R	QSVEADINGLR	R			24.2801.2801.2
4	gi|149723838|XP_001499854.1|	PREDICTED: keratin, type I cytoskeletal 10-like [Equus caballus]	3491	61752	145	122	23	21	6703	1	1	0	601.31	1200.61	2	1200.61	0	0	58.67	3.1e-05	R	QSVEADINGLR	R			19.3255.3255.2
4	gi|149723838|XP_001499854.1|	PREDICTED: keratin, type I cytoskeletal 10-like [Equus caballus]	3491	61752	145	122	23	21	6704	1	1	0	601.31	1200.61	2	1200.61	0	0	60.23	2.2e-05	R	QSVEADINGLR	R			20.3474.3474.2
4	gi|149723838|XP_001499854.1|	PREDICTED: keratin, type I cytoskeletal 10-like [Equus caballus]	3491	61752	145	122	23	21	7215	1	1	1	619.3	1236.58	2	1236.58	0	1	41.09	0.0013	R	KDAEAWFNEK	S			22.2834.2834.2
4	gi|149723838|XP_001499854.1|	PREDICTED: keratin, type I cytoskeletal 10-like [Equus caballus]	3491	61752	145	122	23	21	7216	1	1	1	619.3	1236.58	2	1236.58	0	1	53.46	7.6e-05	R	KDAEAWFNEK	S			11.2885.2885.2
4	gi|149723838|XP_001499854.1|	PREDICTED: keratin, type I cytoskeletal 10-like [Equus caballus]	3491	61752	145	122	23	21	7217	1	1	1	619.3	1236.58	2	1236.58	0	1	53.43	7.7e-05	R	KDAEAWFNEK	S			4.2748.2748.2
4	gi|149723838|XP_001499854.1|	PREDICTED: keratin, type I cytoskeletal 10-like [Equus caballus]	3491	61752	145	122	23	21	7218	1	1	1	619.3	1236.58	2	1236.58	0	1	60.18	1.6e-05	R	KDAEAWFNEK	S			6.2790.2790.2
4	gi|149723838|XP_001499854.1|	PREDICTED: keratin, type I cytoskeletal 10-like [Equus caballus]	3491	61752	145	122	23	21	7219	1	1	1	619.3	1236.58	2	1236.58	0	1	45.86	0.00044	R	KDAEAWFNEK	S			20.3281.3281.2
4	gi|149723838|XP_001499854.1|	PREDICTED: keratin, type I cytoskeletal 10-like [Equus caballus]	3491	61752	145	122	23	21	7220	1	1	1	413.2	1236.58	3	1236.58	0	1	30.75	0.016	R	KDAEAWFNEK	S			6.2792.2792.3
4	gi|149723838|XP_001499854.1|	PREDICTED: keratin, type I cytoskeletal 10-like [Equus caballus]	3491	61752	145	122	23	21	7221	1	1	1	413.2	1236.58	3	1236.58	0	1	31.99	0.012	R	KDAEAWFNEK	S			5.2893.2893.3
4	gi|149723838|XP_001499854.1|	PREDICTED: keratin, type I cytoskeletal 10-like [Equus caballus]	3491	61752	145	122	23	21	7634	1	1	1	631.8	1261.59	2	1261.59	0	0	71.81	1.1e-06	R	SLLEGEGSSGGGGR	A			8.2199.2199.2
4	gi|149723838|XP_001499854.1|	PREDICTED: keratin, type I cytoskeletal 10-like [Equus caballus]	3491	61752	145	122	23	21	7635	1	1	1	631.8	1261.59	2	1261.59	0	0	85.85	4.2e-08	R	SLLEGEGSSGGGGR	A			6.2252.2252.2
4	gi|149723838|XP_001499854.1|	PREDICTED: keratin, type I cytoskeletal 10-like [Equus caballus]	3491	61752	145	122	23	21	7636	1	1	1	631.8	1261.59	2	1261.59	0	0	77.56	2.8e-07	R	SLLEGEGSSGGGGR	A			4.2229.2229.2
4	gi|149723838|XP_001499854.1|	PREDICTED: keratin, type I cytoskeletal 10-like [Equus caballus]	3491	61752	145	122	23	21	7637	1	1	1	631.8	1261.59	2	1261.59	0	0	80.34	1.5e-07	R	SLLEGEGSSGGGGR	A			2.2275.2275.2
4	gi|149723838|XP_001499854.1|	PREDICTED: keratin, type I cytoskeletal 10-like [Equus caballus]	3491	61752	145	122	23	21	7638	1	1	1	631.8	1261.59	2	1261.59	0	0	93.72	6.8e-09	R	SLLEGEGSSGGGGR	A			20.2553.2553.2
4	gi|149723838|XP_001499854.1|	PREDICTED: keratin, type I cytoskeletal 10-like [Equus caballus]	3491	61752	145	122	23	21	9228	1	1	0	453.25	1356.71	3	1356.71	0	1	38.75	0.0028	R	QSVEADINGLRR	V			1.2596.2596.3
4	gi|149723838|XP_001499854.1|	PREDICTED: keratin, type I cytoskeletal 10-like [Equus caballus]	3491	61752	145	122	23	21	9229	1	1	0	453.25	1356.71	3	1356.71	0	1	39.25	0.0025	R	QSVEADINGLRR	V			10.2630.2630.3
4	gi|149723838|XP_001499854.1|	PREDICTED: keratin, type I cytoskeletal 10-like [Equus caballus]	3491	61752	145	122	23	21	9230	1	1	0	453.25	1356.71	3	1356.71	0	1	29.86	0.022	R	QSVEADINGLRR	V			5.2793.2793.3
4	gi|149723838|XP_001499854.1|	PREDICTED: keratin, type I cytoskeletal 10-like [Equus caballus]	3491	61752	145	122	23	21	9231	1	1	0	453.25	1356.71	3	1356.71	0	1	36.32	0.0049	R	QSVEADINGLRR	V			3.2643.2643.3
4	gi|149723838|XP_001499854.1|	PREDICTED: keratin, type I cytoskeletal 10-like [Equus caballus]	3491	61752	145	122	23	21	9232	1	1	0	453.25	1356.71	3	1356.71	0	1	35.27	0.0063	R	QSVEADINGLRR	V			12.2632.2632.3
4	gi|149723838|XP_001499854.1|	PREDICTED: keratin, type I cytoskeletal 10-like [Equus caballus]	3491	61752	145	122	23	21	9233	1	1	0	679.36	1356.71	2	1356.71	0	1	30.16	0.02	R	QSVEADINGLRR	V			21.2620.2620.2
4	gi|149723838|XP_001499854.1|	PREDICTED: keratin, type I cytoskeletal 10-like [Equus caballus]	3491	61752	145	122	23	21	9234	1	1	0	679.36	1356.71	2	1356.71	0	1	34.33	0.0078	R	QSVEADINGLRR	V			22.2738.2738.2
4	gi|149723838|XP_001499854.1|	PREDICTED: keratin, type I cytoskeletal 10-like [Equus caballus]	3491	61752	145	122	23	21	9235	1	1	0	679.36	1356.71	2	1356.71	0	1	27.46	0.038	R	QSVEADINGLRR	V			11.2785.2785.2
4	gi|149723838|XP_001499854.1|	PREDICTED: keratin, type I cytoskeletal 10-like [Equus caballus]	3491	61752	145	122	23	21	9236	1	1	0	679.36	1356.71	2	1356.71	0	1	27.86	0.035	R	QSVEADINGLRR	V			30.2795.2795.2
4	gi|149723838|XP_001499854.1|	PREDICTED: keratin, type I cytoskeletal 10-like [Equus caballus]	3491	61752	145	122	23	21	9237	1	1	0	679.36	1356.71	2	1356.71	0	1	34.1	0.0082	R	QSVEADINGLRR	V			20.3153.3153.2
4	gi|149723838|XP_001499854.1|	PREDICTED: keratin, type I cytoskeletal 10-like [Equus caballus]	3491	61752	145	122	23	21	9431	5	1	1	457.23	1368.68	3	1368.68	0	1	0.84	21	R	VLSSMVESETKK	H	2 Oxidation (K)	0.000000000022.0	7.2062.2062.3
4	gi|149723838|XP_001499854.1|	PREDICTED: keratin, type I cytoskeletal 10-like [Equus caballus]	3491	61752	145	122	23	21	9582	1	1	1	691.33	1380.64	2	1380.64	0	0	99.82	1.7e-09	R	ALEESNYELEGK	I			16.2429.2429.2
4	gi|149723838|XP_001499854.1|	PREDICTED: keratin, type I cytoskeletal 10-like [Equus caballus]	3491	61752	145	122	23	21	9583	1	1	1	691.33	1380.64	2	1380.64	0	0	76.24	3.8e-07	R	ALEESNYELEGK	I			18.2415.2415.2
4	gi|149723838|XP_001499854.1|	PREDICTED: keratin, type I cytoskeletal 10-like [Equus caballus]	3491	61752	145	122	23	21	9584	1	1	1	691.33	1380.64	2	1380.64	0	0	76.51	3.5e-07	R	ALEESNYELEGK	I			21.2474.2474.2
4	gi|149723838|XP_001499854.1|	PREDICTED: keratin, type I cytoskeletal 10-like [Equus caballus]	3491	61752	145	122	23	21	9585	1	1	1	691.33	1380.64	2	1380.64	0	0	68.12	2.4e-06	R	ALEESNYELEGK	I			29.2641.2641.2
4	gi|149723838|XP_001499854.1|	PREDICTED: keratin, type I cytoskeletal 10-like [Equus caballus]	3491	61752	145	122	23	21	9586	1	1	1	691.33	1380.64	2	1380.64	0	0	101.46	1.1e-09	R	ALEESNYELEGK	I			20.2950.2950.2
4	gi|149723838|XP_001499854.1|	PREDICTED: keratin, type I cytoskeletal 10-like [Equus caballus]	3491	61752	145	122	23	21	9714	1	1	1	695.84	1389.67	2	1389.67	0	0	101.2	1.9e-09	K	QSLEASLAETEGR	Y			21.2886.2886.2
4	gi|149723838|XP_001499854.1|	PREDICTED: keratin, type I cytoskeletal 10-like [Equus caballus]	3491	61752	145	122	23	21	9715	1	1	1	695.84	1389.67	2	1389.67	0	0	87.44	4.4e-08	K	QSLEASLAETEGR	Y			15.2850.2850.2
4	gi|149723838|XP_001499854.1|	PREDICTED: keratin, type I cytoskeletal 10-like [Equus caballus]	3491	61752	145	122	23	21	9716	1	1	1	695.84	1389.67	2	1389.67	0	0	85.51	6.9e-08	K	QSLEASLAETEGR	Y			19.3304.3304.2
4	gi|149723838|XP_001499854.1|	PREDICTED: keratin, type I cytoskeletal 10-like [Equus caballus]	3491	61752	145	122	23	21	9717	1	1	1	695.84	1389.67	2	1389.67	0	0	101.88	1.6e-09	K	QSLEASLAETEGR	Y			22.3018.3018.2
4	gi|149723838|XP_001499854.1|	PREDICTED: keratin, type I cytoskeletal 10-like [Equus caballus]	3491	61752	145	122	23	21	9718	1	1	1	695.84	1389.67	2	1389.67	0	0	107.03	4.9e-10	K	QSLEASLAETEGR	Y			11.3082.3082.2
4	gi|149723838|XP_001499854.1|	PREDICTED: keratin, type I cytoskeletal 10-like [Equus caballus]	3491	61752	145	122	23	21	9816	1	1	1	699.32	1396.63	2	1396.64	0	0	22.61	0.077	R	ALEESNYELEGK	I	Oxidation (K)	0.000000000002.0	3.2493.2493.2
4	gi|149723838|XP_001499854.1|	PREDICTED: keratin, type I cytoskeletal 10-like [Equus caballus]	3491	61752	145	122	23	21	9817	1	1	1	699.32	1396.63	2	1396.64	0	0	25.25	0.042	R	ALEESNYELEGK	I	Oxidation (K)	0.000000000002.0	5.2638.2638.2
4	gi|149723838|XP_001499854.1|	PREDICTED: keratin, type I cytoskeletal 10-like [Equus caballus]	3491	61752	145	122	23	21	9818	1	1	1	699.32	1396.63	2	1396.64	0	0	25.43	0.04	R	ALEESNYELEGK	I	Oxidation (K)	0.000000000002.0	2.2598.2598.2
4	gi|149723838|XP_001499854.1|	PREDICTED: keratin, type I cytoskeletal 10-like [Equus caballus]	3491	61752	145	122	23	21	9819	1	1	1	699.32	1396.63	2	1396.64	0	0	34.39	0.0051	R	ALEESNYELEGK	I	Oxidation (K)	0.000000000002.0	7.2724.2724.2
4	gi|149723838|XP_001499854.1|	PREDICTED: keratin, type I cytoskeletal 10-like [Equus caballus]	3491	61752	145	122	23	21	9820	1	1	1	699.32	1396.63	2	1396.64	0	0	23.01	0.07	R	ALEESNYELEGK	I	Oxidation (K)	0.000000000002.0	6.2555.2555.2
4	gi|149723838|XP_001499854.1|	PREDICTED: keratin, type I cytoskeletal 10-like [Equus caballus]	3491	61752	145	122	23	21	10447	1	1	1	478.93	1433.76	3	1433.76	0	1	34.69	0.0059	K	IRLENEIQTYR	S			22.2854.2854.3
4	gi|149723838|XP_001499854.1|	PREDICTED: keratin, type I cytoskeletal 10-like [Equus caballus]	3491	61752	145	122	23	21	10448	1	1	1	478.93	1433.76	3	1433.76	0	1	24.39	0.063	K	IRLENEIQTYR	S			9.2686.2686.3
4	gi|149723838|XP_001499854.1|	PREDICTED: keratin, type I cytoskeletal 10-like [Equus caballus]	3491	61752	145	122	23	21	10449	1	1	1	478.93	1433.76	3	1433.76	0	1	24.85	0.057	K	IRLENEIQTYR	S			20.3313.3313.3
4	gi|149723838|XP_001499854.1|	PREDICTED: keratin, type I cytoskeletal 10-like [Equus caballus]	3491	61752	145	122	23	21	10450	1	1	1	478.93	1433.76	3	1433.76	0	1	30.39	0.016	K	IRLENEIQTYR	S			13.2619.2619.3
4	gi|149723838|XP_001499854.1|	PREDICTED: keratin, type I cytoskeletal 10-like [Equus caballus]	3491	61752	145	122	23	21	10451	1	1	1	478.93	1433.76	3	1433.76	0	1	33.05	0.0086	K	IRLENEIQTYR	S			4.2767.2767.3
4	gi|149723838|XP_001499854.1|	PREDICTED: keratin, type I cytoskeletal 10-like [Equus caballus]	3491	61752	145	122	23	21	10452	1	1	1	717.89	1433.76	2	1433.76	0	1	55.88	4.6e-05	K	IRLENEIQTYR	S			24.2688.2688.2
4	gi|149723838|XP_001499854.1|	PREDICTED: keratin, type I cytoskeletal 10-like [Equus caballus]	3491	61752	145	122	23	21	10453	1	1	1	717.89	1433.76	2	1433.76	0	1	60.94	1.4e-05	K	IRLENEIQTYR	S			21.2725.2725.2
4	gi|149723838|XP_001499854.1|	PREDICTED: keratin, type I cytoskeletal 10-like [Equus caballus]	3491	61752	145	122	23	21	10454	1	1	1	717.89	1433.76	2	1433.76	0	1	60.55	1.6e-05	K	IRLENEIQTYR	S			29.2910.2910.2
4	gi|149723838|XP_001499854.1|	PREDICTED: keratin, type I cytoskeletal 10-like [Equus caballus]	3491	61752	145	122	23	21	10455	1	1	1	717.89	1433.76	2	1433.76	0	1	53.45	8e-05	K	IRLENEIQTYR	S			19.3103.3103.2
4	gi|149723838|XP_001499854.1|	PREDICTED: keratin, type I cytoskeletal 10-like [Equus caballus]	3491	61752	145	122	23	21	10456	1	1	1	717.89	1433.76	2	1433.76	0	1	63.66	7.6e-06	K	IRLENEIQTYR	S			9.2684.2684.2
4	gi|149723838|XP_001499854.1|	PREDICTED: keratin, type I cytoskeletal 10-like [Equus caballus]	3491	61752	145	122	23	21	14303	1	1	1	854.39	1706.77	2	1706.76	0	0	65.17	4.5e-06	K	GSLGGGFSSGGFSGGSFSR	G			26.3296.3296.2
4	gi|149723838|XP_001499854.1|	PREDICTED: keratin, type I cytoskeletal 10-like [Equus caballus]	3491	61752	145	122	23	21	14304	1	1	1	854.39	1706.77	2	1706.76	0	0	95.03	4.6e-09	K	GSLGGGFSSGGFSGGSFSR	G			27.3136.3136.2
4	gi|149723838|XP_001499854.1|	PREDICTED: keratin, type I cytoskeletal 10-like [Equus caballus]	3491	61752	145	122	23	21	14305	1	1	1	854.39	1706.77	2	1706.76	0	0	129.73	1.6e-12	K	GSLGGGFSSGGFSGGSFSR	G			28.3275.3275.2
4	gi|149723838|XP_001499854.1|	PREDICTED: keratin, type I cytoskeletal 10-like [Equus caballus]	3491	61752	145	122	23	21	14306	1	1	1	854.39	1706.77	2	1706.76	0	0	116.53	3.3e-11	K	GSLGGGFSSGGFSGGSFSR	G			5.3448.3448.2
4	gi|149723838|XP_001499854.1|	PREDICTED: keratin, type I cytoskeletal 10-like [Equus caballus]	3491	61752	145	122	23	21	14307	1	1	1	854.39	1706.77	2	1706.76	0	0	112.57	8.1e-11	K	GSLGGGFSSGGFSGGSFSR	G			21.3236.3236.2
4	gi|149723838|XP_001499854.1|	PREDICTED: keratin, type I cytoskeletal 10-like [Equus caballus]	3491	61752	145	122	23	21	19249	1	1	1	1048.53	2095.04	2	2095.04	0	0	91.3	2e-08	K	ADLEMQIESLTEELAYLK	K			6.5843.5843.2
4	gi|149723838|XP_001499854.1|	PREDICTED: keratin, type I cytoskeletal 10-like [Equus caballus]	3491	61752	145	122	23	21	20166	1	1	1	737.35	2209.04	3	2209.04	0	1	55.11	7.4e-05	R	ISSSKGSLGGGFSSGGFSGGSFSR	G			27.2922.2922.3
4	gi|149723838|XP_001499854.1|	PREDICTED: keratin, type I cytoskeletal 10-like [Equus caballus]	3491	61752	145	122	23	21	20167	1	1	1	737.35	2209.04	3	2209.04	0	1	89.22	2.9e-08	R	ISSSKGSLGGGFSSGGFSGGSFSR	G			26.3060.3060.3
4	gi|149723838|XP_001499854.1|	PREDICTED: keratin, type I cytoskeletal 10-like [Equus caballus]	3491	61752	145	122	23	21	20168	1	1	1	737.35	2209.04	3	2209.04	0	1	60.02	2.4e-05	R	ISSSKGSLGGGFSSGGFSGGSFSR	G			36.3010.3010.3
4	gi|149723838|XP_001499854.1|	PREDICTED: keratin, type I cytoskeletal 10-like [Equus caballus]	3491	61752	145	122	23	21	20169	1	1	1	737.35	2209.04	3	2209.04	0	1	77.48	4.3e-07	R	ISSSKGSLGGGFSSGGFSGGSFSR	G			16.2941.2941.3
4	gi|149723838|XP_001499854.1|	PREDICTED: keratin, type I cytoskeletal 10-like [Equus caballus]	3491	61752	145	122	23	21	20170	1	1	1	737.35	2209.04	3	2209.04	0	1	71.31	1.8e-06	R	ISSSKGSLGGGFSSGGFSGGSFSR	G			23.3214.3214.3
4	gi|149723838|XP_001499854.1|	PREDICTED: keratin, type I cytoskeletal 10-like [Equus caballus]	3491	61752	145	122	23	21	20171	1	1	1	1105.52	2209.04	2	2209.04	0	1	36.29	0.0057	R	ISSSKGSLGGGFSSGGFSGGSFSR	G			10.3025.3025.2
4	gi|149723838|XP_001499854.1|	PREDICTED: keratin, type I cytoskeletal 10-like [Equus caballus]	3491	61752	145	122	23	21	20172	1	1	1	1105.52	2209.04	2	2209.04	0	1	80.88	2e-07	R	ISSSKGSLGGGFSSGGFSGGSFSR	G			4.3044.3044.2
4	gi|149723838|XP_001499854.1|	PREDICTED: keratin, type I cytoskeletal 10-like [Equus caballus]	3491	61752	145	122	23	21	20173	1	1	1	1105.52	2209.04	2	2209.04	0	1	49.94	0.00025	R	ISSSKGSLGGGFSSGGFSGGSFSR	G			6.3093.3093.2
4	gi|149723838|XP_001499854.1|	PREDICTED: keratin, type I cytoskeletal 10-like [Equus caballus]	3491	61752	145	122	23	21	20174	1	1	1	1105.52	2209.04	2	2209.04	0	1	91.19	1.8e-08	R	ISSSKGSLGGGFSSGGFSGGSFSR	G			2.3166.3166.2
4	gi|149723838|XP_001499854.1|	PREDICTED: keratin, type I cytoskeletal 10-like [Equus caballus]	3491	61752	145	122	23	21	20175	1	1	1	1105.52	2209.04	2	2209.04	0	1	95.42	6.9e-09	R	ISSSKGSLGGGFSSGGFSGGSFSR	G			13.2875.2875.2
4	gi|149723838|XP_001499854.1|	PREDICTED: keratin, type I cytoskeletal 10-like [Equus caballus]	3491	61752	145	122	23	21	20285	1	1	1	742.05	2223.14	3	2223.13	0	1	24.68	0.082	K	ADLEMQIESLTEELAYLKK	N			7.5515.5515.3
4	gi|149723838|XP_001499854.1|	PREDICTED: keratin, type I cytoskeletal 10-like [Equus caballus]	3491	61752	145	122	23	21	20286	1	1	1	742.05	2223.14	3	2223.13	0	1	35.36	0.007	K	ADLEMQIESLTEELAYLKK	N			4.5265.5265.3
4	gi|149723838|XP_001499854.1|	PREDICTED: keratin, type I cytoskeletal 10-like [Equus caballus]	3491	61752	145	122	23	21	20287	1	1	1	742.05	2223.14	3	2223.13	0	1	29.47	0.027	K	ADLEMQIESLTEELAYLKK	N			8.5135.5135.3
4	gi|149723838|XP_001499854.1|	PREDICTED: keratin, type I cytoskeletal 10-like [Equus caballus]	3491	61752	145	122	23	21	20288	1	1	1	742.05	2223.14	3	2223.13	0	1	28.92	0.031	K	ADLEMQIESLTEELAYLKK	N			20.6283.6283.3
4	gi|149723838|XP_001499854.1|	PREDICTED: keratin, type I cytoskeletal 10-like [Equus caballus]	3491	61752	145	122	23	21	20289	1	1	1	742.05	2223.14	3	2223.13	0	1	44.69	0.00082	K	ADLEMQIESLTEELAYLKK	N			5.5407.5407.3
4	gi|149723838|XP_001499854.1|	PREDICTED: keratin, type I cytoskeletal 10-like [Equus caballus]	3491	61752	145	122	23	21	20303	1	1	1	742.68	2225.03	3	2225.03	-0.01	1	30.39	0.02	R	ISSSKGSLGGGFSSGGFSGGSFSR	G	Oxidation (K)	0.000020000000000000000000.0	2.3169.3169.3
4	gi|149723838|XP_001499854.1|	PREDICTED: keratin, type I cytoskeletal 10-like [Equus caballus]	3491	61752	145	122	23	21	20417	1	1	1	747.38	2239.13	3	2239.13	0	1	33.64	0.011	K	ADLEMQIESLTEELAYLKK	N	Oxidation (M)	0.0000100000000000000.0	7.5560.5560.3
4	gi|149723838|XP_001499854.1|	PREDICTED: keratin, type I cytoskeletal 10-like [Equus caballus]	3491	61752	145	122	23	21	20418	1	1	1	747.38	2239.13	3	2239.13	0	1	46.68	0.00055	K	ADLEMQIESLTEELAYLKK	N	Oxidation (M)	0.0000100000000000000.0	6.5350.5350.3
4	gi|149723838|XP_001499854.1|	PREDICTED: keratin, type I cytoskeletal 10-like [Equus caballus]	3491	61752	145	122	23	21	20419	1	1	1	747.38	2239.13	3	2239.13	0	1	50.65	0.00022	K	ADLEMQIESLTEELAYLKK	N	Oxidation (M)	0.0000100000000000000.0	5.5441.5441.3
5	gi|338713436|XP_001503927.2|	PREDICTED: thrombospondin-4-like [Equus caballus]	2170	98508	84	65	20	18	3635	1	0	0	513.3	1024.59	2	1024.59	0	0	49.83	8.7e-05	R	AVAEPGIQLK	A			33.2479.2479.2
5	gi|338713436|XP_001503927.2|	PREDICTED: thrombospondin-4-like [Equus caballus]	2170	98508	84	65	20	18	3636	1	0	0	513.3	1024.59	2	1024.59	0	0	66.19	2e-06	R	AVAEPGIQLK	A			17.2480.2480.2
5	gi|338713436|XP_001503927.2|	PREDICTED: thrombospondin-4-like [Equus caballus]	2170	98508	84	65	20	18	3637	1	0	0	513.3	1024.59	2	1024.59	0	0	37.52	0.0015	R	AVAEPGIQLK	A			34.2542.2542.2
5	gi|338713436|XP_001503927.2|	PREDICTED: thrombospondin-4-like [Equus caballus]	2170	98508	84	65	20	18	3638	1	0	0	513.3	1024.59	2	1024.59	0	0	48.23	0.00013	R	AVAEPGIQLK	A			3.2678.2678.2
5	gi|338713436|XP_001503927.2|	PREDICTED: thrombospondin-4-like [Equus caballus]	2170	98508	84	65	20	18	3639	1	0	0	513.3	1024.59	2	1024.59	0	0	48.9	0.00011	R	AVAEPGIQLK	A			22.2777.2777.2
5	gi|338713436|XP_001503927.2|	PREDICTED: thrombospondin-4-like [Equus caballus]	2170	98508	84	65	20	18	3810	1	1	1	517.26	1032.51	2	1032.52	0	0	42.95	0.0015	R	CVNLAPGFR	C			8.2964.2964.2
5	gi|338713436|XP_001503927.2|	PREDICTED: thrombospondin-4-like [Equus caballus]	2170	98508	84	65	20	18	3811	1	1	1	517.26	1032.51	2	1032.52	0	0	29.71	0.032	R	CVNLAPGFR	C			18.2850.2850.2
5	gi|338713436|XP_001503927.2|	PREDICTED: thrombospondin-4-like [Equus caballus]	2170	98508	84	65	20	18	3812	1	1	1	517.26	1032.51	2	1032.52	0	0	37.71	0.0051	R	CVNLAPGFR	C			1.2906.2906.2
5	gi|338713436|XP_001503927.2|	PREDICTED: thrombospondin-4-like [Equus caballus]	2170	98508	84	65	20	18	3813	1	1	1	517.26	1032.51	2	1032.52	0	0	35.93	0.0077	R	CVNLAPGFR	C			13.2798.2798.2
5	gi|338713436|XP_001503927.2|	PREDICTED: thrombospondin-4-like [Equus caballus]	2170	98508	84	65	20	18	3814	1	1	1	517.26	1032.51	2	1032.52	0	0	30.7	0.026	R	CVNLAPGFR	C			11.3116.3116.2
5	gi|338713436|XP_001503927.2|	PREDICTED: thrombospondin-4-like [Equus caballus]	2170	98508	84	65	20	18	4167	2	1	1	528.21	1054.4	2	1054.4	0	0	19.64	0.011	R	CDSNPCFR	G			28.1903.1903.2
5	gi|338713436|XP_001503927.2|	PREDICTED: thrombospondin-4-like [Equus caballus]	2170	98508	84	65	20	18	4168	1	1	1	528.21	1054.4	2	1054.4	0	0	48.28	1.5e-05	R	CDSNPCFR	G			3.1892.1892.2
5	gi|338713436|XP_001503927.2|	PREDICTED: thrombospondin-4-like [Equus caballus]	2170	98508	84	65	20	18	4169	1	1	1	528.21	1054.4	2	1054.4	0	0	49.57	1.1e-05	R	CDSNPCFR	G			18.1855.1855.2
5	gi|338713436|XP_001503927.2|	PREDICTED: thrombospondin-4-like [Equus caballus]	2170	98508	84	65	20	18	4170	1	1	1	528.21	1054.4	2	1054.4	0	0	47.85	1.6e-05	R	CDSNPCFR	G			12.1871.1871.2
5	gi|338713436|XP_001503927.2|	PREDICTED: thrombospondin-4-like [Equus caballus]	2170	98508	84	65	20	18	4171	1	1	1	528.21	1054.4	2	1054.4	0	0	44.23	3.8e-05	R	CDSNPCFR	G			30.1982.1982.2
5	gi|338713436|XP_001503927.2|	PREDICTED: thrombospondin-4-like [Equus caballus]	2170	98508	84	65	20	18	4201	1	0	0	529.3	1056.58	2	1056.58	0	0	16.82	0.46	R	AVAEPGIQLK	A	Oxidation (K); Oxidation (P)	0.0000300002.0	8.2698.2698.2
5	gi|338713436|XP_001503927.2|	PREDICTED: thrombospondin-4-like [Equus caballus]	2170	98508	84	65	20	18	4202	1	0	0	529.3	1056.58	2	1056.58	0	0	12.53	1.2	R	AVAEPGIQLK	A	Oxidation (K); Oxidation (P)	0.0000300002.0	19.3019.3019.2
5	gi|338713436|XP_001503927.2|	PREDICTED: thrombospondin-4-like [Equus caballus]	2170	98508	84	65	20	18	4603	1	1	1	361.18	1080.53	3	1080.53	0	0	24.57	0.063	K	SQTGPGEHLR	N			9.1531.1531.3
5	gi|338713436|XP_001503927.2|	PREDICTED: thrombospondin-4-like [Equus caballus]	2170	98508	84	65	20	18	4604	1	1	1	361.18	1080.53	3	1080.53	0	0	37.52	0.0032	K	SQTGPGEHLR	N			1.1532.1532.3
5	gi|338713436|XP_001503927.2|	PREDICTED: thrombospondin-4-like [Equus caballus]	2170	98508	84	65	20	18	4605	1	1	1	361.18	1080.53	3	1080.53	0	0	35.34	0.0052	K	SQTGPGEHLR	N			8.1556.1556.3
5	gi|338713436|XP_001503927.2|	PREDICTED: thrombospondin-4-like [Equus caballus]	2170	98508	84	65	20	18	4606	1	1	1	361.18	1080.53	3	1080.53	0	0	46.83	0.00037	K	SQTGPGEHLR	N			2.1577.1577.3
5	gi|338713436|XP_001503927.2|	PREDICTED: thrombospondin-4-like [Equus caballus]	2170	98508	84	65	20	18	4607	1	1	1	361.18	1080.53	3	1080.53	0	0	43.62	0.00078	K	SQTGPGEHLR	N			7.1636.1636.3
5	gi|338713436|XP_001503927.2|	PREDICTED: thrombospondin-4-like [Equus caballus]	2170	98508	84	65	20	18	6072	1	1	1	582.81	1163.6	2	1163.6	0	0	57.43	4.6e-05	K	QVDSVHNLPR	A			8.2002.2002.2
5	gi|338713436|XP_001503927.2|	PREDICTED: thrombospondin-4-like [Equus caballus]	2170	98508	84	65	20	18	6073	1	1	1	582.81	1163.6	2	1163.6	0	0	62.98	1.3e-05	K	QVDSVHNLPR	A			7.2161.2161.2
5	gi|338713436|XP_001503927.2|	PREDICTED: thrombospondin-4-like [Equus caballus]	2170	98508	84	65	20	18	8229	1	1	1	649.31	1296.6	2	1296.6	0	0	13.69	0.64	R	GAGSVDLYLDCK	Q			9.2930.2930.2
5	gi|338713436|XP_001503927.2|	PREDICTED: thrombospondin-4-like [Equus caballus]	2170	98508	84	65	20	18	8230	1	1	1	649.31	1296.6	2	1296.6	0	0	88.35	2.2e-08	R	GAGSVDLYLDCK	Q			8.3035.3035.2
5	gi|338713436|XP_001503927.2|	PREDICTED: thrombospondin-4-like [Equus caballus]	2170	98508	84	65	20	18	8231	1	1	1	649.31	1296.6	2	1296.6	0	0	71.73	1e-06	R	GAGSVDLYLDCK	Q			12.3008.3008.2
5	gi|338713436|XP_001503927.2|	PREDICTED: thrombospondin-4-like [Equus caballus]	2170	98508	84	65	20	18	8232	1	1	1	649.31	1296.6	2	1296.6	0	0	81.7	1e-07	R	GAGSVDLYLDCK	Q			7.3296.3296.2
5	gi|338713436|XP_001503927.2|	PREDICTED: thrombospondin-4-like [Equus caballus]	2170	98508	84	65	20	18	8672	1	0	0	662.4	1322.8	2	1322.79	0	1	60.68	2.7e-06	R	AVAEPGIQLKAVK	S			27.2585.2585.2
5	gi|338713436|XP_001503927.2|	PREDICTED: thrombospondin-4-like [Equus caballus]	2170	98508	84	65	20	18	8673	1	0	0	662.4	1322.8	2	1322.79	0	1	39.48	0.00035	R	AVAEPGIQLKAVK	S			16.2585.2585.2
5	gi|338713436|XP_001503927.2|	PREDICTED: thrombospondin-4-like [Equus caballus]	2170	98508	84	65	20	18	8674	1	0	0	662.4	1322.8	2	1322.79	0	1	34.14	0.0012	R	AVAEPGIQLKAVK	S			14.2474.2474.2
5	gi|338713436|XP_001503927.2|	PREDICTED: thrombospondin-4-like [Equus caballus]	2170	98508	84	65	20	18	8675	1	0	0	662.4	1322.8	2	1322.79	0	1	45.84	8.1e-05	R	AVAEPGIQLKAVK	S			36.2644.2644.2
5	gi|338713436|XP_001503927.2|	PREDICTED: thrombospondin-4-like [Equus caballus]	2170	98508	84	65	20	18	8676	1	0	0	662.4	1322.8	2	1322.79	0	1	48.11	4.8e-05	R	AVAEPGIQLKAVK	S			26.2680.2680.2
5	gi|338713436|XP_001503927.2|	PREDICTED: thrombospondin-4-like [Equus caballus]	2170	98508	84	65	20	18	8903	1	0	0	447.27	1338.8	3	1338.79	0.01	1	0.74	3.6	R	AVAEPGIQLKAVK	S	Oxidation (P)	0.0000300000000.0	11.4841.4841.3
5	gi|338713436|XP_001503927.2|	PREDICTED: thrombospondin-4-like [Equus caballus]	2170	98508	84	65	20	18	9373	1	1	1	456.54	1366.59	3	1366.59	0	1	18.88	0.18	R	CDSNPCFRGVR	C			14.1908.1908.3
5	gi|338713436|XP_001503927.2|	PREDICTED: thrombospondin-4-like [Equus caballus]	2170	98508	84	65	20	18	9374	1	1	1	456.54	1366.59	3	1366.59	0	1	31.35	0.01	R	CDSNPCFRGVR	C			15.1999.1999.3
5	gi|338713436|XP_001503927.2|	PREDICTED: thrombospondin-4-like [Equus caballus]	2170	98508	84	65	20	18	9375	1	1	1	456.54	1366.59	3	1366.59	0	1	22.27	0.082	R	CDSNPCFRGVR	C			25.2101.2101.3
5	gi|338713436|XP_001503927.2|	PREDICTED: thrombospondin-4-like [Equus caballus]	2170	98508	84	65	20	18	9376	1	1	1	456.54	1366.59	3	1366.59	0	1	19.32	0.16	R	CDSNPCFRGVR	C			19.2210.2210.3
5	gi|338713436|XP_001503927.2|	PREDICTED: thrombospondin-4-like [Equus caballus]	2170	98508	84	65	20	18	9377	1	1	1	456.54	1366.59	3	1366.59	0	1	25.76	0.037	R	CDSNPCFRGVR	C			26.2059.2059.3
5	gi|338713436|XP_001503927.2|	PREDICTED: thrombospondin-4-like [Equus caballus]	2170	98508	84	65	20	18	9378	1	1	1	684.3	1366.59	2	1366.59	0	1	8.82	1.8	R	CDSNPCFRGVR	C			31.2088.2088.2
5	gi|338713436|XP_001503927.2|	PREDICTED: thrombospondin-4-like [Equus caballus]	2170	98508	84	65	20	18	9379	1	1	1	684.3	1366.59	2	1366.59	0	1	10.21	1.3	R	CDSNPCFRGVR	C			32.2138.2138.2
5	gi|338713436|XP_001503927.2|	PREDICTED: thrombospondin-4-like [Equus caballus]	2170	98508	84	65	20	18	12914	1	1	1	532.9	1595.68	3	1595.68	0	0	46.87	0.00015	R	CGPCKPGYTGDQTR	G			9.1590.1590.3
5	gi|338713436|XP_001503927.2|	PREDICTED: thrombospondin-4-like [Equus caballus]	2170	98508	84	65	20	18	12915	1	1	1	532.9	1595.68	3	1595.68	0	0	38.18	0.0011	R	CGPCKPGYTGDQTR	G			16.1608.1608.3
5	gi|338713436|XP_001503927.2|	PREDICTED: thrombospondin-4-like [Equus caballus]	2170	98508	84	65	20	18	12916	1	1	1	532.9	1595.68	3	1595.68	0	0	51.45	5.1e-05	R	CGPCKPGYTGDQTR	G			15.1612.1612.3
5	gi|338713436|XP_001503927.2|	PREDICTED: thrombospondin-4-like [Equus caballus]	2170	98508	84	65	20	18	12917	1	1	1	532.9	1595.68	3	1595.68	0	0	51.03	5.6e-05	R	CGPCKPGYTGDQTR	G			12.1625.1625.3
5	gi|338713436|XP_001503927.2|	PREDICTED: thrombospondin-4-like [Equus caballus]	2170	98508	84	65	20	18	12918	1	1	1	532.9	1595.68	3	1595.68	0	0	52.21	4.3e-05	R	CGPCKPGYTGDQTR	G			7.1716.1716.3
5	gi|338713436|XP_001503927.2|	PREDICTED: thrombospondin-4-like [Equus caballus]	2170	98508	84	65	20	18	13085	1	1	1	804.4	1606.8	2	1606.8	0	0	79.24	3.1e-07	R	AFSGLSQNAESVELR	T			9.3020.3020.2
5	gi|338713436|XP_001503927.2|	PREDICTED: thrombospondin-4-like [Equus caballus]	2170	98508	84	65	20	18	13086	1	1	1	804.4	1606.8	2	1606.8	0	0	101.59	1.8e-09	R	AFSGLSQNAESVELR	T			8.3124.3124.2
5	gi|338713436|XP_001503927.2|	PREDICTED: thrombospondin-4-like [Equus caballus]	2170	98508	84	65	20	18	13087	1	1	1	804.4	1606.8	2	1606.8	0	0	105.19	7.8e-10	R	AFSGLSQNAESVELR	T			7.3397.3397.2
5	gi|338713436|XP_001503927.2|	PREDICTED: thrombospondin-4-like [Equus caballus]	2170	98508	84	65	20	18	13088	1	1	1	804.4	1606.8	2	1606.8	0	0	81.84	1.7e-07	R	AFSGLSQNAESVELR	T			19.3536.3536.2
5	gi|338713436|XP_001503927.2|	PREDICTED: thrombospondin-4-like [Equus caballus]	2170	98508	84	65	20	18	13152	1	1	1	539.25	1614.74	3	1614.74	0	0	38	0.0024	R	NSLWHTGDTSDQVR	L			9.2428.2428.3
5	gi|338713436|XP_001503927.2|	PREDICTED: thrombospondin-4-like [Equus caballus]	2170	98508	84	65	20	18	13153	1	1	1	539.25	1614.74	3	1614.74	0	0	45.76	0.00041	R	NSLWHTGDTSDQVR	L			15.2431.2431.3
5	gi|338713436|XP_001503927.2|	PREDICTED: thrombospondin-4-like [Equus caballus]	2170	98508	84	65	20	18	13154	1	1	1	539.25	1614.74	3	1614.74	0	0	54.6	5.3e-05	R	NSLWHTGDTSDQVR	L			19.2775.2775.3
5	gi|338713436|XP_001503927.2|	PREDICTED: thrombospondin-4-like [Equus caballus]	2170	98508	84	65	20	18	13155	1	1	1	539.25	1614.74	3	1614.74	0	0	41.32	0.0011	R	NSLWHTGDTSDQVR	L			7.2710.2710.3
5	gi|338713436|XP_001503927.2|	PREDICTED: thrombospondin-4-like [Equus caballus]	2170	98508	84	65	20	18	13156	1	1	1	539.25	1614.74	3	1614.74	0	0	44.25	0.00058	R	NSLWHTGDTSDQVR	L			2.2588.2588.3
5	gi|338713436|XP_001503927.2|	PREDICTED: thrombospondin-4-like [Equus caballus]	2170	98508	84	65	20	18	13157	1	1	1	808.38	1614.74	2	1614.74	0	0	59.42	1.7e-05	R	NSLWHTGDTSDQVR	L			9.2426.2426.2
5	gi|338713436|XP_001503927.2|	PREDICTED: thrombospondin-4-like [Equus caballus]	2170	98508	84	65	20	18	13158	1	1	1	808.38	1614.74	2	1614.74	0	0	18.76	0.2	R	NSLWHTGDTSDQVR	L			32.2616.2616.2
5	gi|338713436|XP_001503927.2|	PREDICTED: thrombospondin-4-like [Equus caballus]	2170	98508	84	65	20	18	13159	1	1	1	808.38	1614.74	2	1614.74	0	0	58.25	2.3e-05	R	NSLWHTGDTSDQVR	L			15.2433.2433.2
5	gi|338713436|XP_001503927.2|	PREDICTED: thrombospondin-4-like [Equus caballus]	2170	98508	84	65	20	18	13160	1	1	1	808.38	1614.74	2	1614.74	0	0	65.47	4.3e-06	R	NSLWHTGDTSDQVR	L			8.2504.2504.2
5	gi|338713436|XP_001503927.2|	PREDICTED: thrombospondin-4-like [Equus caballus]	2170	98508	84	65	20	18	13161	1	1	1	808.38	1614.74	2	1614.74	0	0	78.93	1.9e-07	R	NSLWHTGDTSDQVR	L			20.2947.2947.2
5	gi|338713436|XP_001503927.2|	PREDICTED: thrombospondin-4-like [Equus caballus]	2170	98508	84	65	20	18	13705	1	1	0	828.39	1654.77	2	1654.77	0	0	70.06	2.1e-06	K	QTEQTYWQATPFR	A			1.3379.3379.2
5	gi|338713436|XP_001503927.2|	PREDICTED: thrombospondin-4-like [Equus caballus]	2170	98508	84	65	20	18	14211	1	0	0	567.31	1698.91	3	1698.91	0	0	13.28	0.79	R	WFLQHRPQVGYIR	V			8.3263.3263.3
5	gi|338713436|XP_001503927.2|	PREDICTED: thrombospondin-4-like [Equus caballus]	2170	98508	84	65	20	18	14212	1	0	0	567.31	1698.91	3	1698.91	0	0	15.91	0.43	R	WFLQHRPQVGYIR	V			7.3553.3553.3
5	gi|338713436|XP_001503927.2|	PREDICTED: thrombospondin-4-like [Equus caballus]	2170	98508	84	65	20	18	15453	1	1	1	893.86	1785.71	2	1785.7	0	1	65.2	8.2e-07	R	NSDKDIFGDACDNCR	N			7.2665.2665.2
5	gi|338713436|XP_001503927.2|	PREDICTED: thrombospondin-4-like [Equus caballus]	2170	98508	84	65	20	18	18014	1	1	1	990.93	1979.84	2	1979.84	0	0	12.14	0.45	K	DVDIDSYPDEELPCSAR	N			13.2977.2977.2
5	gi|338713436|XP_001503927.2|	PREDICTED: thrombospondin-4-like [Equus caballus]	2170	98508	84	65	20	18	18015	1	1	1	990.93	1979.84	2	1979.84	0	0	13.24	0.35	K	DVDIDSYPDEELPCSAR	N			6.3212.3212.2
5	gi|338713436|XP_001503927.2|	PREDICTED: thrombospondin-4-like [Equus caballus]	2170	98508	84	65	20	18	18016	1	1	1	990.93	1979.84	2	1979.84	0	0	5.31	2.1	K	DVDIDSYPDEELPCSAR	N			11.3329.3329.2
5	gi|338713436|XP_001503927.2|	PREDICTED: thrombospondin-4-like [Equus caballus]	2170	98508	84	65	20	18	18017	1	1	1	990.93	1979.84	2	1979.84	0	0	81.93	4.7e-08	K	DVDIDSYPDEELPCSAR	N			20.3820.3820.2
5	gi|338713436|XP_001503927.2|	PREDICTED: thrombospondin-4-like [Equus caballus]	2170	98508	84	65	20	18	18018	1	1	1	990.93	1979.84	2	1979.84	0	0	35.92	0.0019	K	DVDIDSYPDEELPCSAR	N			8.3160.3160.2
5	gi|338713436|XP_001503927.2|	PREDICTED: thrombospondin-4-like [Equus caballus]	2170	98508	84	65	20	18	20033	1	1	1	1096.02	2190.03	2	2190.02	0.02	0	19.36	0.24	R	FYEGSELVADSGVTIDTTMR	G			20.4659.4659.2
5	gi|338713436|XP_001503927.2|	PREDICTED: thrombospondin-4-like [Equus caballus]	2170	98508	84	65	20	18	21515	1	1	1	796.69	2387.06	3	2387.05	0.01	1	66.15	2.8e-06	R	NCRNPELNPCSVNAQCIEGR	Q			4.2657.2657.3
5	gi|338713436|XP_001503927.2|	PREDICTED: thrombospondin-4-like [Equus caballus]	2170	98508	84	65	20	18	21516	1	1	1	796.69	2387.06	3	2387.05	0.01	1	66.81	2.4e-06	R	NCRNPELNPCSVNAQCIEGR	Q			10.2623.2623.3
5	gi|338713436|XP_001503927.2|	PREDICTED: thrombospondin-4-like [Equus caballus]	2170	98508	84	65	20	18	21517	1	1	1	796.69	2387.06	3	2387.05	0.01	1	65.25	3.5e-06	R	NCRNPELNPCSVNAQCIEGR	Q			1.2586.2586.3
5	gi|338713436|XP_001503927.2|	PREDICTED: thrombospondin-4-like [Equus caballus]	2170	98508	84	65	20	18	21518	1	1	1	796.69	2387.06	3	2387.05	0.01	1	78.69	1.6e-07	R	NCRNPELNPCSVNAQCIEGR	Q			26.2672.2672.3
5	gi|338713436|XP_001503927.2|	PREDICTED: thrombospondin-4-like [Equus caballus]	2170	98508	84	65	20	18	21519	1	1	1	796.69	2387.06	3	2387.05	0.01	1	101.71	7.9e-10	R	NCRNPELNPCSVNAQCIEGR	Q			2.2742.2742.3
5	gi|338713436|XP_001503927.2|	PREDICTED: thrombospondin-4-like [Equus caballus]	2170	98508	84	65	20	18	22050	1	1	1	821.06	2460.16	3	2460.16	0.01	1	15.13	0.68	R	FYEGSELVADSGVTIDTTMRGGR	L			15.3599.3599.3
5	gi|338713436|XP_001503927.2|	PREDICTED: thrombospondin-4-like [Equus caballus]	2170	98508	84	65	20	18	22051	1	1	1	821.06	2460.16	3	2460.16	0.01	1	3.88	9	R	FYEGSELVADSGVTIDTTMRGGR	L			7.3999.3999.3
5	gi|338713436|XP_001503927.2|	PREDICTED: thrombospondin-4-like [Equus caballus]	2170	98508	84	65	20	18	22052	1	1	1	821.06	2460.16	3	2460.16	0.01	1	69.14	2.7e-06	R	FYEGSELVADSGVTIDTTMRGGR	L			19.4166.4166.3
5	gi|338713436|XP_001503927.2|	PREDICTED: thrombospondin-4-like [Equus caballus]	2170	98508	84	65	20	18	23109	1	1	1	888.13	2661.35	3	2661.36	0	1	45.52	0.00052	K	QTEQTYWQATPFRAVAEPGIQLK	A			32.4249.4249.3
5	gi|338713436|XP_001503927.2|	PREDICTED: thrombospondin-4-like [Equus caballus]	2170	98508	84	65	20	18	23110	1	1	1	888.13	2661.35	3	2661.36	0	1	52.54	0.0001	K	QTEQTYWQATPFRAVAEPGIQLK	A			19.4530.4530.3
5	gi|338713436|XP_001503927.2|	PREDICTED: thrombospondin-4-like [Equus caballus]	2170	98508	84	65	20	18	25142	1	1	1	1094.21	3279.6	3	3279.6	0	1	32.46	0.012	R	CVNLAPGFRCDACPVGFSGPVLQGVGISFAK	S			16.4479.4479.3
5	gi|338713436|XP_001503927.2|	PREDICTED: thrombospondin-4-like [Equus caballus]	2170	98508	84	65	20	18	25143	1	1	1	1094.21	3279.6	3	3279.6	0	1	40.94	0.0016	R	CVNLAPGFRCDACPVGFSGPVLQGVGISFAK	S			31.4653.4653.3
5	gi|338713436|XP_001503927.2|	PREDICTED: thrombospondin-4-like [Equus caballus]	2170	98508	84	65	20	18	25144	1	1	1	1094.21	3279.6	3	3279.6	0	1	81.21	1.5e-07	R	CVNLAPGFRCDACPVGFSGPVLQGVGISFAK	S			19.5164.5164.3
5	gi|338713436|XP_001503927.2|	PREDICTED: thrombospondin-4-like [Equus caballus]	2170	98508	84	65	20	18	25145	1	1	1	1094.21	3279.6	3	3279.6	0	1	92.26	1.2e-08	R	CVNLAPGFRCDACPVGFSGPVLQGVGISFAK	S			32.4860.4860.3
6	gi|194211292|XP_001489154.2|	PREDICTED: LOW QUALITY PROTEIN: fibronectin [Equus caballus]	2150	275586	85	70	22	19	489	7	1	1	379.7	757.38	2	757.37	0	0	2.01	8.5	K	GNQQSPK	A			25.1699.1699.2
6	gi|194211292|XP_001489154.2|	PREDICTED: LOW QUALITY PROTEIN: fibronectin [Equus caballus]	2150	275586	85	70	22	19	491	7	1	1	379.7	757.38	2	757.37	0	0	3.43	6.1	K	GNQQSPK	A			19.1737.1737.2
6	gi|194211292|XP_001489154.2|	PREDICTED: LOW QUALITY PROTEIN: fibronectin [Equus caballus]	2150	275586	85	70	22	19	1194	1	1	1	414.75	827.49	2	827.49	0	0	34.31	0.004	R	TIKPDVR	S			20.1819.1819.2
6	gi|194211292|XP_001489154.2|	PREDICTED: LOW QUALITY PROTEIN: fibronectin [Equus caballus]	2150	275586	85	70	22	19	2303	1	1	1	467.74	933.47	2	933.47	0	0	46.92	0.00056	R	ISCTIANR	C			21.1898.1898.2
6	gi|194211292|XP_001489154.2|	PREDICTED: LOW QUALITY PROTEIN: fibronectin [Equus caballus]	2150	275586	85	70	22	19	2304	1	1	1	467.74	933.47	2	933.47	0	0	50.29	0.00026	R	ISCTIANR	C			27.1885.1885.2
6	gi|194211292|XP_001489154.2|	PREDICTED: LOW QUALITY PROTEIN: fibronectin [Equus caballus]	2150	275586	85	70	22	19	2305	1	1	1	467.74	933.47	2	933.47	0	0	43.62	0.0012	R	ISCTIANR	C			35.1876.1876.2
6	gi|194211292|XP_001489154.2|	PREDICTED: LOW QUALITY PROTEIN: fibronectin [Equus caballus]	2150	275586	85	70	22	19	2306	1	1	1	467.74	933.47	2	933.47	0	0	53.82	0.00011	R	ISCTIANR	C			28.1896.1896.2
6	gi|194211292|XP_001489154.2|	PREDICTED: LOW QUALITY PROTEIN: fibronectin [Equus caballus]	2150	275586	85	70	22	19	2307	1	1	1	467.74	933.47	2	933.47	0	0	47.91	0.00044	R	ISCTIANR	C			22.1950.1950.2
6	gi|194211292|XP_001489154.2|	PREDICTED: LOW QUALITY PROTEIN: fibronectin [Equus caballus]	2150	275586	85	70	22	19	5143	1	1	1	555.77	1109.54	2	1109.54	0	0	19.82	0.17	R	STTPDITGYR	I			8.2460.2460.2
6	gi|194211292|XP_001489154.2|	PREDICTED: LOW QUALITY PROTEIN: fibronectin [Equus caballus]	2150	275586	85	70	22	19	5592	1	1	1	569.27	1136.53	2	1136.53	0	0	17.97	0.31	R	FTNVGPDTMR	V			23.2594.2594.2
6	gi|194211292|XP_001489154.2|	PREDICTED: LOW QUALITY PROTEIN: fibronectin [Equus caballus]	2150	275586	85	70	22	19	5593	1	1	1	569.27	1136.53	2	1136.53	0	0	44.98	0.00061	R	FTNVGPDTMR	V			1.2416.2416.2
6	gi|194211292|XP_001489154.2|	PREDICTED: LOW QUALITY PROTEIN: fibronectin [Equus caballus]	2150	275586	85	70	22	19	5594	1	1	1	569.27	1136.53	2	1136.53	0	0	34.9	0.0062	R	FTNVGPDTMR	V			6.2523.2523.2
6	gi|194211292|XP_001489154.2|	PREDICTED: LOW QUALITY PROTEIN: fibronectin [Equus caballus]	2150	275586	85	70	22	19	5595	1	1	1	569.27	1136.53	2	1136.53	0	0	43.9	0.00078	R	FTNVGPDTMR	V			2.2555.2555.2
6	gi|194211292|XP_001489154.2|	PREDICTED: LOW QUALITY PROTEIN: fibronectin [Equus caballus]	2150	275586	85	70	22	19	5596	1	1	1	569.27	1136.53	2	1136.53	0	0	29.82	0.02	R	FTNVGPDTMR	V			20.2900.2900.2
6	gi|194211292|XP_001489154.2|	PREDICTED: LOW QUALITY PROTEIN: fibronectin [Equus caballus]	2150	275586	85	70	22	19	5722	1	1	1	574.3	1146.59	2	1146.59	0	1	19.84	0.32	R	GRISCTIANR	C			14.1743.1743.2
6	gi|194211292|XP_001489154.2|	PREDICTED: LOW QUALITY PROTEIN: fibronectin [Equus caballus]	2150	275586	85	70	22	19	5724	1	1	1	574.3	1146.59	2	1146.59	0	1	25.28	0.09	R	GRISCTIANR	C			20.2079.2079.2
6	gi|194211292|XP_001489154.2|	PREDICTED: LOW QUALITY PROTEIN: fibronectin [Equus caballus]	2150	275586	85	70	22	19	5725	1	1	1	574.3	1146.59	2	1146.59	0	1	14.32	1.1	R	GRISCTIANR	C			8.1822.1822.2
6	gi|194211292|XP_001489154.2|	PREDICTED: LOW QUALITY PROTEIN: fibronectin [Equus caballus]	2150	275586	85	70	22	19	5726	1	1	1	574.3	1146.59	2	1146.59	0	1	21.93	0.2	R	GRISCTIANR	C			7.1954.1954.2
6	gi|194211292|XP_001489154.2|	PREDICTED: LOW QUALITY PROTEIN: fibronectin [Equus caballus]	2150	275586	85	70	22	19	6149	1	1	1	585.23	1168.44	2	1168.44	0	0	44.55	4.2e-05	R	YQCYCYGR	G			18.2042.2042.2
6	gi|194211292|XP_001489154.2|	PREDICTED: LOW QUALITY PROTEIN: fibronectin [Equus caballus]	2150	275586	85	70	22	19	6150	1	1	1	585.23	1168.44	2	1168.44	0	0	33.32	0.00056	R	YQCYCYGR	G			13.2011.2011.2
6	gi|194211292|XP_001489154.2|	PREDICTED: LOW QUALITY PROTEIN: fibronectin [Equus caballus]	2150	275586	85	70	22	19	6151	1	1	1	585.23	1168.44	2	1168.44	0	0	37.62	0.00021	R	YQCYCYGR	G			9.2040.2040.2
6	gi|194211292|XP_001489154.2|	PREDICTED: LOW QUALITY PROTEIN: fibronectin [Equus caballus]	2150	275586	85	70	22	19	6152	1	1	1	585.23	1168.44	2	1168.44	0	0	50.25	1.1e-05	R	YQCYCYGR	G			15.2061.2061.2
6	gi|194211292|XP_001489154.2|	PREDICTED: LOW QUALITY PROTEIN: fibronectin [Equus caballus]	2150	275586	85	70	22	19	6153	1	1	1	585.23	1168.44	2	1168.44	0	0	42.5	6.7e-05	R	YQCYCYGR	G			2.2155.2155.2
6	gi|194211292|XP_001489154.2|	PREDICTED: LOW QUALITY PROTEIN: fibronectin [Equus caballus]	2150	275586	85	70	22	19	9058	1	1	1	675.35	1348.68	2	1348.68	0	0	23.11	0.12	R	WLPSSSPVTGYR	V			13.2972.2972.2
6	gi|194211292|XP_001489154.2|	PREDICTED: LOW QUALITY PROTEIN: fibronectin [Equus caballus]	2150	275586	85	70	22	19	9059	1	1	1	675.35	1348.68	2	1348.68	0	0	40.92	0.002	R	WLPSSSPVTGYR	V			7.3425.3425.2
6	gi|194211292|XP_001489154.2|	PREDICTED: LOW QUALITY PROTEIN: fibronectin [Equus caballus]	2150	275586	85	70	22	19	9060	1	1	1	675.35	1348.68	2	1348.68	0	0	28.55	0.035	R	WLPSSSPVTGYR	V			20.3803.3803.2
6	gi|194211292|XP_001489154.2|	PREDICTED: LOW QUALITY PROTEIN: fibronectin [Equus caballus]	2150	275586	85	70	22	19	9062	1	1	1	675.35	1348.68	2	1348.68	0	0	8.43	3.6	R	WLPSSSPVTGYR	V			19.3595.3595.2
6	gi|194211292|XP_001489154.2|	PREDICTED: LOW QUALITY PROTEIN: fibronectin [Equus caballus]	2150	275586	85	70	22	19	9197	1	1	1	678.35	1354.69	2	1354.69	0	0	59.48	2.2e-05	K	IYLYTLNDNAR	S			1.3276.3276.2
6	gi|194211292|XP_001489154.2|	PREDICTED: LOW QUALITY PROTEIN: fibronectin [Equus caballus]	2150	275586	85	70	22	19	9198	1	1	1	678.35	1354.69	2	1354.69	0	0	61.73	1.3e-05	K	IYLYTLNDNAR	S			8.3346.3346.2
6	gi|194211292|XP_001489154.2|	PREDICTED: LOW QUALITY PROTEIN: fibronectin [Equus caballus]	2150	275586	85	70	22	19	9199	1	1	1	678.35	1354.69	2	1354.69	0	0	65.82	5.1e-06	K	IYLYTLNDNAR	S			4.3320.3320.2
6	gi|194211292|XP_001489154.2|	PREDICTED: LOW QUALITY PROTEIN: fibronectin [Equus caballus]	2150	275586	85	70	22	19	9200	1	1	1	678.35	1354.69	2	1354.69	0	0	41.28	0.0014	K	IYLYTLNDNAR	S			15.3254.3254.2
6	gi|194211292|XP_001489154.2|	PREDICTED: LOW QUALITY PROTEIN: fibronectin [Equus caballus]	2150	275586	85	70	22	19	9201	1	1	1	678.35	1354.69	2	1354.69	0	0	61.54	1.4e-05	K	IYLYTLNDNAR	S			2.3482.3482.2
6	gi|194211292|XP_001489154.2|	PREDICTED: LOW QUALITY PROTEIN: fibronectin [Equus caballus]	2150	275586	85	70	22	19	9492	1	1	1	687.32	1372.63	2	1372.63	0	0	33.75	0.0056	R	TFYQIGDSWEK	Y			1.3382.3382.2
6	gi|194211292|XP_001489154.2|	PREDICTED: LOW QUALITY PROTEIN: fibronectin [Equus caballus]	2150	275586	85	70	22	19	9493	1	1	1	687.32	1372.63	2	1372.63	0	0	37.82	0.0022	R	TFYQIGDSWEK	Y			7.3770.3770.2
6	gi|194211292|XP_001489154.2|	PREDICTED: LOW QUALITY PROTEIN: fibronectin [Equus caballus]	2150	275586	85	70	22	19	9494	1	1	1	687.32	1372.63	2	1372.63	0	0	56.73	2.8e-05	R	TFYQIGDSWEK	Y			8.3461.3461.2
6	gi|194211292|XP_001489154.2|	PREDICTED: LOW QUALITY PROTEIN: fibronectin [Equus caballus]	2150	275586	85	70	22	19	9495	1	1	1	687.32	1372.63	2	1372.63	0	0	32.12	0.0082	R	TFYQIGDSWEK	Y			20.4213.4213.2
6	gi|194211292|XP_001489154.2|	PREDICTED: LOW QUALITY PROTEIN: fibronectin [Equus caballus]	2150	275586	85	70	22	19	12199	1	1	1	772.38	1542.75	2	1542.76	0	0	69.79	2.6e-06	R	SYTITGLQPGTDYK	I			1.3012.3012.2
6	gi|194211292|XP_001489154.2|	PREDICTED: LOW QUALITY PROTEIN: fibronectin [Equus caballus]	2150	275586	85	70	22	19	12200	1	1	1	772.38	1542.75	2	1542.76	0	0	52.62	0.00014	R	SYTITGLQPGTDYK	I			6.3100.3100.2
6	gi|194211292|XP_001489154.2|	PREDICTED: LOW QUALITY PROTEIN: fibronectin [Equus caballus]	2150	275586	85	70	22	19	12201	1	1	1	772.38	1542.75	2	1542.76	0	0	68.71	3.3e-06	R	SYTITGLQPGTDYK	I			4.3051.3051.2
6	gi|194211292|XP_001489154.2|	PREDICTED: LOW QUALITY PROTEIN: fibronectin [Equus caballus]	2150	275586	85	70	22	19	12202	1	1	1	772.38	1542.75	2	1542.76	0	0	69.22	3e-06	R	SYTITGLQPGTDYK	I			7.3322.3322.2
6	gi|194211292|XP_001489154.2|	PREDICTED: LOW QUALITY PROTEIN: fibronectin [Equus caballus]	2150	275586	85	70	22	19	12203	1	1	1	772.38	1542.75	2	1542.76	0	0	63.4	1.1e-05	R	SYTITGLQPGTDYK	I			20.3683.3683.2
6	gi|194211292|XP_001489154.2|	PREDICTED: LOW QUALITY PROTEIN: fibronectin [Equus caballus]	2150	275586	85	70	22	19	12686	1	1	1	790.4	1578.78	2	1578.78	0	0	82.37	1.4e-07	K	QYNVGPSASQYPLR	S			1.2771.2771.2
6	gi|194211292|XP_001489154.2|	PREDICTED: LOW QUALITY PROTEIN: fibronectin [Equus caballus]	2150	275586	85	70	22	19	12687	1	1	1	790.4	1578.78	2	1578.78	0	0	43.04	0.0012	K	QYNVGPSASQYPLR	S			9.2747.2747.2
6	gi|194211292|XP_001489154.2|	PREDICTED: LOW QUALITY PROTEIN: fibronectin [Equus caballus]	2150	275586	85	70	22	19	12688	1	1	1	790.4	1578.78	2	1578.78	0	0	64.35	9.2e-06	K	QYNVGPSASQYPLR	S			4.2835.2835.2
6	gi|194211292|XP_001489154.2|	PREDICTED: LOW QUALITY PROTEIN: fibronectin [Equus caballus]	2150	275586	85	70	22	19	12689	1	1	1	790.4	1578.78	2	1578.78	0	0	70.93	2e-06	K	QYNVGPSASQYPLR	S			5.2985.2985.2
6	gi|194211292|XP_001489154.2|	PREDICTED: LOW QUALITY PROTEIN: fibronectin [Equus caballus]	2150	275586	85	70	22	19	12690	1	1	1	790.4	1578.78	2	1578.78	0	0	26.37	0.058	K	QYNVGPSASQYPLR	S			20.3389.3389.2
6	gi|194211292|XP_001489154.2|	PREDICTED: LOW QUALITY PROTEIN: fibronectin [Equus caballus]	2150	275586	85	70	22	19	12783	1	1	1	793.83	1585.65	2	1585.65	0	0	45.48	0.0001	K	WCGTTQNYDADQK	F			9.2046.2046.2
6	gi|194211292|XP_001489154.2|	PREDICTED: LOW QUALITY PROTEIN: fibronectin [Equus caballus]	2150	275586	85	70	22	19	12784	1	1	1	793.83	1585.65	2	1585.65	0	0	54.22	1.4e-05	K	WCGTTQNYDADQK	F			7.2257.2257.2
6	gi|194211292|XP_001489154.2|	PREDICTED: LOW QUALITY PROTEIN: fibronectin [Equus caballus]	2150	275586	85	70	22	19	12785	1	1	1	793.83	1585.65	2	1585.65	0	0	77.01	7.4e-08	K	WCGTTQNYDADQK	F			8.2087.2087.2
6	gi|194211292|XP_001489154.2|	PREDICTED: LOW QUALITY PROTEIN: fibronectin [Equus caballus]	2150	275586	85	70	22	19	12786	1	1	1	793.83	1585.65	2	1585.65	0	0	69.73	3.9e-07	K	WCGTTQNYDADQK	F			20.2417.2417.2
6	gi|194211292|XP_001489154.2|	PREDICTED: LOW QUALITY PROTEIN: fibronectin [Equus caballus]	2150	275586	85	70	22	19	13249	1	1	1	812.32	1622.63	2	1622.63	0	0	26.06	0.0025	K	CDPIDQCQDSETR	T			15.1931.1931.2
6	gi|194211292|XP_001489154.2|	PREDICTED: LOW QUALITY PROTEIN: fibronectin [Equus caballus]	2150	275586	85	70	22	19	13250	1	1	1	812.32	1622.63	2	1622.63	0	0	58.49	1.4e-06	K	CDPIDQCQDSETR	T			4.1983.1983.2
6	gi|194211292|XP_001489154.2|	PREDICTED: LOW QUALITY PROTEIN: fibronectin [Equus caballus]	2150	275586	85	70	22	19	13251	1	1	1	812.32	1622.63	2	1622.63	0	0	25.49	0.0028	K	CDPIDQCQDSETR	T			8.1944.1944.2
6	gi|194211292|XP_001489154.2|	PREDICTED: LOW QUALITY PROTEIN: fibronectin [Equus caballus]	2150	275586	85	70	22	19	13252	1	1	1	812.32	1622.63	2	1622.63	0	0	47.95	1.6e-05	K	CDPIDQCQDSETR	T			20.2226.2226.2
6	gi|194211292|XP_001489154.2|	PREDICTED: LOW QUALITY PROTEIN: fibronectin [Equus caballus]	2150	275586	85	70	22	19	13253	1	1	1	812.32	1622.63	2	1622.63	0	0	59.85	1e-06	K	CDPIDQCQDSETR	T			7.2105.2105.2
6	gi|194211292|XP_001489154.2|	PREDICTED: LOW QUALITY PROTEIN: fibronectin [Equus caballus]	2150	275586	85	70	22	19	13552	1	1	1	823.9	1645.78	2	1645.78	0	0	57.71	3.3e-05	K	YSFCTDSAVLVQTR	G			9.3223.3223.2
6	gi|194211292|XP_001489154.2|	PREDICTED: LOW QUALITY PROTEIN: fibronectin [Equus caballus]	2150	275586	85	70	22	19	13553	1	1	1	823.9	1645.78	2	1645.78	0	0	111.09	1.5e-10	K	YSFCTDSAVLVQTR	G			1.3256.3256.2
6	gi|194211292|XP_001489154.2|	PREDICTED: LOW QUALITY PROTEIN: fibronectin [Equus caballus]	2150	275586	85	70	22	19	13554	1	1	1	823.9	1645.78	2	1645.78	0	0	101.84	1.3e-09	K	YSFCTDSAVLVQTR	G			2.3462.3462.2
6	gi|194211292|XP_001489154.2|	PREDICTED: LOW QUALITY PROTEIN: fibronectin [Equus caballus]	2150	275586	85	70	22	19	13555	1	1	1	823.9	1645.78	2	1645.78	0	0	45.55	0.00054	K	YSFCTDSAVLVQTR	G			8.3326.3326.2
6	gi|194211292|XP_001489154.2|	PREDICTED: LOW QUALITY PROTEIN: fibronectin [Equus caballus]	2150	275586	85	70	22	19	13556	1	1	1	823.9	1645.78	2	1645.78	0	0	82.16	1.2e-07	K	YSFCTDSAVLVQTR	G			32.3502.3502.2
6	gi|194211292|XP_001489154.2|	PREDICTED: LOW QUALITY PROTEIN: fibronectin [Equus caballus]	2150	275586	85	70	22	19	15534	1	1	1	896.41	1790.81	2	1790.81	0	0	85.91	3.7e-08	R	TYLGNALVCTCYGGSR	G			13.3080.3080.2
6	gi|194211292|XP_001489154.2|	PREDICTED: LOW QUALITY PROTEIN: fibronectin [Equus caballus]	2150	275586	85	70	22	19	15535	1	1	1	896.41	1790.81	2	1790.81	0	0	45.7	0.00039	R	TYLGNALVCTCYGGSR	G			2.3408.3408.2
6	gi|194211292|XP_001489154.2|	PREDICTED: LOW QUALITY PROTEIN: fibronectin [Equus caballus]	2150	275586	85	70	22	19	15536	1	1	1	896.41	1790.81	2	1790.81	0	0	35.27	0.0043	R	TYLGNALVCTCYGGSR	G			7.3570.3570.2
6	gi|194211292|XP_001489154.2|	PREDICTED: LOW QUALITY PROTEIN: fibronectin [Equus caballus]	2150	275586	85	70	22	19	15537	1	1	1	896.41	1790.81	2	1790.81	0	0	86.13	3.5e-08	R	TYLGNALVCTCYGGSR	G			8.3279.3279.2
6	gi|194211292|XP_001489154.2|	PREDICTED: LOW QUALITY PROTEIN: fibronectin [Equus caballus]	2150	275586	85	70	22	19	15538	1	1	1	896.41	1790.81	2	1790.81	0	0	96.25	3.5e-09	R	TYLGNALVCTCYGGSR	G			19.3718.3718.2
6	gi|194211292|XP_001489154.2|	PREDICTED: LOW QUALITY PROTEIN: fibronectin [Equus caballus]	2150	275586	85	70	22	19	16671	1	1	1	621.31	1860.9	3	1860.9	0.01	0	25.37	0.062	R	HASLQTTSTGSGPFTDVR	T			27.2599.2599.3
6	gi|194211292|XP_001489154.2|	PREDICTED: LOW QUALITY PROTEIN: fibronectin [Equus caballus]	2150	275586	85	70	22	19	16672	1	1	1	621.31	1860.9	3	1860.9	0.01	0	34.42	0.0077	R	HASLQTTSTGSGPFTDVR	T			1.2604.2604.3
6	gi|194211292|XP_001489154.2|	PREDICTED: LOW QUALITY PROTEIN: fibronectin [Equus caballus]	2150	275586	85	70	22	19	16673	1	1	1	621.31	1860.9	3	1860.9	0.01	0	36.66	0.0046	R	HASLQTTSTGSGPFTDVR	T			13.2521.2521.3
6	gi|194211292|XP_001489154.2|	PREDICTED: LOW QUALITY PROTEIN: fibronectin [Equus caballus]	2150	275586	85	70	22	19	16674	1	1	1	621.31	1860.9	3	1860.9	0.01	0	32.22	0.013	R	HASLQTTSTGSGPFTDVR	T			7.2890.2890.3
6	gi|194211292|XP_001489154.2|	PREDICTED: LOW QUALITY PROTEIN: fibronectin [Equus caballus]	2150	275586	85	70	22	19	16675	1	1	1	621.31	1860.9	3	1860.9	0.01	0	39.16	0.0026	R	HASLQTTSTGSGPFTDVR	T			2.2764.2764.3
6	gi|194211292|XP_001489154.2|	PREDICTED: LOW QUALITY PROTEIN: fibronectin [Equus caballus]	2150	275586	85	70	22	19	16676	1	1	1	931.46	1860.9	2	1860.9	0.01	0	36.46	0.0048	R	HASLQTTSTGSGPFTDVR	T			8.2688.2688.2
6	gi|194211292|XP_001489154.2|	PREDICTED: LOW QUALITY PROTEIN: fibronectin [Equus caballus]	2150	275586	85	70	22	19	16677	1	1	1	931.46	1860.9	2	1860.9	0.01	0	79.53	2.4e-07	R	HASLQTTSTGSGPFTDVR	T			15.2593.2593.2
6	gi|194211292|XP_001489154.2|	PREDICTED: LOW QUALITY PROTEIN: fibronectin [Equus caballus]	2150	275586	85	70	22	19	16678	1	1	1	931.46	1860.9	2	1860.9	0.01	0	75	6.8e-07	R	HASLQTTSTGSGPFTDVR	T			7.2896.2896.2
6	gi|194211292|XP_001489154.2|	PREDICTED: LOW QUALITY PROTEIN: fibronectin [Equus caballus]	2150	275586	85	70	22	19	16679	1	1	1	931.46	1860.9	2	1860.9	0.01	0	29.48	0.024	R	HASLQTTSTGSGPFTDVR	T			32.2802.2802.2
6	gi|194211292|XP_001489154.2|	PREDICTED: LOW QUALITY PROTEIN: fibronectin [Equus caballus]	2150	275586	85	70	22	19	16680	1	1	1	931.46	1860.9	2	1860.9	0.01	0	55.12	6.6e-05	R	HASLQTTSTGSGPFTDVR	T			20.3192.3192.2
6	gi|194211292|XP_001489154.2|	PREDICTED: LOW QUALITY PROTEIN: fibronectin [Equus caballus]	2150	275586	85	70	22	19	16898	1	1	1	939.89	1877.77	2	1877.79	-0.02	0	41.43	0.00024	K	EYLGAICSCTCFGGQR	G			1.3162.3162.2
6	gi|194211292|XP_001489154.2|	PREDICTED: LOW QUALITY PROTEIN: fibronectin [Equus caballus]	2150	275586	85	70	22	19	17169	1	1	1	953.54	1905.07	2	1905.07	0	0	13.04	0.21	R	VTWAPPPSIELTNLLVR	Y			9.5097.5097.2
6	gi|194211292|XP_001489154.2|	PREDICTED: LOW QUALITY PROTEIN: fibronectin [Equus caballus]	2150	275586	85	70	22	19	17170	1	1	1	953.54	1905.07	2	1905.07	0	0	13.68	0.18	R	VTWAPPPSIELTNLLVR	Y			19.5863.5863.2
6	gi|194211292|XP_001489154.2|	PREDICTED: LOW QUALITY PROTEIN: fibronectin [Equus caballus]	2150	275586	85	70	22	19	17171	1	1	1	953.54	1905.07	2	1905.07	0	0	58.77	5.6e-06	R	VTWAPPPSIELTNLLVR	Y			20.6202.6202.2
6	gi|194211292|XP_001489154.2|	PREDICTED: LOW QUALITY PROTEIN: fibronectin [Equus caballus]	2150	275586	85	70	22	19	17172	1	1	1	953.54	1905.07	2	1905.07	0	0	20.73	0.036	R	VTWAPPPSIELTNLLVR	Y			8.5074.5074.2
6	gi|194211292|XP_001489154.2|	PREDICTED: LOW QUALITY PROTEIN: fibronectin [Equus caballus]	2150	275586	85	70	22	19	17800	1	1	1	656.67	1966.98	3	1966.98	0	0	30.66	0.021	R	NTFAEVTGLSPGVTYHFK	I			13.3447.3447.3
6	gi|194211292|XP_001489154.2|	PREDICTED: LOW QUALITY PROTEIN: fibronectin [Equus caballus]	2150	275586	85	70	22	19	17801	1	1	1	656.67	1966.98	3	1966.98	0	0	15.34	0.71	R	NTFAEVTGLSPGVTYHFK	I			20.4474.4474.3
6	gi|194211292|XP_001489154.2|	PREDICTED: LOW QUALITY PROTEIN: fibronectin [Equus caballus]	2150	275586	85	70	22	19	19027	1	1	1	692.29	2073.85	3	2073.85	0	1	22.01	0.018	R	DNMKWCGTTQNYDADQK	F			19.2644.2644.3
6	gi|194211292|XP_001489154.2|	PREDICTED: LOW QUALITY PROTEIN: fibronectin [Equus caballus]	2150	275586	85	70	22	19	24219	1	1	1	977.09	2928.24	3	2928.23	0	1	9.71	0.35	R	GFNCESKPEPEETCFDKYTGNTYR	V			7.3008.3008.3
6	gi|194211292|XP_001489154.2|	PREDICTED: LOW QUALITY PROTEIN: fibronectin [Equus caballus]	2150	275586	85	70	22	19	24220	1	1	1	977.09	2928.24	3	2928.23	0	1	54.16	1.2e-05	R	GFNCESKPEPEETCFDKYTGNTYR	V			8.2783.2783.3
7	gi|194226345|XP_001488401.2|	PREDICTED: collagen alpha-1(VI) chain [Equus caballus]	2110	110045	121	90	24	19	2606	1	0	1	479.29	956.56	2	956.57	0	0	52.93	6.7e-05	R	IALVITDGR	S			36.3069.3069.2
7	gi|194226345|XP_001488401.2|	PREDICTED: collagen alpha-1(VI) chain [Equus caballus]	2110	110045	121	90	24	19	2607	1	0	1	479.29	956.56	2	956.57	0	0	52.8	6.9e-05	R	IALVITDGR	S			14.2884.2884.2
7	gi|194226345|XP_001488401.2|	PREDICTED: collagen alpha-1(VI) chain [Equus caballus]	2110	110045	121	90	24	19	2608	1	0	1	479.29	956.56	2	956.57	0	0	52.78	7e-05	R	IALVITDGR	S			4.3101.3101.2
7	gi|194226345|XP_001488401.2|	PREDICTED: collagen alpha-1(VI) chain [Equus caballus]	2110	110045	121	90	24	19	2609	1	0	1	479.29	956.56	2	956.57	0	0	51.35	9.7e-05	R	IALVITDGR	S			18.3003.3003.2
7	gi|194226345|XP_001488401.2|	PREDICTED: collagen alpha-1(VI) chain [Equus caballus]	2110	110045	121	90	24	19	2610	1	0	1	479.29	956.56	2	956.57	0	0	52.73	7e-05	R	IALVITDGR	S			29.3287.3287.2
7	gi|194226345|XP_001488401.2|	PREDICTED: collagen alpha-1(VI) chain [Equus caballus]	2110	110045	121	90	24	19	2611	2	0	1	479.29	956.57	2	956.57	0	0	18.8	0.16	R	IALVITDGR	S			20.3232.3232.2
7	gi|194226345|XP_001488401.2|	PREDICTED: collagen alpha-1(VI) chain [Equus caballus]	2110	110045	121	90	24	19	2612	5	0	1	479.29	956.57	2	956.57	0	0	7.09	2.3	R	IALVITDGR	S			24.2645.2645.2
7	gi|194226345|XP_001488401.2|	PREDICTED: collagen alpha-1(VI) chain [Equus caballus]	2110	110045	121	90	24	19	2613	5	0	1	479.29	956.57	2	956.57	0	0	5.64	3.3	R	IALVITDGR	S			7.2941.2941.2
7	gi|194226345|XP_001488401.2|	PREDICTED: collagen alpha-1(VI) chain [Equus caballus]	2110	110045	121	90	24	19	2614	2	0	1	479.29	956.57	2	956.57	0	0	23.98	0.048	R	IALVITDGR	S			19.3033.3033.2
7	gi|194226345|XP_001488401.2|	PREDICTED: collagen alpha-1(VI) chain [Equus caballus]	2110	110045	121	90	24	19	2615	4	0	1	479.29	956.57	2	956.57	0	0	7.75	2	R	IALVITDGR	S			23.2855.2855.2
7	gi|194226345|XP_001488401.2|	PREDICTED: collagen alpha-1(VI) chain [Equus caballus]	2110	110045	121	90	24	19	3540	1	1	1	511.23	1020.44	2	1020.44	0	0	56.72	1.2e-05	R	EASSEEVDR	R			19.1437.1437.2
7	gi|194226345|XP_001488401.2|	PREDICTED: collagen alpha-1(VI) chain [Equus caballus]	2110	110045	121	90	24	19	3541	1	1	1	511.23	1020.44	2	1020.44	0	0	46.68	0.00012	R	EASSEEVDR	R			20.1478.1478.2
7	gi|194226345|XP_001488401.2|	PREDICTED: collagen alpha-1(VI) chain [Equus caballus]	2110	110045	121	90	24	19	3542	1	1	1	511.23	1020.44	2	1020.44	0	0	45.47	0.00016	R	EASSEEVDR	R			23.1461.1461.2
7	gi|194226345|XP_001488401.2|	PREDICTED: collagen alpha-1(VI) chain [Equus caballus]	2110	110045	121	90	24	19	3894	1	1	1	520.3	1038.58	2	1038.58	0	0	27.19	0.015	R	LLPPTQNTR	I			19.2273.2273.2
7	gi|194226345|XP_001488401.2|	PREDICTED: collagen alpha-1(VI) chain [Equus caballus]	2110	110045	121	90	24	19	3895	1	1	1	520.3	1038.58	2	1038.58	0	0	28.46	0.011	R	LLPPTQNTR	I			32.2200.2200.2
7	gi|194226345|XP_001488401.2|	PREDICTED: collagen alpha-1(VI) chain [Equus caballus]	2110	110045	121	90	24	19	3896	1	1	1	520.3	1038.58	2	1038.58	0	0	12.89	0.4	R	LLPPTQNTR	I			31.2101.2101.2
7	gi|194226345|XP_001488401.2|	PREDICTED: collagen alpha-1(VI) chain [Equus caballus]	2110	110045	121	90	24	19	3897	1	1	1	520.3	1038.58	2	1038.58	0	0	14.49	0.28	R	LLPPTQNTR	I			22.2115.2115.2
7	gi|194226345|XP_001488401.2|	PREDICTED: collagen alpha-1(VI) chain [Equus caballus]	2110	110045	121	90	24	19	3898	1	1	1	520.3	1038.58	2	1038.58	0	0	8.4	1.1	R	LLPPTQNTR	I			25.2123.2123.2
7	gi|194226345|XP_001488401.2|	PREDICTED: collagen alpha-1(VI) chain [Equus caballus]	2110	110045	121	90	24	19	6267	1	1	1	589.28	1176.54	2	1176.54	0	1	5.24	3.8	R	EASSEEVDRR	L			13.1350.1350.2
7	gi|194226345|XP_001488401.2|	PREDICTED: collagen alpha-1(VI) chain [Equus caballus]	2110	110045	121	90	24	19	6270	1	1	1	589.28	1176.54	2	1176.54	0	1	22.75	0.067	R	EASSEEVDRR	L			23.1422.1422.2
7	gi|194226345|XP_001488401.2|	PREDICTED: collagen alpha-1(VI) chain [Equus caballus]	2110	110045	121	90	24	19	6272	1	1	1	393.19	1176.54	3	1176.54	0	1	42.71	0.00071	R	EASSEEVDRR	L			19.1401.1401.3
7	gi|194226345|XP_001488401.2|	PREDICTED: collagen alpha-1(VI) chain [Equus caballus]	2110	110045	121	90	24	19	6273	1	1	1	393.19	1176.54	3	1176.54	0	1	31.88	0.0086	R	EASSEEVDRR	L			20.1430.1430.3
7	gi|194226345|XP_001488401.2|	PREDICTED: collagen alpha-1(VI) chain [Equus caballus]	2110	110045	121	90	24	19	6372	1	1	1	395.55	1183.63	3	1183.62	0	1	30.24	0.016	K	ASVDAVKYFGK	G			20.3282.3282.3
7	gi|194226345|XP_001488401.2|	PREDICTED: collagen alpha-1(VI) chain [Equus caballus]	2110	110045	121	90	24	19	6373	1	1	1	395.55	1183.63	3	1183.62	0	1	40.14	0.0016	K	ASVDAVKYFGK	G			19.3075.3075.3
7	gi|194226345|XP_001488401.2|	PREDICTED: collagen alpha-1(VI) chain [Equus caballus]	2110	110045	121	90	24	19	7506	3	1	1	626.79	1251.56	2	1251.56	-0.01	0	0.6	8.4	R	NFTAADWGQSR	D			28.1505.1505.2
7	gi|194226345|XP_001488401.2|	PREDICTED: collagen alpha-1(VI) chain [Equus caballus]	2110	110045	121	90	24	19	7996	1	1	1	641.87	1281.72	2	1281.72	0	1	41.94	0.0006	R	SRLLPPTQNTR	I			23.2143.2143.2
7	gi|194226345|XP_001488401.2|	PREDICTED: collagen alpha-1(VI) chain [Equus caballus]	2110	110045	121	90	24	19	7997	1	1	1	641.87	1281.72	2	1281.72	0	1	45.59	0.00026	R	SRLLPPTQNTR	I			31.2109.2109.2
7	gi|194226345|XP_001488401.2|	PREDICTED: collagen alpha-1(VI) chain [Equus caballus]	2110	110045	121	90	24	19	7998	1	1	1	641.87	1281.72	2	1281.72	0	1	40.94	0.00075	R	SRLLPPTQNTR	I			26.2089.2089.2
7	gi|194226345|XP_001488401.2|	PREDICTED: collagen alpha-1(VI) chain [Equus caballus]	2110	110045	121	90	24	19	7999	1	1	1	641.87	1281.72	2	1281.72	0	1	45.57	0.00026	R	SRLLPPTQNTR	I			21.2056.2056.2
7	gi|194226345|XP_001488401.2|	PREDICTED: collagen alpha-1(VI) chain [Equus caballus]	2110	110045	121	90	24	19	8000	1	1	1	641.87	1281.72	2	1281.72	0	1	51.9	6e-05	R	SRLLPPTQNTR	I			32.2165.2165.2
7	gi|194226345|XP_001488401.2|	PREDICTED: collagen alpha-1(VI) chain [Equus caballus]	2110	110045	121	90	24	19	8129	1	1	1	645.35	1288.68	2	1288.68	0	0	57.5	3.9e-05	R	LSIIATDHTYR	R			19.3035.3035.2
7	gi|194226345|XP_001488401.2|	PREDICTED: collagen alpha-1(VI) chain [Equus caballus]	2110	110045	121	90	24	19	8130	1	1	1	645.35	1288.68	2	1288.68	0	0	45.35	0.00064	R	LSIIATDHTYR	R			20.3233.3233.2
7	gi|194226345|XP_001488401.2|	PREDICTED: collagen alpha-1(VI) chain [Equus caballus]	2110	110045	121	90	24	19	9202	1	1	1	678.79	1355.57	2	1355.57	0	0	39.77	0.00042	R	GDPGEAGPQGDQGR	E	Oxidation (P)	0.00300000000000.0	8.1371.1371.2
7	gi|194226345|XP_001488401.2|	PREDICTED: collagen alpha-1(VI) chain [Equus caballus]	2110	110045	121	90	24	19	9203	1	1	1	678.79	1355.57	2	1355.57	0	0	44.78	0.00013	R	GDPGEAGPQGDQGR	E	Oxidation (P)	0.00300000000000.0	5.1410.1410.2
7	gi|194226345|XP_001488401.2|	PREDICTED: collagen alpha-1(VI) chain [Equus caballus]	2110	110045	121	90	24	19	9204	1	1	1	678.79	1355.57	2	1355.57	0	0	40.82	0.00033	R	GDPGEAGPQGDQGR	E	Oxidation (P)	0.00300000000000.0	4.1400.1400.2
7	gi|194226345|XP_001488401.2|	PREDICTED: collagen alpha-1(VI) chain [Equus caballus]	2110	110045	121	90	24	19	9205	1	1	1	678.79	1355.57	2	1355.57	0	0	42.3	0.00023	R	GDPGEAGPQGDQGR	E	Oxidation (P)	0.00300000000000.0	23.1446.1446.2
7	gi|194226345|XP_001488401.2|	PREDICTED: collagen alpha-1(VI) chain [Equus caballus]	2110	110045	121	90	24	19	9206	1	1	1	678.79	1355.57	2	1355.57	0	0	36.53	0.00088	R	GDPGEAGPQGDQGR	E	Oxidation (P)	0.00300000000000.0	32.1446.1446.2
7	gi|194226345|XP_001488401.2|	PREDICTED: collagen alpha-1(VI) chain [Equus caballus]	2110	110045	121	90	24	19	11383	1	1	1	496.56	1486.67	3	1486.67	0	1	8.97	1.7	R	FYREASSEEVDR	R			20.2165.2165.3
7	gi|194226345|XP_001488401.2|	PREDICTED: collagen alpha-1(VI) chain [Equus caballus]	2110	110045	121	90	24	19	12220	1	1	1	515.62	1543.83	3	1543.83	0	1	32.66	0.0098	R	IALVITDGRSDTQR	D			20.3346.3346.3
7	gi|194226345|XP_001488401.2|	PREDICTED: collagen alpha-1(VI) chain [Equus caballus]	2110	110045	121	90	24	19	12221	1	1	1	515.62	1543.83	3	1543.83	0	1	35.39	0.0052	R	IALVITDGRSDTQR	D			32.2931.2931.3
7	gi|194226345|XP_001488401.2|	PREDICTED: collagen alpha-1(VI) chain [Equus caballus]	2110	110045	121	90	24	19	12222	1	1	1	515.62	1543.83	3	1543.83	0	1	26.54	0.04	R	IALVITDGRSDTQR	D			21.2762.2762.3
7	gi|194226345|XP_001488401.2|	PREDICTED: collagen alpha-1(VI) chain [Equus caballus]	2110	110045	121	90	24	19	12223	1	1	1	515.62	1543.83	3	1543.83	0	1	39.8	0.0019	R	IALVITDGRSDTQR	D			22.2884.2884.3
7	gi|194226345|XP_001488401.2|	PREDICTED: collagen alpha-1(VI) chain [Equus caballus]	2110	110045	121	90	24	19	12224	1	1	1	515.62	1543.83	3	1543.83	0	1	32.05	0.011	R	IALVITDGRSDTQR	D			25.2904.2904.3
7	gi|194226345|XP_001488401.2|	PREDICTED: collagen alpha-1(VI) chain [Equus caballus]	2110	110045	121	90	24	19	12225	1	1	1	772.92	1543.83	2	1543.83	0	1	14.97	0.56	R	IALVITDGRSDTQR	D			30.2961.2961.2
7	gi|194226345|XP_001488401.2|	PREDICTED: collagen alpha-1(VI) chain [Equus caballus]	2110	110045	121	90	24	19	12226	1	1	1	772.92	1543.83	2	1543.83	0	1	22.7	0.094	R	IALVITDGRSDTQR	D			31.2841.2841.2
7	gi|194226345|XP_001488401.2|	PREDICTED: collagen alpha-1(VI) chain [Equus caballus]	2110	110045	121	90	24	19	12227	1	1	1	772.92	1543.83	2	1543.83	0	1	34.01	0.007	R	IALVITDGRSDTQR	D			22.2886.2886.2
7	gi|194226345|XP_001488401.2|	PREDICTED: collagen alpha-1(VI) chain [Equus caballus]	2110	110045	121	90	24	19	12228	1	1	1	772.92	1543.83	2	1543.83	0	1	48.12	0.00027	R	IALVITDGRSDTQR	D			32.2925.2925.2
7	gi|194226345|XP_001488401.2|	PREDICTED: collagen alpha-1(VI) chain [Equus caballus]	2110	110045	121	90	24	19	12229	1	1	1	772.92	1543.83	2	1543.83	0	1	41.24	0.0013	R	IALVITDGRSDTQR	D			20.3343.3343.2
7	gi|194226345|XP_001488401.2|	PREDICTED: collagen alpha-1(VI) chain [Equus caballus]	2110	110045	121	90	24	19	12568	1	1	1	524.92	1571.73	3	1571.73	0	1	16.3	0.52	R	GPPGLRGDPGYEGER	G	Oxidation (P)	0.003000000000000.0	20.2350.2350.3
7	gi|194226345|XP_001488401.2|	PREDICTED: collagen alpha-1(VI) chain [Equus caballus]	2110	110045	121	90	24	19	12714	1	1	1	527.62	1579.84	3	1579.84	0	0	53.03	8.7e-05	K	VFSVAITPDHLEPR	L			1.3200.3200.3
7	gi|194226345|XP_001488401.2|	PREDICTED: collagen alpha-1(VI) chain [Equus caballus]	2110	110045	121	90	24	19	12715	1	1	1	527.62	1579.84	3	1579.84	0	0	47.18	0.00034	K	VFSVAITPDHLEPR	L			8.3259.3259.3
7	gi|194226345|XP_001488401.2|	PREDICTED: collagen alpha-1(VI) chain [Equus caballus]	2110	110045	121	90	24	19	12716	1	1	1	527.62	1579.84	3	1579.84	0	0	39.62	0.0019	K	VFSVAITPDHLEPR	L			7.3546.3546.3
7	gi|194226345|XP_001488401.2|	PREDICTED: collagen alpha-1(VI) chain [Equus caballus]	2110	110045	121	90	24	19	12717	1	1	1	527.62	1579.84	3	1579.84	0	0	41.8	0.0012	K	VFSVAITPDHLEPR	L			5.3425.3425.3
7	gi|194226345|XP_001488401.2|	PREDICTED: collagen alpha-1(VI) chain [Equus caballus]	2110	110045	121	90	24	19	12718	1	1	1	527.62	1579.84	3	1579.84	0	0	37.46	0.0031	K	VFSVAITPDHLEPR	L			2.3388.3388.3
7	gi|194226345|XP_001488401.2|	PREDICTED: collagen alpha-1(VI) chain [Equus caballus]	2110	110045	121	90	24	19	12719	1	1	1	527.62	1579.84	3	1579.84	0	0	49.32	0.00021	K	VFSVAITPDHLEPR	L			20.4073.4073.3
7	gi|194226345|XP_001488401.2|	PREDICTED: collagen alpha-1(VI) chain [Equus caballus]	2110	110045	121	90	24	19	12720	1	1	1	527.62	1579.84	3	1579.84	0	0	40.08	0.0017	K	VFSVAITPDHLEPR	L			32.3527.3527.3
7	gi|194226345|XP_001488401.2|	PREDICTED: collagen alpha-1(VI) chain [Equus caballus]	2110	110045	121	90	24	19	12721	1	1	1	527.62	1579.84	3	1579.84	0	0	40.31	0.0016	K	VFSVAITPDHLEPR	L			19.3807.3807.3
7	gi|194226345|XP_001488401.2|	PREDICTED: collagen alpha-1(VI) chain [Equus caballus]	2110	110045	121	90	24	19	12722	1	1	1	527.62	1579.84	3	1579.84	0	0	40.77	0.0015	K	VFSVAITPDHLEPR	L			23.3526.3526.3
7	gi|194226345|XP_001488401.2|	PREDICTED: collagen alpha-1(VI) chain [Equus caballus]	2110	110045	121	90	24	19	12723	1	1	1	527.62	1579.84	3	1579.84	0	0	34.57	0.0061	K	VFSVAITPDHLEPR	L			1.3280.3280.3
7	gi|194226345|XP_001488401.2|	PREDICTED: collagen alpha-1(VI) chain [Equus caballus]	2110	110045	121	90	24	19	12724	1	1	1	790.93	1579.84	2	1579.84	0	0	16.01	0.4	K	VFSVAITPDHLEPR	L			21.3300.3300.2
7	gi|194226345|XP_001488401.2|	PREDICTED: collagen alpha-1(VI) chain [Equus caballus]	2110	110045	121	90	24	19	12725	1	1	1	790.93	1579.84	2	1579.84	0	0	51.65	0.00011	K	VFSVAITPDHLEPR	L			8.3355.3355.2
7	gi|194226345|XP_001488401.2|	PREDICTED: collagen alpha-1(VI) chain [Equus caballus]	2110	110045	121	90	24	19	12726	1	1	1	790.93	1579.84	2	1579.84	0	0	64.92	5.1e-06	K	VFSVAITPDHLEPR	L			5.3525.3525.2
7	gi|194226345|XP_001488401.2|	PREDICTED: collagen alpha-1(VI) chain [Equus caballus]	2110	110045	121	90	24	19	12727	1	1	1	790.93	1579.84	2	1579.84	0	0	54.33	5.9e-05	K	VFSVAITPDHLEPR	L			2.3486.3486.2
7	gi|194226345|XP_001488401.2|	PREDICTED: collagen alpha-1(VI) chain [Equus caballus]	2110	110045	121	90	24	19	12728	1	1	1	790.93	1579.84	2	1579.84	0	0	60.32	1.5e-05	K	VFSVAITPDHLEPR	L			7.3653.3653.2
7	gi|194226345|XP_001488401.2|	PREDICTED: collagen alpha-1(VI) chain [Equus caballus]	2110	110045	121	90	24	19	12729	1	1	1	790.93	1579.84	2	1579.84	0	0	54.55	5.6e-05	K	VFSVAITPDHLEPR	L			7.3549.3549.2
7	gi|194226345|XP_001488401.2|	PREDICTED: collagen alpha-1(VI) chain [Equus caballus]	2110	110045	121	90	24	19	13125	1	1	1	538.28	1611.82	3	1611.83	0	0	0.44	23	K	VFSVAITPDHLEPR	L	2 Oxidation (P)	0.00000003000030.0	19.3808.3808.3
7	gi|194226345|XP_001488401.2|	PREDICTED: collagen alpha-1(VI) chain [Equus caballus]	2110	110045	121	90	24	19	13233	1	1	1	541.59	1621.75	3	1621.75	0	0	22.97	0.082	R	GAPGPAGPPGDPGLMGAR	G	3 Oxidation (P)	0.000030003003000000.0	20.2871.2871.3
7	gi|194226345|XP_001488401.2|	PREDICTED: collagen alpha-1(VI) chain [Equus caballus]	2110	110045	121	90	24	19	13234	1	1	1	811.88	1621.75	2	1621.75	0	0	33.25	0.0079	R	GAPGPAGPPGDPGLMGAR	G	Oxidation (M); 2 Oxidation (P)	0.003000003000001000.0	9.2385.2385.2
7	gi|194226345|XP_001488401.2|	PREDICTED: collagen alpha-1(VI) chain [Equus caballus]	2110	110045	121	90	24	19	13235	1	1	1	811.88	1621.75	2	1621.75	0	0	9.75	1.8	R	GAPGPAGPPGDPGLMGAR	G	Oxidation (M); 2 Oxidation (P)	0.003000003000001000.0	22.2527.2527.2
7	gi|194226345|XP_001488401.2|	PREDICTED: collagen alpha-1(VI) chain [Equus caballus]	2110	110045	121	90	24	19	13236	1	1	1	811.88	1621.75	2	1621.75	0	0	33.3	0.0078	R	GAPGPAGPPGDPGLMGAR	G	Oxidation (M); 2 Oxidation (P)	0.003000003000001000.0	23.2557.2557.2
7	gi|194226345|XP_001488401.2|	PREDICTED: collagen alpha-1(VI) chain [Equus caballus]	2110	110045	121	90	24	19	13237	1	1	1	811.88	1621.75	2	1621.75	0	0	23.74	0.071	R	GAPGPAGPPGDPGLMGAR	G	Oxidation (M); 2 Oxidation (P)	0.003000000003001000.0	19.2694.2694.2
7	gi|194226345|XP_001488401.2|	PREDICTED: collagen alpha-1(VI) chain [Equus caballus]	2110	110045	121	90	24	19	13238	1	1	1	811.88	1621.75	2	1621.75	0	0	66.39	3.8e-06	R	GAPGPAGPPGDPGLMGAR	G	3 Oxidation (P)	0.003000003003000000.0	20.2860.2860.2
7	gi|194226345|XP_001488401.2|	PREDICTED: collagen alpha-1(VI) chain [Equus caballus]	2110	110045	121	90	24	19	13832	1	1	1	556.26	1665.74	3	1665.75	0	1	44.11	0.00044	R	GPRGDPGEAGPQGDQGR	E	Oxidation (P)	0.00000300000000000.0	20.1450.1450.3
7	gi|194226345|XP_001488401.2|	PREDICTED: collagen alpha-1(VI) chain [Equus caballus]	2110	110045	121	90	24	19	15593	1	1	1	897.93	1793.84	2	1793.84	0	0	61.49	1.3e-05	R	VSVMQYSGTGQQQPER	A			25.2565.2565.2
7	gi|194226345|XP_001488401.2|	PREDICTED: collagen alpha-1(VI) chain [Equus caballus]	2110	110045	121	90	24	19	15594	1	1	1	897.93	1793.84	2	1793.84	0	0	93.47	8.2e-09	R	VSVMQYSGTGQQQPER	A			32.2579.2579.2
7	gi|194226345|XP_001488401.2|	PREDICTED: collagen alpha-1(VI) chain [Equus caballus]	2110	110045	121	90	24	19	15595	1	1	1	897.93	1793.84	2	1793.84	0	0	52.58	0.0001	R	VSVMQYSGTGQQQPER	A			22.2547.2547.2
7	gi|194226345|XP_001488401.2|	PREDICTED: collagen alpha-1(VI) chain [Equus caballus]	2110	110045	121	90	24	19	15596	1	1	1	897.93	1793.84	2	1793.84	0	0	86.29	4.3e-08	R	VSVMQYSGTGQQQPER	A			23.2583.2583.2
7	gi|194226345|XP_001488401.2|	PREDICTED: collagen alpha-1(VI) chain [Equus caballus]	2110	110045	121	90	24	19	15597	1	1	1	897.93	1793.84	2	1793.84	0	0	57.01	3.6e-05	R	VSVMQYSGTGQQQPER	A			20.2893.2893.2
7	gi|194226345|XP_001488401.2|	PREDICTED: collagen alpha-1(VI) chain [Equus caballus]	2110	110045	121	90	24	19	15603	1	1	1	598.95	1793.84	3	1793.84	0.01	0	54.93	5.9e-05	R	VSVMQYSGTGQQQPER	A			20.2897.2897.3
7	gi|194226345|XP_001488401.2|	PREDICTED: collagen alpha-1(VI) chain [Equus caballus]	2110	110045	121	90	24	19	16220	1	1	1	913.92	1825.83	2	1825.83	0	0	17.19	0.25	R	VSVMQYSGTGQQQPER	A	Oxidation (M); Oxidation (P)	0.0001000000000300.0	20.2914.2914.2
7	gi|194226345|XP_001488401.2|	PREDICTED: collagen alpha-1(VI) chain [Equus caballus]	2110	110045	121	90	24	19	17164	1	1	1	635.69	1904.04	3	1904.04	0	1	22.76	0.048	R	LLLFSDGNSQGATAAAIKK	A			22.3456.3456.3
7	gi|194226345|XP_001488401.2|	PREDICTED: collagen alpha-1(VI) chain [Equus caballus]	2110	110045	121	90	24	19	17165	1	1	1	635.69	1904.04	3	1904.04	0	1	31.69	0.0061	R	LLLFSDGNSQGATAAAIKK	A			19.3819.3819.3
7	gi|194226345|XP_001488401.2|	PREDICTED: collagen alpha-1(VI) chain [Equus caballus]	2110	110045	121	90	24	19	17166	1	1	1	635.69	1904.04	3	1904.04	0	1	35.09	0.0028	R	LLLFSDGNSQGATAAAIKK	A			20.4077.4077.3
7	gi|194226345|XP_001488401.2|	PREDICTED: collagen alpha-1(VI) chain [Equus caballus]	2110	110045	121	90	24	19	17167	1	1	1	953.03	1904.04	2	1904.04	0.01	1	20.95	0.057	R	LLLFSDGNSQGATAAAIKK	A			19.3829.3829.2
7	gi|194226345|XP_001488401.2|	PREDICTED: collagen alpha-1(VI) chain [Equus caballus]	2110	110045	121	90	24	19	17168	1	1	1	953.03	1904.04	2	1904.04	0.01	1	31.49	0.0051	R	LLLFSDGNSQGATAAAIKK	A			20.4088.4088.2
7	gi|194226345|XP_001488401.2|	PREDICTED: collagen alpha-1(VI) chain [Equus caballus]	2110	110045	121	90	24	19	17353	1	1	1	643	1925.99	3	1925.98	0	1	24.51	0.076	R	VLVTDKTAEYNVAYGQR	H			33.2463.2463.3
7	gi|194226345|XP_001488401.2|	PREDICTED: collagen alpha-1(VI) chain [Equus caballus]	2110	110045	121	90	24	19	17354	1	1	1	643	1925.99	3	1925.98	0	1	33.21	0.01	R	VLVTDKTAEYNVAYGQR	H			1.2611.2611.3
7	gi|194226345|XP_001488401.2|	PREDICTED: collagen alpha-1(VI) chain [Equus caballus]	2110	110045	121	90	24	19	17355	1	1	1	643	1925.99	3	1925.98	0	1	43.63	0.00093	R	VLVTDKTAEYNVAYGQR	H			13.2529.2529.3
7	gi|194226345|XP_001488401.2|	PREDICTED: collagen alpha-1(VI) chain [Equus caballus]	2110	110045	121	90	24	19	17356	1	1	1	643	1925.99	3	1925.98	0	1	39.02	0.0027	R	VLVTDKTAEYNVAYGQR	H			35.2595.2595.3
7	gi|194226345|XP_001488401.2|	PREDICTED: collagen alpha-1(VI) chain [Equus caballus]	2110	110045	121	90	24	19	17357	1	1	1	643	1925.99	3	1925.98	0	1	36.59	0.0047	R	VLVTDKTAEYNVAYGQR	H			2.2773.2773.3
7	gi|194226345|XP_001488401.2|	PREDICTED: collagen alpha-1(VI) chain [Equus caballus]	2110	110045	121	90	24	19	17358	1	1	1	964	1925.99	2	1925.98	0.01	1	37.33	0.0039	R	VLVTDKTAEYNVAYGQR	H			2.2771.2771.2
7	gi|194226345|XP_001488401.2|	PREDICTED: collagen alpha-1(VI) chain [Equus caballus]	2110	110045	121	90	24	19	17359	1	1	1	964	1925.99	2	1925.98	0.01	1	85.64	5.7e-08	R	VLVTDKTAEYNVAYGQR	H			15.2599.2599.2
7	gi|194226345|XP_001488401.2|	PREDICTED: collagen alpha-1(VI) chain [Equus caballus]	2110	110045	121	90	24	19	17360	1	1	1	964	1925.99	2	1925.98	0.01	1	43.12	0.001	R	VLVTDKTAEYNVAYGQR	H			26.2695.2695.2
7	gi|194226345|XP_001488401.2|	PREDICTED: collagen alpha-1(VI) chain [Equus caballus]	2110	110045	121	90	24	19	17361	1	1	1	964	1925.99	2	1925.98	0.01	1	81.53	1.5e-07	R	VLVTDKTAEYNVAYGQR	H			31.2716.2716.2
7	gi|194226345|XP_001488401.2|	PREDICTED: collagen alpha-1(VI) chain [Equus caballus]	2110	110045	121	90	24	19	17362	1	1	1	964	1925.99	2	1925.98	0.01	1	44.64	0.00072	R	VLVTDKTAEYNVAYGQR	H			24.2601.2601.2
7	gi|194226345|XP_001488401.2|	PREDICTED: collagen alpha-1(VI) chain [Equus caballus]	2110	110045	121	90	24	19	17485	1	1	1	648.33	1941.98	3	1941.98	0	1	8.78	3.3	R	VLVTDKTAEYNVAYGQR	H	Oxidation (K)	0.00000200000000000.0	25.2780.2780.3
7	gi|194226345|XP_001488401.2|	PREDICTED: collagen alpha-1(VI) chain [Equus caballus]	2110	110045	121	90	24	19	17487	1	1	1	648.33	1941.98	3	1941.98	0	1	21.74	0.17	R	VLVTDKTAEYNVAYGQR	H	Oxidation (K)	0.00000200000000000.0	20.3195.3195.3
7	gi|194226345|XP_001488401.2|	PREDICTED: collagen alpha-1(VI) chain [Equus caballus]	2110	110045	121	90	24	19	17488	1	1	1	648.33	1941.98	3	1941.98	0	1	13.05	1.2	R	VLVTDKTAEYNVAYGQR	H	Oxidation (K)	0.00000200000000000.0	22.2753.2753.3
7	gi|194226345|XP_001488401.2|	PREDICTED: collagen alpha-1(VI) chain [Equus caballus]	2110	110045	121	90	24	19	17489	1	1	1	648.33	1941.98	3	1941.98	0	1	19.45	0.29	R	VLVTDKTAEYNVAYGQR	H	Oxidation (K)	0.00000200000000000.0	23.2813.2813.3
7	gi|194226345|XP_001488401.2|	PREDICTED: collagen alpha-1(VI) chain [Equus caballus]	2110	110045	121	90	24	19	17490	1	1	1	972	1941.98	2	1941.98	0	1	24.06	0.1	R	VLVTDKTAEYNVAYGQR	H	Oxidation (K)	0.00000200000000000.0	20.3181.3181.2
7	gi|194226345|XP_001488401.2|	PREDICTED: collagen alpha-1(VI) chain [Equus caballus]	2110	110045	121	90	24	19	18338	1	1	1	668.35	2002.02	3	2002.02	0	0	59.33	2.7e-05	R	VASYQELLGGVFYQSVSR	K			23.5022.5022.3
7	gi|194226345|XP_001488401.2|	PREDICTED: collagen alpha-1(VI) chain [Equus caballus]	2110	110045	121	90	24	19	18339	1	1	1	668.35	2002.02	3	2002.02	0	0	48.48	0.00033	R	VASYQELLGGVFYQSVSR	K			21.4787.4787.3
7	gi|194226345|XP_001488401.2|	PREDICTED: collagen alpha-1(VI) chain [Equus caballus]	2110	110045	121	90	24	19	18340	1	1	1	668.35	2002.02	3	2002.02	0	0	48.21	0.00035	R	VASYQELLGGVFYQSVSR	K			25.4939.4939.3
7	gi|194226345|XP_001488401.2|	PREDICTED: collagen alpha-1(VI) chain [Equus caballus]	2110	110045	121	90	24	19	18341	1	1	1	668.35	2002.02	3	2002.02	0	0	38.51	0.0033	R	VASYQELLGGVFYQSVSR	K			26.4789.4789.3
7	gi|194226345|XP_001488401.2|	PREDICTED: collagen alpha-1(VI) chain [Equus caballus]	2110	110045	121	90	24	19	18342	1	1	1	668.35	2002.02	3	2002.02	0	0	45.71	0.00063	R	VASYQELLGGVFYQSVSR	K			31.4862.4862.3
7	gi|194226345|XP_001488401.2|	PREDICTED: collagen alpha-1(VI) chain [Equus caballus]	2110	110045	121	90	24	19	18343	1	1	1	1002.02	2002.02	2	2002.02	0	0	38.03	0.0037	R	VASYQELLGGVFYQSVSR	K			18.4695.4695.2
7	gi|194226345|XP_001488401.2|	PREDICTED: collagen alpha-1(VI) chain [Equus caballus]	2110	110045	121	90	24	19	18344	1	1	1	1002.02	2002.02	2	2002.02	0	0	27.58	0.041	R	VASYQELLGGVFYQSVSR	K			27.4616.4616.2
7	gi|194226345|XP_001488401.2|	PREDICTED: collagen alpha-1(VI) chain [Equus caballus]	2110	110045	121	90	24	19	18345	1	1	1	1002.02	2002.02	2	2002.02	0	0	27.66	0.04	R	VASYQELLGGVFYQSVSR	K			9.4646.4646.2
7	gi|194226345|XP_001488401.2|	PREDICTED: collagen alpha-1(VI) chain [Equus caballus]	2110	110045	121	90	24	19	18346	1	1	1	1002.02	2002.02	2	2002.02	0	0	48.51	0.00033	R	VASYQELLGGVFYQSVSR	K			26.4784.4784.2
7	gi|194226345|XP_001488401.2|	PREDICTED: collagen alpha-1(VI) chain [Equus caballus]	2110	110045	121	90	24	19	18347	1	1	1	1002.02	2002.02	2	2002.02	0	0	62.42	1.3e-05	R	VASYQELLGGVFYQSVSR	K			23.5017.5017.2
7	gi|194226345|XP_001488401.2|	PREDICTED: collagen alpha-1(VI) chain [Equus caballus]	2110	110045	121	90	24	19	18648	1	1	1	1015.49	2028.97	2	2028.97	0	0	51.47	0.00016	K	LQWMAGGTFTGEALQYTR	S			32.4515.4515.2
7	gi|194226345|XP_001488401.2|	PREDICTED: collagen alpha-1(VI) chain [Equus caballus]	2110	110045	121	90	24	19	18649	1	1	1	1015.49	2028.97	2	2028.97	0	0	69.44	2.6e-06	K	LQWMAGGTFTGEALQYTR	S			19.4817.4817.2
7	gi|194226345|XP_001488401.2|	PREDICTED: collagen alpha-1(VI) chain [Equus caballus]	2110	110045	121	90	24	19	18650	1	1	1	1015.49	2028.97	2	2028.97	0	0	62.51	1.3e-05	K	LQWMAGGTFTGEALQYTR	S			20.5106.5106.2
7	gi|194226345|XP_001488401.2|	PREDICTED: collagen alpha-1(VI) chain [Equus caballus]	2110	110045	121	90	24	19	23449	1	1	1	910.45	2728.34	3	2728.34	0	0	53.25	0.00011	R	TVAFQDCPVDLFFVLDTSESVALR	L			20.6993.6993.3
7	gi|194226345|XP_001488401.2|	PREDICTED: collagen alpha-1(VI) chain [Equus caballus]	2110	110045	121	90	24	19	23589	5	1	1	692.84	2767.32	4	2767.3	0.03	1	0.31	24	R	GDEGPPGLEGPRGAPGPAGPPGDPGLMGAR	G	2 Oxidation (P)	0.000003000030000000000000000000.0	20.2083.2083.4
7	gi|194226345|XP_001488401.2|	PREDICTED: collagen alpha-1(VI) chain [Equus caballus]	2110	110045	121	90	24	19	24862	1	1	1	1058.52	3172.53	3	3172.54	-0.01	1	37.55	0.0036	K	YLIVVTDGHPLEGYKEPCGGLEDAVNEAK	H			15.3485.3485.3
7	gi|194226345|XP_001488401.2|	PREDICTED: collagen alpha-1(VI) chain [Equus caballus]	2110	110045	121	90	24	19	24863	1	1	1	1058.52	3172.53	3	3172.54	-0.01	1	44.44	0.00073	K	YLIVVTDGHPLEGYKEPCGGLEDAVNEAK	H			19.4046.4046.3
7	gi|194226345|XP_001488401.2|	PREDICTED: collagen alpha-1(VI) chain [Equus caballus]	2110	110045	121	90	24	19	24864	1	1	1	1058.52	3172.53	3	3172.54	-0.01	1	58.09	3.1e-05	K	YLIVVTDGHPLEGYKEPCGGLEDAVNEAK	H			20.4333.4333.3
7	gi|194226345|XP_001488401.2|	PREDICTED: collagen alpha-1(VI) chain [Equus caballus]	2110	110045	121	90	24	19	24865	1	1	1	794.14	3172.54	4	3172.54	0	1	21.59	0.13	K	YLIVVTDGHPLEGYKEPCGGLEDAVNEAK	H			20.4331.4331.4
7	gi|194226345|XP_001488401.2|	PREDICTED: collagen alpha-1(VI) chain [Equus caballus]	2110	110045	121	90	24	19	24866	1	1	1	794.14	3172.54	4	3172.54	0	1	17.59	0.33	K	YLIVVTDGHPLEGYKEPCGGLEDAVNEAK	H			19.4052.4052.4
7	gi|194226345|XP_001488401.2|	PREDICTED: collagen alpha-1(VI) chain [Equus caballus]	2110	110045	121	90	24	19	26352	1	1	1	982.73	3926.87	4	3926.87	0	1	6.31	6	K	KCPDYTCPITFSSPADITILLDGSASVGSHNFDITK	R			32.4858.4858.4
8	gi|149751386|XP_001499938.1|	PREDICTED: prelamin-A/C isoform 1 [Equus caballus]	2094	74330	93	72	27	22	551	1	1	1	383.67	765.32	2	765.31	0	0	13.58	0.22	R	EMAEMR	A			19.1890.1890.2
8	gi|149751386|XP_001499938.1|	PREDICTED: prelamin-A/C isoform 1 [Equus caballus]	2094	74330	93	72	27	22	552	1	1	1	383.67	765.32	2	765.31	0	0	16.45	0.11	R	EMAEMR	A			20.1983.1983.2
8	gi|149751386|XP_001499938.1|	PREDICTED: prelamin-A/C isoform 1 [Equus caballus]	2094	74330	93	72	27	22	2839	1	1	1	486.76	971.5	2	971.5	0	0	27.08	0.034	R	LSPSPTSQR	S			32.1747.1747.2
8	gi|149751386|XP_001499938.1|	PREDICTED: prelamin-A/C isoform 1 [Equus caballus]	2094	74330	93	72	27	22	2840	1	1	1	486.76	971.5	2	971.5	0	0	27.66	0.029	R	LSPSPTSQR	S			19.1728.1728.2
8	gi|149751386|XP_001499938.1|	PREDICTED: prelamin-A/C isoform 1 [Equus caballus]	2094	74330	93	72	27	22	2841	1	1	1	486.76	971.5	2	971.5	0	0	34.27	0.0064	R	LSPSPTSQR	S			22.1681.1681.2
8	gi|149751386|XP_001499938.1|	PREDICTED: prelamin-A/C isoform 1 [Equus caballus]	2094	74330	93	72	27	22	2842	1	1	1	486.76	971.51	2	971.5	0	0	27.8	0.034	R	LSPSPTSQR	S			20.1803.1803.2
8	gi|149751386|XP_001499938.1|	PREDICTED: prelamin-A/C isoform 1 [Equus caballus]	2094	74330	93	72	27	22	3501	1	1	1	509.78	1017.55	2	1017.55	0	1	42.95	0.0014	K	TLDSVAKER	A			20.1933.1933.2
8	gi|149751386|XP_001499938.1|	PREDICTED: prelamin-A/C isoform 1 [Equus caballus]	2094	74330	93	72	27	22	3790	3	1	1	516.76	1031.51	2	1031.51	0	0	6.84	5.3	K	QLQDEMLR	R			20.2332.2332.2
8	gi|149751386|XP_001499938.1|	PREDICTED: prelamin-A/C isoform 1 [Equus caballus]	2094	74330	93	72	27	22	4213	1	1	1	529.32	1056.63	2	1056.63	0	1	44.45	0.00055	R	ARLQLELSK	V			20.3186.3186.2
8	gi|149751386|XP_001499938.1|	PREDICTED: prelamin-A/C isoform 1 [Equus caballus]	2094	74330	93	72	27	22	4729	1	1	1	545.28	1088.55	2	1088.55	0	0	47.59	0.00042	R	SLETENAGLR	L			22.2292.2292.2
8	gi|149751386|XP_001499938.1|	PREDICTED: prelamin-A/C isoform 1 [Equus caballus]	2094	74330	93	72	27	22	4730	7	1	1	545.28	1088.55	2	1088.55	0	0	0.24	23	R	SLETENAGLR	L			29.2322.2322.2
8	gi|149751386|XP_001499938.1|	PREDICTED: prelamin-A/C isoform 1 [Equus caballus]	2094	74330	93	72	27	22	4731	1	1	1	545.28	1088.55	2	1088.55	0	0	49.97	0.00024	R	SLETENAGLR	L			20.2552.2552.2
8	gi|149751386|XP_001499938.1|	PREDICTED: prelamin-A/C isoform 1 [Equus caballus]	2094	74330	93	72	27	22	4732	5	1	1	545.28	1088.55	2	1088.55	0	0	5.76	6.4	R	SLETENAGLR	L			7.2341.2341.2
8	gi|149751386|XP_001499938.1|	PREDICTED: prelamin-A/C isoform 1 [Equus caballus]	2094	74330	93	72	27	22	5620	1	1	1	380.2	1137.58	3	1137.58	0	1	3.53	12	K	TYSAKLDNAR	Q			7.1861.1861.3
8	gi|149751386|XP_001499938.1|	PREDICTED: prelamin-A/C isoform 1 [Equus caballus]	2094	74330	93	72	27	22	5622	1	1	1	380.2	1137.58	3	1137.58	0	1	24.62	0.092	K	TYSAKLDNAR	Q			20.1966.1966.3
8	gi|149751386|XP_001499938.1|	PREDICTED: prelamin-A/C isoform 1 [Equus caballus]	2094	74330	93	72	27	22	5739	1	1	1	574.79	1147.57	2	1147.57	0	0	50.76	0.00026	R	ITESEEVVSR	E			14.1882.1882.2
8	gi|149751386|XP_001499938.1|	PREDICTED: prelamin-A/C isoform 1 [Equus caballus]	2094	74330	93	72	27	22	5740	1	1	1	574.79	1147.57	2	1147.57	0	0	33.01	0.015	R	ITESEEVVSR	E			28.2003.2003.2
8	gi|149751386|XP_001499938.1|	PREDICTED: prelamin-A/C isoform 1 [Equus caballus]	2094	74330	93	72	27	22	5741	1	1	1	574.79	1147.57	2	1147.57	0	0	82.05	1.9e-07	R	ITESEEVVSR	E			21.2003.2003.2
8	gi|149751386|XP_001499938.1|	PREDICTED: prelamin-A/C isoform 1 [Equus caballus]	2094	74330	93	72	27	22	5742	1	1	1	574.79	1147.57	2	1147.57	0	0	77.68	5.2e-07	R	ITESEEVVSR	E			8.1995.1995.2
8	gi|149751386|XP_001499938.1|	PREDICTED: prelamin-A/C isoform 1 [Equus caballus]	2094	74330	93	72	27	22	5743	1	1	1	574.79	1147.57	2	1147.57	0	0	76.9	6.2e-07	R	ITESEEVVSR	E			7.2158.2158.2
8	gi|149751386|XP_001499938.1|	PREDICTED: prelamin-A/C isoform 1 [Equus caballus]	2094	74330	93	72	27	22	6425	1	1	1	594.32	1186.63	2	1186.63	0	1	42.8	0.00095	K	LRDLEDSLAR	E			20.3122.3122.2
8	gi|149751386|XP_001499938.1|	PREDICTED: prelamin-A/C isoform 1 [Equus caballus]	2094	74330	93	72	27	22	6426	1	1	1	396.55	1186.63	3	1186.63	0	1	27.88	0.031	K	LRDLEDSLAR	E			22.2716.2716.3
8	gi|149751386|XP_001499938.1|	PREDICTED: prelamin-A/C isoform 1 [Equus caballus]	2094	74330	93	72	27	22	6427	1	1	1	396.55	1186.63	3	1186.63	0	1	31.65	0.013	K	LRDLEDSLAR	E			19.2930.2930.3
8	gi|149751386|XP_001499938.1|	PREDICTED: prelamin-A/C isoform 1 [Equus caballus]	2094	74330	93	72	27	22	6428	1	1	1	396.55	1186.63	3	1186.63	0	1	34.33	0.0069	K	LRDLEDSLAR	E			20.3116.3116.3
8	gi|149751386|XP_001499938.1|	PREDICTED: prelamin-A/C isoform 1 [Equus caballus]	2094	74330	93	72	27	22	7328	1	1	1	622.34	1242.66	2	1242.66	0	1	21.17	0.2	K	LLEGEEERLR	L			25.2474.2474.2
8	gi|149751386|XP_001499938.1|	PREDICTED: prelamin-A/C isoform 1 [Equus caballus]	2094	74330	93	72	27	22	7329	1	1	1	622.34	1242.66	2	1242.66	0	1	26.61	0.056	K	LLEGEEERLR	L			23.2497.2497.2
8	gi|149751386|XP_001499938.1|	PREDICTED: prelamin-A/C isoform 1 [Equus caballus]	2094	74330	93	72	27	22	7330	1	1	1	622.34	1242.66	2	1242.66	0	1	30.37	0.023	K	LLEGEEERLR	L			22.2465.2465.2
8	gi|149751386|XP_001499938.1|	PREDICTED: prelamin-A/C isoform 1 [Equus caballus]	2094	74330	93	72	27	22	7331	1	1	1	622.34	1242.66	2	1242.66	0	1	32.05	0.016	K	LLEGEEERLR	L			19.2626.2626.2
8	gi|149751386|XP_001499938.1|	PREDICTED: prelamin-A/C isoform 1 [Equus caballus]	2094	74330	93	72	27	22	7332	1	1	1	622.34	1242.66	2	1242.66	0	1	29.24	0.03	K	LLEGEEERLR	L			20.2789.2789.2
8	gi|149751386|XP_001499938.1|	PREDICTED: prelamin-A/C isoform 1 [Equus caballus]	2094	74330	93	72	27	22	7333	1	1	1	415.23	1242.66	3	1242.66	0	1	15.59	0.71	K	LLEGEEERLR	L			20.2788.2788.3
8	gi|149751386|XP_001499938.1|	PREDICTED: prelamin-A/C isoform 1 [Equus caballus]	2094	74330	93	72	27	22	7334	1	1	1	415.23	1242.66	3	1242.66	0	1	15.82	0.67	K	LLEGEEERLR	L			23.2492.2492.3
8	gi|149751386|XP_001499938.1|	PREDICTED: prelamin-A/C isoform 1 [Equus caballus]	2094	74330	93	72	27	22	7335	1	1	1	415.23	1242.66	3	1242.66	0	1	13.16	1.2	K	LLEGEEERLR	L			22.2467.2467.3
8	gi|149751386|XP_001499938.1|	PREDICTED: prelamin-A/C isoform 1 [Equus caballus]	2094	74330	93	72	27	22	7336	1	1	1	415.23	1242.66	3	1242.66	0	1	17.14	0.49	K	LLEGEEERLR	L			19.2622.2622.3
8	gi|149751386|XP_001499938.1|	PREDICTED: prelamin-A/C isoform 1 [Equus caballus]	2094	74330	93	72	27	22	7342	1	1	1	622.37	1242.72	2	1242.72	0	1	30.09	0.01	R	LKDLEALLNSK	E			7.3756.3756.2
8	gi|149751386|XP_001499938.1|	PREDICTED: prelamin-A/C isoform 1 [Equus caballus]	2094	74330	93	72	27	22	7343	1	1	1	622.37	1242.72	2	1242.72	0	1	33.13	0.005	R	LKDLEALLNSK	E			19.3919.3919.2
8	gi|149751386|XP_001499938.1|	PREDICTED: prelamin-A/C isoform 1 [Equus caballus]	2094	74330	93	72	27	22	7344	1	1	1	622.37	1242.72	2	1242.72	0	1	40.77	0.00086	R	LKDLEALLNSK	E			20.4186.4186.2
8	gi|149751386|XP_001499938.1|	PREDICTED: prelamin-A/C isoform 1 [Equus caballus]	2094	74330	93	72	27	22	8166	2	1	1	431.89	1292.63	3	1292.64	0	1	17.89	0.42	K	AAYEAELGDARK	T			20.2437.2437.3
8	gi|149751386|XP_001499938.1|	PREDICTED: prelamin-A/C isoform 1 [Equus caballus]	2094	74330	93	72	27	22	9273	1	1	1	680.35	1358.68	2	1358.68	0	0	51.23	0.00019	R	SGAQASSTPLSPTR	I			8.2023.2023.2
8	gi|149751386|XP_001499938.1|	PREDICTED: prelamin-A/C isoform 1 [Equus caballus]	2094	74330	93	72	27	22	9274	1	1	1	680.35	1358.68	2	1358.68	0	0	52.19	0.00015	R	SGAQASSTPLSPTR	I			32.2140.2140.2
8	gi|149751386|XP_001499938.1|	PREDICTED: prelamin-A/C isoform 1 [Equus caballus]	2094	74330	93	72	27	22	9275	1	1	1	680.35	1358.68	2	1358.68	0	0	63.54	1.1e-05	R	SGAQASSTPLSPTR	I			25.2104.2104.2
8	gi|149751386|XP_001499938.1|	PREDICTED: prelamin-A/C isoform 1 [Equus caballus]	2094	74330	93	72	27	22	9276	1	1	1	680.35	1358.68	2	1358.68	0	0	41.98	0.0016	R	SGAQASSTPLSPTR	I			24.1997.1997.2
8	gi|149751386|XP_001499938.1|	PREDICTED: prelamin-A/C isoform 1 [Equus caballus]	2094	74330	93	72	27	22	9277	1	1	1	680.35	1358.68	2	1358.68	0	0	64.53	8.7e-06	R	SGAQASSTPLSPTR	I			23.2113.2113.2
8	gi|149751386|XP_001499938.1|	PREDICTED: prelamin-A/C isoform 1 [Equus caballus]	2094	74330	93	72	27	22	9324	1	1	1	682.31	1362.61	2	1362.61	0	0	42.1	0.00096	K	AQNTWGCGNSLR	T			23.2548.2548.2
8	gi|149751386|XP_001499938.1|	PREDICTED: prelamin-A/C isoform 1 [Equus caballus]	2094	74330	93	72	27	22	9325	1	1	1	682.31	1362.61	2	1362.61	0	0	38.79	0.0021	K	AQNTWGCGNSLR	T			22.2513.2513.2
8	gi|149751386|XP_001499938.1|	PREDICTED: prelamin-A/C isoform 1 [Equus caballus]	2094	74330	93	72	27	22	9326	1	1	1	682.31	1362.61	2	1362.61	0	0	68.4	2.3e-06	K	AQNTWGCGNSLR	T			19.2682.2682.2
8	gi|149751386|XP_001499938.1|	PREDICTED: prelamin-A/C isoform 1 [Equus caballus]	2094	74330	93	72	27	22	9327	1	1	1	682.31	1362.61	2	1362.61	0	0	58.39	2.3e-05	K	AQNTWGCGNSLR	T			20.2846.2846.2
8	gi|149751386|XP_001499938.1|	PREDICTED: prelamin-A/C isoform 1 [Equus caballus]	2094	74330	93	72	27	22	9738	8	1	1	464.56	1390.67	3	1390.67	0	0	1.94	14	R	SGAQASSTPLSPTR	I	2 Oxidation (P)	0.00000000300300.0	5.1867.1867.3
8	gi|149751386|XP_001499938.1|	PREDICTED: prelamin-A/C isoform 1 [Equus caballus]	2094	74330	93	72	27	22	9739	5	1	1	464.56	1390.67	3	1390.67	0	0	5.91	5.6	R	SGAQASSTPLSPTR	I	2 Oxidation (P)	0.00000000300300.0	7.1888.1888.3
8	gi|149751386|XP_001499938.1|	PREDICTED: prelamin-A/C isoform 1 [Equus caballus]	2094	74330	93	72	27	22	10123	1	1	1	709.39	1416.76	2	1416.76	0	1	54	8.3e-05	R	LRITESEEVVSR	E			19.2730.2730.2
8	gi|149751386|XP_001499938.1|	PREDICTED: prelamin-A/C isoform 1 [Equus caballus]	2094	74330	93	72	27	22	10124	1	1	1	709.39	1416.76	2	1416.76	0	1	54.55	7.3e-05	R	LRITESEEVVSR	E			20.2906.2906.2
8	gi|149751386|XP_001499938.1|	PREDICTED: prelamin-A/C isoform 1 [Equus caballus]	2094	74330	93	72	27	22	10368	1	1	1	715.9	1429.78	2	1429.78	0	0	67.2	3.1e-06	R	IDSLSAQLSQLQK	Q			20.4104.4104.2
8	gi|149751386|XP_001499938.1|	PREDICTED: prelamin-A/C isoform 1 [Equus caballus]	2094	74330	93	72	27	22	11453	1	1	1	746.38	1490.74	2	1490.74	0	0	66.33	6.5e-06	R	TALINSTGEEVAMR	K			15.2832.2832.2
8	gi|149751386|XP_001499938.1|	PREDICTED: prelamin-A/C isoform 1 [Equus caballus]	2094	74330	93	72	27	22	11454	1	1	1	746.38	1490.74	2	1490.74	0	0	71.83	1.8e-06	R	TALINSTGEEVAMR	K			8.2910.2910.2
8	gi|149751386|XP_001499938.1|	PREDICTED: prelamin-A/C isoform 1 [Equus caballus]	2094	74330	93	72	27	22	11455	1	1	1	746.38	1490.74	2	1490.74	0	0	55.74	7.5e-05	R	TALINSTGEEVAMR	K			7.3155.3155.2
8	gi|149751386|XP_001499938.1|	PREDICTED: prelamin-A/C isoform 1 [Equus caballus]	2094	74330	93	72	27	22	11456	1	1	1	746.38	1490.74	2	1490.74	0	0	81.54	2e-07	R	TALINSTGEEVAMR	K			23.3061.3061.2
8	gi|149751386|XP_001499938.1|	PREDICTED: prelamin-A/C isoform 1 [Equus caballus]	2094	74330	93	72	27	22	11457	1	1	1	746.38	1490.74	2	1490.74	0	0	90.72	2.4e-08	R	TALINSTGEEVAMR	K			32.3046.3046.2
8	gi|149751386|XP_001499938.1|	PREDICTED: prelamin-A/C isoform 1 [Equus caballus]	2094	74330	93	72	27	22	11611	1	1	1	501.58	1501.71	3	1501.72	0	1	42.36	0.0012	R	AQHEDQVEQYKK	E			20.1603.1603.3
8	gi|149751386|XP_001499938.1|	PREDICTED: prelamin-A/C isoform 1 [Equus caballus]	2094	74330	93	72	27	22	11684	1	1	1	754.37	1506.73	2	1506.73	-0.01	0	65.9	7.1e-06	R	TALINSTGEEVAMR	K	Oxidation (M)	0.00000000000010.0	20.3498.3498.2
8	gi|149751386|XP_001499938.1|	PREDICTED: prelamin-A/C isoform 1 [Equus caballus]	2094	74330	93	72	27	22	12491	5	1	1	783.87	1565.73	2	1565.74	-0.01	0	0.32	16	R	SVGGSGGGSFGDNLVTR	S			31.2988.2988.2
8	gi|149751386|XP_001499938.1|	PREDICTED: prelamin-A/C isoform 1 [Equus caballus]	2094	74330	93	72	27	22	12495	1	1	1	783.88	1565.74	2	1565.74	0	0	74.53	7.2e-07	R	SVGGSGGGSFGDNLVTR	S			27.2749.2749.2
8	gi|149751386|XP_001499938.1|	PREDICTED: prelamin-A/C isoform 1 [Equus caballus]	2094	74330	93	72	27	22	12496	1	1	1	783.88	1565.74	2	1565.74	0	0	102	1.3e-09	R	SVGGSGGGSFGDNLVTR	S			21.2816.2816.2
8	gi|149751386|XP_001499938.1|	PREDICTED: prelamin-A/C isoform 1 [Equus caballus]	2094	74330	93	72	27	22	12497	1	1	1	783.88	1565.74	2	1565.74	0	0	92.27	1.2e-08	R	SVGGSGGGSFGDNLVTR	S			31.2889.2889.2
8	gi|149751386|XP_001499938.1|	PREDICTED: prelamin-A/C isoform 1 [Equus caballus]	2094	74330	93	72	27	22	12498	1	1	1	783.88	1565.74	2	1565.74	0	0	97.65	3.5e-09	R	SVGGSGGGSFGDNLVTR	S			25.2957.2957.2
8	gi|149751386|XP_001499938.1|	PREDICTED: prelamin-A/C isoform 1 [Equus caballus]	2094	74330	93	72	27	22	12499	1	1	1	783.88	1565.74	2	1565.74	0	0	81.75	1.4e-07	R	SVGGSGGGSFGDNLVTR	S			20.3415.3415.2
8	gi|149751386|XP_001499938.1|	PREDICTED: prelamin-A/C isoform 1 [Equus caballus]	2094	74330	93	72	27	22	13071	1	1	1	535.94	1604.81	3	1604.8	0	1	30.19	0.024	R	VAVEEVDEEGKFVR	L			20.3204.3204.3
8	gi|149751386|XP_001499938.1|	PREDICTED: prelamin-A/C isoform 1 [Equus caballus]	2094	74330	93	72	27	22	13072	1	1	1	803.41	1604.81	2	1604.8	0.01	1	70.75	2e-06	R	VAVEEVDEEGKFVR	L			19.3003.3003.2
8	gi|149751386|XP_001499938.1|	PREDICTED: prelamin-A/C isoform 1 [Equus caballus]	2094	74330	93	72	27	22	13073	1	1	1	803.41	1604.81	2	1604.8	0.01	1	75.04	7.6e-07	R	VAVEEVDEEGKFVR	L			20.3199.3199.2
8	gi|149751386|XP_001499938.1|	PREDICTED: prelamin-A/C isoform 1 [Equus caballus]	2094	74330	93	72	27	22	13317	1	1	1	543.94	1628.8	3	1628.8	0	1	52.57	0.00015	R	LQEKEDLQELNDR	L			20.2742.2742.3
8	gi|149751386|XP_001499938.1|	PREDICTED: prelamin-A/C isoform 1 [Equus caballus]	2094	74330	93	72	27	22	13318	1	1	1	543.94	1628.8	3	1628.8	0	1	47.18	0.00053	R	LQEKEDLQELNDR	L			19.2587.2587.3
8	gi|149751386|XP_001499938.1|	PREDICTED: prelamin-A/C isoform 1 [Equus caballus]	2094	74330	93	72	27	22	13320	1	1	1	815.41	1628.8	2	1628.8	0	1	23.56	0.12	R	LQEKEDLQELNDR	L			8.2356.2356.2
8	gi|149751386|XP_001499938.1|	PREDICTED: prelamin-A/C isoform 1 [Equus caballus]	2094	74330	93	72	27	22	13321	1	1	1	815.41	1628.8	2	1628.8	0	1	68.9	3.5e-06	R	LQEKEDLQELNDR	L			22.2432.2432.2
8	gi|149751386|XP_001499938.1|	PREDICTED: prelamin-A/C isoform 1 [Equus caballus]	2094	74330	93	72	27	22	13322	1	1	1	815.41	1628.8	2	1628.8	0	1	73.46	1.2e-06	R	LQEKEDLQELNDR	L			19.2581.2581.2
8	gi|149751386|XP_001499938.1|	PREDICTED: prelamin-A/C isoform 1 [Equus caballus]	2094	74330	93	72	27	22	13323	1	1	1	815.41	1628.8	2	1628.8	0	1	76.04	6.8e-07	R	LQEKEDLQELNDR	L			20.2737.2737.2
8	gi|149751386|XP_001499938.1|	PREDICTED: prelamin-A/C isoform 1 [Equus caballus]	2094	74330	93	72	27	22	14213	1	1	1	567.33	1698.96	3	1698.96	0	1	61.71	3.5e-06	R	IRIDSLSAQLSQLQK	Q			20.4353.4353.3
8	gi|149751386|XP_001499938.1|	PREDICTED: prelamin-A/C isoform 1 [Equus caballus]	2094	74330	93	72	27	22	14214	1	1	1	567.33	1698.96	3	1698.96	0	1	41.85	0.00034	R	IRIDSLSAQLSQLQK	Q			22.3681.3681.3
8	gi|149751386|XP_001499938.1|	PREDICTED: prelamin-A/C isoform 1 [Equus caballus]	2094	74330	93	72	27	22	14215	1	1	1	567.33	1698.96	3	1698.96	0	1	72.67	2.8e-07	R	IRIDSLSAQLSQLQK	Q			19.4067.4067.3
8	gi|149751386|XP_001499938.1|	PREDICTED: prelamin-A/C isoform 1 [Equus caballus]	2094	74330	93	72	27	22	14617	1	1	1	577.31	1728.91	3	1728.91	0	1	36.2	0.0051	R	SGAQASSTPLSPTRITR	L			36.2373.2373.3
8	gi|149751386|XP_001499938.1|	PREDICTED: prelamin-A/C isoform 1 [Equus caballus]	2094	74330	93	72	27	22	14618	1	1	1	577.31	1728.91	3	1728.91	0	1	37.4	0.0039	R	SGAQASSTPLSPTRITR	L			26.2400.2400.3
8	gi|149751386|XP_001499938.1|	PREDICTED: prelamin-A/C isoform 1 [Equus caballus]	2094	74330	93	72	27	22	14619	1	1	1	577.31	1728.91	3	1728.91	0	1	38.25	0.0032	R	SGAQASSTPLSPTRITR	L			22.2453.2453.3
8	gi|149751386|XP_001499938.1|	PREDICTED: prelamin-A/C isoform 1 [Equus caballus]	2094	74330	93	72	27	22	14620	1	1	1	577.31	1728.91	3	1728.91	0	1	38.42	0.0031	R	SGAQASSTPLSPTRITR	L			25.2466.2466.3
8	gi|149751386|XP_001499938.1|	PREDICTED: prelamin-A/C isoform 1 [Equus caballus]	2094	74330	93	72	27	22	14621	1	1	1	577.31	1728.91	3	1728.91	0	1	44.56	0.00074	R	SGAQASSTPLSPTRITR	L			20.2777.2777.3
8	gi|149751386|XP_001499938.1|	PREDICTED: prelamin-A/C isoform 1 [Equus caballus]	2094	74330	93	72	27	22	14622	1	1	1	865.46	1728.91	2	1728.91	0	1	15.1	0.67	R	SGAQASSTPLSPTRITR	L			19.2614.2614.2
8	gi|149751386|XP_001499938.1|	PREDICTED: prelamin-A/C isoform 1 [Equus caballus]	2094	74330	93	72	27	22	15010	1	1	1	584.96	1751.86	3	1751.86	0	0	58.95	3.1e-05	R	NSNLVGAAHEELQQSR	I			22.2687.2687.3
8	gi|149751386|XP_001499938.1|	PREDICTED: prelamin-A/C isoform 1 [Equus caballus]	2094	74330	93	72	27	22	15011	1	1	1	584.96	1751.86	3	1751.86	0	0	58.72	3.3e-05	R	NSNLVGAAHEELQQSR	I			19.2897.2897.3
8	gi|149751386|XP_001499938.1|	PREDICTED: prelamin-A/C isoform 1 [Equus caballus]	2094	74330	93	72	27	22	15012	1	1	1	584.96	1751.86	3	1751.86	0	0	51.17	0.00019	R	NSNLVGAAHEELQQSR	I			32.2725.2725.3
8	gi|149751386|XP_001499938.1|	PREDICTED: prelamin-A/C isoform 1 [Equus caballus]	2094	74330	93	72	27	22	15013	1	1	1	584.96	1751.86	3	1751.86	0	0	48.28	0.00036	R	NSNLVGAAHEELQQSR	I			20.3082.3082.3
8	gi|149751386|XP_001499938.1|	PREDICTED: prelamin-A/C isoform 1 [Equus caballus]	2094	74330	93	72	27	22	15014	1	1	1	876.94	1751.86	2	1751.86	0	0	51.51	0.00017	R	NSNLVGAAHEELQQSR	I			19.2901.2901.2
8	gi|149751386|XP_001499938.1|	PREDICTED: prelamin-A/C isoform 1 [Equus caballus]	2094	74330	93	72	27	22	15015	1	1	1	876.94	1751.86	2	1751.86	0	0	106.97	4.9e-10	R	NSNLVGAAHEELQQSR	I			20.3084.3084.2
8	gi|149751386|XP_001499938.1|	PREDICTED: prelamin-A/C isoform 1 [Equus caballus]	2094	74330	93	72	27	22	15129	1	1	1	587.98	1760.91	3	1760.92	0	1	34.79	0.0087	R	ITESEEVVSREVSGIK	A			19.3308.3308.3
8	gi|149751386|XP_001499938.1|	PREDICTED: prelamin-A/C isoform 1 [Equus caballus]	2094	74330	93	72	27	22	15130	1	1	1	587.98	1760.91	3	1760.92	0	1	37.84	0.0043	R	ITESEEVVSREVSGIK	A			20.3529.3529.3
8	gi|149751386|XP_001499938.1|	PREDICTED: prelamin-A/C isoform 1 [Equus caballus]	2094	74330	93	72	27	22	15316	1	1	1	592.63	1774.86	3	1774.86	0	1	62.45	1.5e-05	R	GRASSHSSQTQGGSSITK	K			20.1312.1312.3
8	gi|149751386|XP_001499938.1|	PREDICTED: prelamin-A/C isoform 1 [Equus caballus]	2094	74330	93	72	27	22	15865	7	1	1	604.27	1809.8	3	1809.8	0	1	2.38	8.7	R	NKSNEDQSMGNWQIK	R	Oxidation (M); Oxidation (K)	0.020000001000000.0	9.2869.2869.3
8	gi|149751386|XP_001499938.1|	PREDICTED: prelamin-A/C isoform 1 [Equus caballus]	2094	74330	93	72	27	22	15869	3	1	1	604.27	1809.8	3	1809.8	0	1	2.51	8.4	R	NKSNEDQSMGNWQIK	R	Oxidation (M); Oxidation (K)	0.020000001000000.0	36.2921.2921.3
9	gi|194226347|XP_001489610.2|	PREDICTED: collagen alpha-2(VI) chain [Equus caballus]	2034	110009	117	96	29	23	1501	1	1	1	430.71	859.4	2	859.4	0	0	39.58	0.0012	R	DDDLNLR	A			20.2769.2769.2
9	gi|194226347|XP_001489610.2|	PREDICTED: collagen alpha-2(VI) chain [Equus caballus]	2034	110009	117	96	29	23	1502	1	1	1	430.71	859.4	2	859.4	0	0	33.28	0.0051	R	DDDLNLR	A			19.2609.2609.2
9	gi|194226347|XP_001489610.2|	PREDICTED: collagen alpha-2(VI) chain [Equus caballus]	2034	110009	117	96	29	23	1804	1	1	1	444.26	886.51	2	886.5	0	0	36.4	0.0053	R	LFAVAPNR	N			20.3254.3254.2
9	gi|194226347|XP_001489610.2|	PREDICTED: collagen alpha-2(VI) chain [Equus caballus]	2034	110009	117	96	29	23	1805	1	1	1	444.26	886.51	2	886.5	0	0	40.73	0.002	R	LFAVAPNR	N			19.3057.3057.2
9	gi|194226347|XP_001489610.2|	PREDICTED: collagen alpha-2(VI) chain [Equus caballus]	2034	110009	117	96	29	23	2662	1	1	1	480.78	959.55	2	959.56	-0.01	0	49.2	0.00023	R	VALLQFGGR	D			20.4279.4279.2
9	gi|194226347|XP_001489610.2|	PREDICTED: collagen alpha-2(VI) chain [Equus caballus]	2034	110009	117	96	29	23	2835	1	1	1	486.75	971.48	2	971.48	0	0	28.04	0.025	R	LGEQNFHK	A			8.1745.1745.2
9	gi|194226347|XP_001489610.2|	PREDICTED: collagen alpha-2(VI) chain [Equus caballus]	2034	110009	117	96	29	23	2836	1	1	1	486.75	971.48	2	971.48	0	0	30.95	0.013	R	LGEQNFHK	A			9.1722.1722.2
9	gi|194226347|XP_001489610.2|	PREDICTED: collagen alpha-2(VI) chain [Equus caballus]	2034	110009	117	96	29	23	2837	1	1	1	486.75	971.48	2	971.48	0	0	26.16	0.039	R	LGEQNFHK	A			6.1785.1785.2
9	gi|194226347|XP_001489610.2|	PREDICTED: collagen alpha-2(VI) chain [Equus caballus]	2034	110009	117	96	29	23	2838	1	1	1	486.75	971.48	2	971.48	0	0	31.65	0.011	R	LGEQNFHK	A			22.1826.1826.2
9	gi|194226347|XP_001489610.2|	PREDICTED: collagen alpha-2(VI) chain [Equus caballus]	2034	110009	117	96	29	23	3544	1	1	1	511.27	1020.53	2	1020.54	0	1	47.33	0.00046	R	RFVEEVSR	R			15.1933.1933.2
9	gi|194226347|XP_001489610.2|	PREDICTED: collagen alpha-2(VI) chain [Equus caballus]	2034	110009	117	96	29	23	3545	1	1	1	511.27	1020.53	2	1020.54	0	1	44.41	0.00091	R	RFVEEVSR	R			5.2060.2060.2
9	gi|194226347|XP_001489610.2|	PREDICTED: collagen alpha-2(VI) chain [Equus caballus]	2034	110009	117	96	29	23	3546	1	1	1	511.27	1020.53	2	1020.54	0	1	38.66	0.0034	R	RFVEEVSR	R			7.2109.2109.2
9	gi|194226347|XP_001489610.2|	PREDICTED: collagen alpha-2(VI) chain [Equus caballus]	2034	110009	117	96	29	23	3547	1	1	1	511.27	1020.53	2	1020.54	0	1	41.36	0.0018	R	RFVEEVSR	R			2.2012.2012.2
9	gi|194226347|XP_001489610.2|	PREDICTED: collagen alpha-2(VI) chain [Equus caballus]	2034	110009	117	96	29	23	3548	1	1	1	511.27	1020.53	2	1020.54	0	1	50.6	0.00022	R	RFVEEVSR	R			22.2026.2026.2
9	gi|194226347|XP_001489610.2|	PREDICTED: collagen alpha-2(VI) chain [Equus caballus]	2034	110009	117	96	29	23	3549	1	1	1	511.27	1020.54	2	1020.54	0	1	16.76	0.53	R	FVEEVSRR	L			1.1805.1805.2
9	gi|194226347|XP_001489610.2|	PREDICTED: collagen alpha-2(VI) chain [Equus caballus]	2034	110009	117	96	29	23	3550	1	1	1	511.27	1020.54	2	1020.54	0	1	21.47	0.18	R	FVEEVSRR	L			19.1981.1981.2
9	gi|194226347|XP_001489610.2|	PREDICTED: collagen alpha-2(VI) chain [Equus caballus]	2034	110009	117	96	29	23	3551	1	1	1	511.27	1020.54	2	1020.54	0	1	36.74	0.0053	R	FVEEVSRR	L			20.2070.2070.2
9	gi|194226347|XP_001489610.2|	PREDICTED: collagen alpha-2(VI) chain [Equus caballus]	2034	110009	117	96	29	23	3603	1	1	1	512.77	1023.53	2	1023.53	0	0	40.01	0.002	K	SLQSISSFR	R			9.2851.2851.2
9	gi|194226347|XP_001489610.2|	PREDICTED: collagen alpha-2(VI) chain [Equus caballus]	2034	110009	117	96	29	23	3604	1	1	1	512.77	1023.53	2	1023.53	0	0	44.89	0.00064	K	SLQSISSFR	R			1.2885.2885.2
9	gi|194226347|XP_001489610.2|	PREDICTED: collagen alpha-2(VI) chain [Equus caballus]	2034	110009	117	96	29	23	3605	1	1	1	512.77	1023.53	2	1023.53	0	0	36.75	0.0042	K	SLQSISSFR	R			2.3058.3058.2
9	gi|194226347|XP_001489610.2|	PREDICTED: collagen alpha-2(VI) chain [Equus caballus]	2034	110009	117	96	29	23	3606	1	1	1	512.77	1023.53	2	1023.53	0	0	47.12	0.00038	K	SLQSISSFR	R			20.3543.3543.2
9	gi|194226347|XP_001489610.2|	PREDICTED: collagen alpha-2(VI) chain [Equus caballus]	2034	110009	117	96	29	23	3607	1	1	1	512.77	1023.53	2	1023.53	0	0	49	0.00025	K	SLQSISSFR	R			19.3322.3322.2
9	gi|194226347|XP_001489610.2|	PREDICTED: collagen alpha-2(VI) chain [Equus caballus]	2034	110009	117	96	29	23	4504	1	1	1	537.81	1073.6	2	1073.6	0	0	28.26	0.025	K	NFVINVVNR	L			5.3480.3480.2
9	gi|194226347|XP_001489610.2|	PREDICTED: collagen alpha-2(VI) chain [Equus caballus]	2034	110009	117	96	29	23	4505	1	1	1	537.81	1073.6	2	1073.6	0	0	57.99	2.7e-05	K	NFVINVVNR	L			19.3757.3757.2
9	gi|194226347|XP_001489610.2|	PREDICTED: collagen alpha-2(VI) chain [Equus caballus]	2034	110009	117	96	29	23	4506	1	1	1	537.81	1073.6	2	1073.6	0	0	14.84	0.55	K	NFVINVVNR	L			2.3448.3448.2
9	gi|194226347|XP_001489610.2|	PREDICTED: collagen alpha-2(VI) chain [Equus caballus]	2034	110009	117	96	29	23	4507	1	1	1	537.81	1073.6	2	1073.6	0	0	43.73	0.00071	K	NFVINVVNR	L			20.4010.4010.2
9	gi|194226347|XP_001489610.2|	PREDICTED: collagen alpha-2(VI) chain [Equus caballus]	2034	110009	117	96	29	23	4508	1	1	1	537.81	1073.6	2	1073.6	0	0	31.05	0.013	K	NFVINVVNR	L			32.3486.3486.2
9	gi|194226347|XP_001489610.2|	PREDICTED: collagen alpha-2(VI) chain [Equus caballus]	2034	110009	117	96	29	23	4666	1	1	1	543.27	1084.53	2	1084.53	0	1	23.12	0.079	R	REDDPLNAR	V			14.1768.1768.2
9	gi|194226347|XP_001489610.2|	PREDICTED: collagen alpha-2(VI) chain [Equus caballus]	2034	110009	117	96	29	23	4668	1	1	1	543.27	1084.53	2	1084.53	0	1	30.22	0.015	R	REDDPLNAR	V			26.1921.1921.2
9	gi|194226347|XP_001489610.2|	PREDICTED: collagen alpha-2(VI) chain [Equus caballus]	2034	110009	117	96	29	23	4669	1	1	1	543.27	1084.53	2	1084.53	0	1	43.23	0.00077	R	REDDPLNAR	V			4.1895.1895.2
9	gi|194226347|XP_001489610.2|	PREDICTED: collagen alpha-2(VI) chain [Equus caballus]	2034	110009	117	96	29	23	4670	1	1	1	543.27	1084.53	2	1084.53	0	1	51.84	0.00011	R	REDDPLNAR	V			30.1969.1969.2
9	gi|194226347|XP_001489610.2|	PREDICTED: collagen alpha-2(VI) chain [Equus caballus]	2034	110009	117	96	29	23	4671	1	1	1	362.52	1084.53	3	1084.53	0	1	45.52	0.00049	R	REDDPLNAR	V			23.1974.1974.3
9	gi|194226347|XP_001489610.2|	PREDICTED: collagen alpha-2(VI) chain [Equus caballus]	2034	110009	117	96	29	23	4672	1	1	1	362.52	1084.53	3	1084.53	0	1	43.78	0.00073	R	REDDPLNAR	V			19.2011.2011.3
9	gi|194226347|XP_001489610.2|	PREDICTED: collagen alpha-2(VI) chain [Equus caballus]	2034	110009	117	96	29	23	4673	1	1	1	362.52	1084.53	3	1084.53	0	1	29.57	0.019	R	REDDPLNAR	V			20.2100.2100.3
9	gi|194226347|XP_001489610.2|	PREDICTED: collagen alpha-2(VI) chain [Equus caballus]	2034	110009	117	96	29	23	5269	1	1	1	560.31	1118.61	2	1118.61	0	0	93.3	1.3e-08	K	ISLGDAAAVFR	E			19.4449.4449.2
9	gi|194226347|XP_001489610.2|	PREDICTED: collagen alpha-2(VI) chain [Equus caballus]	2034	110009	117	96	29	23	5270	1	1	1	560.31	1118.61	2	1118.61	0	0	83.9	1.1e-07	K	ISLGDAAAVFR	E			24.3817.3817.2
9	gi|194226347|XP_001489610.2|	PREDICTED: collagen alpha-2(VI) chain [Equus caballus]	2034	110009	117	96	29	23	5271	1	1	1	560.31	1118.61	2	1118.61	0	0	78.09	4.3e-07	K	ISLGDAAAVFR	E			22.4044.4044.2
9	gi|194226347|XP_001489610.2|	PREDICTED: collagen alpha-2(VI) chain [Equus caballus]	2034	110009	117	96	29	23	5272	1	1	1	560.31	1118.61	2	1118.61	0	0	77.75	4.7e-07	K	ISLGDAAAVFR	E			23.4137.4137.2
9	gi|194226347|XP_001489610.2|	PREDICTED: collagen alpha-2(VI) chain [Equus caballus]	2034	110009	117	96	29	23	5273	1	1	1	560.31	1118.61	2	1118.61	0	0	83.84	1.1e-07	K	ISLGDAAAVFR	E			32.4161.4161.2
9	gi|194226347|XP_001489610.2|	PREDICTED: collagen alpha-2(VI) chain [Equus caballus]	2034	110009	117	96	29	23	6329	1	1	1	590.83	1179.64	2	1179.64	0	1	11.24	1.3	K	SLQSISSFRR	G			19.2860.2860.2
9	gi|194226347|XP_001489610.2|	PREDICTED: collagen alpha-2(VI) chain [Equus caballus]	2034	110009	117	96	29	23	6330	1	1	1	590.83	1179.64	2	1179.64	0	1	21.18	0.13	K	SLQSISSFRR	G			20.3032.3032.2
9	gi|194226347|XP_001489610.2|	PREDICTED: collagen alpha-2(VI) chain [Equus caballus]	2034	110009	117	96	29	23	6665	1	1	1	400.55	1198.62	3	1198.62	0	1	18.02	0.3	R	LGEQNFHKAR	R			31.1668.1668.3
9	gi|194226347|XP_001489610.2|	PREDICTED: collagen alpha-2(VI) chain [Equus caballus]	2034	110009	117	96	29	23	6666	1	1	1	400.55	1198.62	3	1198.62	0	1	38.63	0.0026	R	LGEQNFHKAR	R			22.1646.1646.3
9	gi|194226347|XP_001489610.2|	PREDICTED: collagen alpha-2(VI) chain [Equus caballus]	2034	110009	117	96	29	23	6667	1	1	1	400.55	1198.62	3	1198.62	0	1	25.13	0.058	R	LGEQNFHKAR	R			26.1652.1652.3
9	gi|194226347|XP_001489610.2|	PREDICTED: collagen alpha-2(VI) chain [Equus caballus]	2034	110009	117	96	29	23	6668	1	1	1	400.55	1198.62	3	1198.62	0	1	25.74	0.051	R	LGEQNFHKAR	R			2.1632.1632.3
9	gi|194226347|XP_001489610.2|	PREDICTED: collagen alpha-2(VI) chain [Equus caballus]	2034	110009	117	96	29	23	6669	1	1	1	400.55	1198.62	3	1198.62	0	1	37.83	0.0031	R	LGEQNFHKAR	R			20.1754.1754.3
9	gi|194226347|XP_001489610.2|	PREDICTED: collagen alpha-2(VI) chain [Equus caballus]	2034	110009	117	96	29	23	7894	1	1	1	639.34	1276.67	2	1276.67	0	0	47.74	0.00035	R	DIASTPLELYR	S			20.4441.4441.2
9	gi|194226347|XP_001489610.2|	PREDICTED: collagen alpha-2(VI) chain [Equus caballus]	2034	110009	117	96	29	23	7895	1	1	1	639.34	1276.67	2	1276.67	0	0	46.65	0.00045	R	DIASTPLELYR	S			19.4144.4144.2
9	gi|194226347|XP_001489610.2|	PREDICTED: collagen alpha-2(VI) chain [Equus caballus]	2034	110009	117	96	29	23	7896	1	1	1	639.34	1276.67	2	1276.67	0	0	30.18	0.02	R	DIASTPLELYR	S			21.3609.3609.2
9	gi|194226347|XP_001489610.2|	PREDICTED: collagen alpha-2(VI) chain [Equus caballus]	2034	110009	117	96	29	23	7897	1	1	1	639.34	1276.67	2	1276.67	0	0	45.18	0.00064	R	DIASTPLELYR	S			23.3833.3833.2
9	gi|194226347|XP_001489610.2|	PREDICTED: collagen alpha-2(VI) chain [Equus caballus]	2034	110009	117	96	29	23	7898	1	1	1	639.34	1276.67	2	1276.67	0	0	43.51	0.00093	R	DIASTPLELYR	S			32.3851.3851.2
9	gi|194226347|XP_001489610.2|	PREDICTED: collagen alpha-2(VI) chain [Equus caballus]	2034	110009	117	96	29	23	8563	1	1	1	659.71	1317.41	2	1317.41	0	0	16.2	0.024	R	ETCGCCDCEK	R			31.1314.1314.2
9	gi|194226347|XP_001489610.2|	PREDICTED: collagen alpha-2(VI) chain [Equus caballus]	2034	110009	117	96	29	23	8564	1	1	1	659.71	1317.41	2	1317.41	0	0	25.05	0.0031	R	ETCGCCDCEK	R			32.1275.1275.2
9	gi|194226347|XP_001489610.2|	PREDICTED: collagen alpha-2(VI) chain [Equus caballus]	2034	110009	117	96	29	23	8565	1	1	1	659.71	1317.41	2	1317.41	0	0	21.3	0.0074	R	ETCGCCDCEK	R			23.1292.1292.2
9	gi|194226347|XP_001489610.2|	PREDICTED: collagen alpha-2(VI) chain [Equus caballus]	2034	110009	117	96	29	23	8566	1	1	1	659.71	1317.41	2	1317.41	0	0	30	0.001	R	ETCGCCDCEK	R			25.1283.1283.2
9	gi|194226347|XP_001489610.2|	PREDICTED: collagen alpha-2(VI) chain [Equus caballus]	2034	110009	117	96	29	23	8567	1	1	1	659.71	1317.41	2	1317.41	0	0	43.48	4.5e-05	R	ETCGCCDCEK	R			19.1283.1283.2
9	gi|194226347|XP_001489610.2|	PREDICTED: collagen alpha-2(VI) chain [Equus caballus]	2034	110009	117	96	29	23	9353	1	1	1	455.89	1364.64	3	1364.64	0	1	24.19	0.076	R	HDPRDDDLNLR	A			20.2410.2410.3
9	gi|194226347|XP_001489610.2|	PREDICTED: collagen alpha-2(VI) chain [Equus caballus]	2034	110009	117	96	29	23	9534	1	1	1	459.59	1375.75	3	1375.75	0	1	36.67	0.0036	K	ISLGDAAAVFREK	D			20.4334.4334.3
9	gi|194226347|XP_001489610.2|	PREDICTED: collagen alpha-2(VI) chain [Equus caballus]	2034	110009	117	96	29	23	9535	1	1	1	688.88	1375.75	2	1375.75	0	1	57.7	3e-05	K	ISLGDAAAVFREK	D			19.4054.4054.2
9	gi|194226347|XP_001489610.2|	PREDICTED: collagen alpha-2(VI) chain [Equus caballus]	2034	110009	117	96	29	23	10347	4	0	1	715.35	1428.68	2	1428.66	0.01	0	10.3	1.7	K	GEPADPGPPGEPGPR	G			19.3227.3227.2
9	gi|194226347|XP_001489610.2|	PREDICTED: collagen alpha-2(VI) chain [Equus caballus]	2034	110009	117	96	29	23	10348	4	0	1	715.35	1428.68	2	1428.66	0.01	0	13.2	0.89	K	GEPADPGPPGEPGPR	G			20.3446.3446.2
9	gi|194226347|XP_001489610.2|	PREDICTED: collagen alpha-2(VI) chain [Equus caballus]	2034	110009	117	96	29	23	10593	4	0	1	723.34	1444.67	2	1444.66	0.01	0	5.06	5.2	K	GEPADPGPPGEPGPR	G	Oxidation (P)	0.000000003000000.0	19.3229.3229.2
9	gi|194226347|XP_001489610.2|	PREDICTED: collagen alpha-2(VI) chain [Equus caballus]	2034	110009	117	96	29	23	10699	1	1	1	727.87	1453.73	2	1453.73	0	1	38	0.0041	R	GPQGALGEPGKQGSR	G	Oxidation (P)	0.000000003000000.0	9.1533.1533.2
9	gi|194226347|XP_001489610.2|	PREDICTED: collagen alpha-2(VI) chain [Equus caballus]	2034	110009	117	96	29	23	10700	1	1	1	727.87	1453.73	2	1453.73	0	1	46.92	0.00052	R	GPQGALGEPGKQGSR	G	Oxidation (K)	0.000000000020000.0	5.1627.1627.2
9	gi|194226347|XP_001489610.2|	PREDICTED: collagen alpha-2(VI) chain [Equus caballus]	2034	110009	117	96	29	23	10701	1	1	1	727.87	1453.73	2	1453.73	0	1	55.31	7.6e-05	R	GPQGALGEPGKQGSR	G	Oxidation (P)	0.000000003000000.0	7.1651.1651.2
9	gi|194226347|XP_001489610.2|	PREDICTED: collagen alpha-2(VI) chain [Equus caballus]	2034	110009	117	96	29	23	10702	1	1	1	727.87	1453.73	2	1453.73	0	1	50.83	0.00021	R	GPQGALGEPGKQGSR	G	Oxidation (P)	0.000000003000000.0	19.1660.1660.2
9	gi|194226347|XP_001489610.2|	PREDICTED: collagen alpha-2(VI) chain [Equus caballus]	2034	110009	117	96	29	23	10703	1	1	1	727.87	1453.73	2	1453.73	0	1	52.94	0.00013	R	GPQGALGEPGKQGSR	G	Oxidation (K)	0.000000000020000.0	20.1711.1711.2
9	gi|194226347|XP_001489610.2|	PREDICTED: collagen alpha-2(VI) chain [Equus caballus]	2034	110009	117	96	29	23	11025	1	1	1	491.27	1470.79	3	1470.79	0	1	21.42	0.14	R	EEGIRLFAVAPNR	N			19.3837.3837.3
9	gi|194226347|XP_001489610.2|	PREDICTED: collagen alpha-2(VI) chain [Equus caballus]	2034	110009	117	96	29	23	11026	1	1	1	491.27	1470.79	3	1470.79	0	1	38.47	0.0029	R	EEGIRLFAVAPNR	N			20.4096.4096.3
9	gi|194226347|XP_001489610.2|	PREDICTED: collagen alpha-2(VI) chain [Equus caballus]	2034	110009	117	96	29	23	11068	1	1	1	492.18	1473.51	3	1473.51	0	1	27.37	0.0018	R	ETCGCCDCEKR	C			14.1215.1215.3
9	gi|194226347|XP_001489610.2|	PREDICTED: collagen alpha-2(VI) chain [Equus caballus]	2034	110009	117	96	29	23	11069	1	1	1	492.18	1473.51	3	1473.51	0	1	15.04	0.031	R	ETCGCCDCEKR	C			27.1248.1248.3
9	gi|194226347|XP_001489610.2|	PREDICTED: collagen alpha-2(VI) chain [Equus caballus]	2034	110009	117	96	29	23	11070	1	1	1	492.18	1473.51	3	1473.51	0	1	5.6	0.28	R	ETCGCCDCEKR	C			16.1261.1261.3
9	gi|194226347|XP_001489610.2|	PREDICTED: collagen alpha-2(VI) chain [Equus caballus]	2034	110009	117	96	29	23	11071	1	1	1	492.18	1473.51	3	1473.51	0	1	13.15	0.048	R	ETCGCCDCEKR	C			28.1260.1260.3
9	gi|194226347|XP_001489610.2|	PREDICTED: collagen alpha-2(VI) chain [Equus caballus]	2034	110009	117	96	29	23	11072	1	1	1	492.18	1473.51	3	1473.51	0	1	20.56	0.0088	R	ETCGCCDCEKR	C			29.1295.1295.3
9	gi|194226347|XP_001489610.2|	PREDICTED: collagen alpha-2(VI) chain [Equus caballus]	2034	110009	117	96	29	23	11073	1	1	1	737.76	1473.51	2	1473.51	0	1	39.92	0.0001	R	ETCGCCDCEKR	C			16.1259.1259.2
9	gi|194226347|XP_001489610.2|	PREDICTED: collagen alpha-2(VI) chain [Equus caballus]	2034	110009	117	96	29	23	11074	1	1	1	737.76	1473.51	2	1473.51	0	1	25.24	0.003	R	ETCGCCDCEKR	C			31.1282.1282.2
9	gi|194226347|XP_001489610.2|	PREDICTED: collagen alpha-2(VI) chain [Equus caballus]	2034	110009	117	96	29	23	11075	1	1	1	737.76	1473.51	2	1473.51	0	1	28.5	0.0014	R	ETCGCCDCEKR	C			15.1230.1230.2
9	gi|194226347|XP_001489610.2|	PREDICTED: collagen alpha-2(VI) chain [Equus caballus]	2034	110009	117	96	29	23	11076	1	1	1	737.76	1473.51	2	1473.51	0	1	30.92	0.00081	R	ETCGCCDCEKR	C			29.1299.1299.2
9	gi|194226347|XP_001489610.2|	PREDICTED: collagen alpha-2(VI) chain [Equus caballus]	2034	110009	117	96	29	23	11077	1	1	1	737.76	1473.51	2	1473.51	0	1	33.19	0.00048	R	ETCGCCDCEKR	C			20.1274.1274.2
9	gi|194226347|XP_001489610.2|	PREDICTED: collagen alpha-2(VI) chain [Equus caballus]	2034	110009	117	96	29	23	14373	2	1	1	856.88	1711.75	2	1711.74	0.01	1	3.98	3.4	R	GDPGDAGPRGDSGQPGPK	G	3 Oxidation (P)	0.000000030000003030.0	20.3005.3005.2
9	gi|194226347|XP_001489610.2|	PREDICTED: collagen alpha-2(VI) chain [Equus caballus]	2034	110009	117	96	29	23	15480	1	1	1	596.61	1786.82	3	1786.82	0	1	44.18	0.00075	R	EKDYDSLAQPGFFDR	F			20.4054.4054.3
9	gi|194226347|XP_001489610.2|	PREDICTED: collagen alpha-2(VI) chain [Equus caballus]	2034	110009	117	96	29	23	15481	1	1	1	596.61	1786.82	3	1786.82	0	1	33.64	0.0085	R	EKDYDSLAQPGFFDR	F			23.3518.3518.3
9	gi|194226347|XP_001489610.2|	PREDICTED: collagen alpha-2(VI) chain [Equus caballus]	2034	110009	117	96	29	23	15482	1	1	1	596.61	1786.82	3	1786.82	0	1	39.87	0.002	R	EKDYDSLAQPGFFDR	F			19.3794.3794.3
9	gi|194226347|XP_001489610.2|	PREDICTED: collagen alpha-2(VI) chain [Equus caballus]	2034	110009	117	96	29	23	15483	1	1	1	894.42	1786.82	2	1786.82	0	1	58.03	3.1e-05	R	EKDYDSLAQPGFFDR	F			19.3803.3803.2
9	gi|194226347|XP_001489610.2|	PREDICTED: collagen alpha-2(VI) chain [Equus caballus]	2034	110009	117	96	29	23	15484	1	1	1	894.42	1786.82	2	1786.82	0	1	70.05	2e-06	R	EKDYDSLAQPGFFDR	F			20.4063.4063.2
9	gi|194226347|XP_001489610.2|	PREDICTED: collagen alpha-2(VI) chain [Equus caballus]	2034	110009	117	96	29	23	16328	10	1	1	459.51	1834	4	1834	0	1	3.45	6.1	R	LFAVAPNRNLHEQGLR	D			20.3283.3283.4
9	gi|194226347|XP_001489610.2|	PREDICTED: collagen alpha-2(VI) chain [Equus caballus]	2034	110009	117	96	29	23	19904	1	1	1	725.35	2173.03	3	2173.02	0	0	53.57	0.00011	R	HESENLYSIACDKPQQVR	N			1.2571.2571.3
9	gi|194226347|XP_001489610.2|	PREDICTED: collagen alpha-2(VI) chain [Equus caballus]	2034	110009	117	96	29	23	19905	1	1	1	725.35	2173.03	3	2173.02	0	0	47.19	0.00046	R	HESENLYSIACDKPQQVR	N			32.2753.2753.3
9	gi|194226347|XP_001489610.2|	PREDICTED: collagen alpha-2(VI) chain [Equus caballus]	2034	110009	117	96	29	23	19906	1	1	1	725.35	2173.03	3	2173.02	0	0	54.91	7.8e-05	R	HESENLYSIACDKPQQVR	N			23.2758.2758.3
9	gi|194226347|XP_001489610.2|	PREDICTED: collagen alpha-2(VI) chain [Equus caballus]	2034	110009	117	96	29	23	19907	1	1	1	725.35	2173.03	3	2173.02	0	0	63.77	1e-05	R	HESENLYSIACDKPQQVR	N			19.2926.2926.3
9	gi|194226347|XP_001489610.2|	PREDICTED: collagen alpha-2(VI) chain [Equus caballus]	2034	110009	117	96	29	23	19908	1	1	1	725.35	2173.03	3	2173.02	0	0	59.95	2.4e-05	R	HESENLYSIACDKPQQVR	N			20.3110.3110.3
9	gi|194226347|XP_001489610.2|	PREDICTED: collagen alpha-2(VI) chain [Equus caballus]	2034	110009	117	96	29	23	19909	1	1	1	544.26	2173.03	4	2173.02	0	0	33.53	0.011	R	HESENLYSIACDKPQQVR	N			20.3115.3115.4
9	gi|194226347|XP_001489610.2|	PREDICTED: collagen alpha-2(VI) chain [Equus caballus]	2034	110009	117	96	29	23	20422	1	1	1	560.81	2239.2	4	2239.21	0	1	4.88	3.8	R	KQNVVPTVVAVGSDVDADVLSK	I			19.4228.4228.4
9	gi|194226347|XP_001489610.2|	PREDICTED: collagen alpha-2(VI) chain [Equus caballus]	2034	110009	117	96	29	23	21016	1	1	1	771.69	2312.04	3	2312.03	0.01	0	60.67	1.6e-05	R	SNYATMRPDSTDIDQDTINR	I			26.2682.2682.3
9	gi|194226347|XP_001489610.2|	PREDICTED: collagen alpha-2(VI) chain [Equus caballus]	2034	110009	117	96	29	23	21017	1	1	1	771.69	2312.04	3	2312.03	0.01	0	63.26	8.9e-06	R	SNYATMRPDSTDIDQDTINR	I			11.2786.2786.3
9	gi|194226347|XP_001489610.2|	PREDICTED: collagen alpha-2(VI) chain [Equus caballus]	2034	110009	117	96	29	23	21018	1	1	1	771.69	2312.04	3	2312.03	0.01	0	56.52	4.2e-05	R	SNYATMRPDSTDIDQDTINR	I			21.2622.2622.3
9	gi|194226347|XP_001489610.2|	PREDICTED: collagen alpha-2(VI) chain [Equus caballus]	2034	110009	117	96	29	23	21019	1	1	1	771.69	2312.04	3	2312.03	0.01	0	56.83	3.9e-05	R	SNYATMRPDSTDIDQDTINR	I			31.2702.2702.3
9	gi|194226347|XP_001489610.2|	PREDICTED: collagen alpha-2(VI) chain [Equus caballus]	2034	110009	117	96	29	23	21020	1	1	1	771.69	2312.04	3	2312.03	0.01	0	58.52	2.6e-05	R	SNYATMRPDSTDIDQDTINR	I			1.2593.2593.3
9	gi|194226347|XP_001489610.2|	PREDICTED: collagen alpha-2(VI) chain [Equus caballus]	2034	110009	117	96	29	23	21021	1	1	1	1157.03	2312.04	2	2312.03	0.01	0	16.55	0.43	R	SNYATMRPDSTDIDQDTINR	I			1.2597.2597.2
9	gi|194226347|XP_001489610.2|	PREDICTED: collagen alpha-2(VI) chain [Equus caballus]	2034	110009	117	96	29	23	21022	1	1	1	1157.03	2312.04	2	2312.03	0.01	0	17.39	0.36	R	SNYATMRPDSTDIDQDTINR	I			23.2799.2799.2
9	gi|194226347|XP_001489610.2|	PREDICTED: collagen alpha-2(VI) chain [Equus caballus]	2034	110009	117	96	29	23	21023	1	1	1	1157.03	2312.04	2	2312.03	0.01	0	20.94	0.16	R	SNYATMRPDSTDIDQDTINR	I			32.2793.2793.2
9	gi|194226347|XP_001489610.2|	PREDICTED: collagen alpha-2(VI) chain [Equus caballus]	2034	110009	117	96	29	23	21024	1	1	1	1157.03	2312.04	2	2312.03	0.01	0	33.24	0.0093	R	SNYATMRPDSTDIDQDTINR	I			19.2969.2969.2
9	gi|194226347|XP_001489610.2|	PREDICTED: collagen alpha-2(VI) chain [Equus caballus]	2034	110009	117	96	29	23	21025	1	1	1	1157.03	2312.04	2	2312.03	0.01	0	45.41	0.00056	R	SNYATMRPDSTDIDQDTINR	I			20.3159.3159.2
9	gi|194226347|XP_001489610.2|	PREDICTED: collagen alpha-2(VI) chain [Equus caballus]	2034	110009	117	96	29	23	21123	1	1	1	777.02	2328.03	3	2328.03	0	0	47.1	0.0003	R	SNYATMRPDSTDIDQDTINR	I	Oxidation (M)	0.00000100000000000000.0	20.2780.2780.3
9	gi|194226347|XP_001489610.2|	PREDICTED: collagen alpha-2(VI) chain [Equus caballus]	2034	110009	117	96	29	23	21124	1	1	1	777.02	2328.03	3	2328.03	0	0	66.18	3.7e-06	R	SNYATMRPDSTDIDQDTINR	I	Oxidation (M)	0.00000100000000000000.0	19.2612.2612.3
9	gi|194226347|XP_001489610.2|	PREDICTED: collagen alpha-2(VI) chain [Equus caballus]	2034	110009	117	96	29	23	21311	1	1	1	786.04	2355.11	3	2355.11	0	0	77.06	4.5e-07	R	ALCNHDVTVTAIGIGDMFHER	H			20.4715.4715.3
9	gi|194226347|XP_001489610.2|	PREDICTED: collagen alpha-2(VI) chain [Equus caballus]	2034	110009	117	96	29	23	21312	1	1	1	589.79	2355.11	4	2355.11	0	0	41.41	0.0018	R	ALCNHDVTVTAIGIGDMFHER	H			23.4113.4113.4
9	gi|194226347|XP_001489610.2|	PREDICTED: collagen alpha-2(VI) chain [Equus caballus]	2034	110009	117	96	29	23	23155	1	1	1	889.77	2666.3	3	2666.3	0	1	22.45	0.13	R	SNYATMRPDSTDIDQDTINRIIK	V			16.3187.3187.3
9	gi|194226347|XP_001489610.2|	PREDICTED: collagen alpha-2(VI) chain [Equus caballus]	2034	110009	117	96	29	23	23156	1	1	1	889.77	2666.3	3	2666.3	0	1	33.48	0.0099	R	SNYATMRPDSTDIDQDTINRIIK	V			26.3321.3321.3
9	gi|194226347|XP_001489610.2|	PREDICTED: collagen alpha-2(VI) chain [Equus caballus]	2034	110009	117	96	29	23	23157	1	1	1	889.77	2666.3	3	2666.3	0	1	29.89	0.023	R	SNYATMRPDSTDIDQDTINRIIK	V			15.3229.3229.3
9	gi|194226347|XP_001489610.2|	PREDICTED: collagen alpha-2(VI) chain [Equus caballus]	2034	110009	117	96	29	23	23158	1	1	1	889.77	2666.3	3	2666.3	0	1	50.09	0.00022	R	SNYATMRPDSTDIDQDTINRIIK	V			22.3408.3408.3
9	gi|194226347|XP_001489610.2|	PREDICTED: collagen alpha-2(VI) chain [Equus caballus]	2034	110009	117	96	29	23	23159	1	1	1	889.77	2666.3	3	2666.3	0	1	42.5	0.0012	R	SNYATMRPDSTDIDQDTINRIIK	V			30.3536.3536.3
9	gi|194226347|XP_001489610.2|	PREDICTED: collagen alpha-2(VI) chain [Equus caballus]	2034	110009	117	96	29	23	23251	1	1	1	895.1	2682.29	3	2682.29	0	1	24.86	0.068	R	SNYATMRPDSTDIDQDTINRIIK	V	Oxidation (M)	0.00000100000000000000000.0	23.3319.3319.3
9	gi|194226347|XP_001489610.2|	PREDICTED: collagen alpha-2(VI) chain [Equus caballus]	2034	110009	117	96	29	23	23252	1	1	1	895.1	2682.29	3	2682.29	0	1	31.32	0.015	R	SNYATMRPDSTDIDQDTINRIIK	V	Oxidation (M)	0.00000100000000000000000.0	20.3812.3812.3
9	gi|194226347|XP_001489610.2|	PREDICTED: collagen alpha-2(VI) chain [Equus caballus]	2034	110009	117	96	29	23	23253	1	1	1	895.1	2682.29	3	2682.29	0	1	36.14	0.005	R	SNYATMRPDSTDIDQDTINRIIK	V	Oxidation (M)	0.00000100000000000000000.0	19.3566.3566.3
9	gi|194226347|XP_001489610.2|	PREDICTED: collagen alpha-2(VI) chain [Equus caballus]	2034	110009	117	96	29	23	24905	1	1	1	1063.15	3186.43	3	3186.42	0	1	63.68	3.9e-06	R	GPRGEPGLEGEPGPPGDPGLTECDVMTYVR	E	3 Oxidation (P)	0.000003000003030000000000000000.0	20.4205.4205.3
9	gi|194226347|XP_001489610.2|	PREDICTED: collagen alpha-2(VI) chain [Equus caballus]	2034	110009	117	96	29	23	24967	1	1	1	1068.48	3202.43	3	3202.42	0.01	1	64.7	2.8e-06	R	GPRGEPGLEGEPGPPGDPGLTECDVMTYVR	E	4 Oxidation (P)	0.000003000003003003000000000000.0	20.4095.4095.3
10	gi|194212019|XP_001504460.2|	PREDICTED: keratin, type II cytoskeletal 6B-like [Equus caballus]	2006	60193	97	74	15	14	1992	1	1	0	453.74	905.46	2	905.46	0	0	43.31	0.0014	R	FLEQQNK	V			9.1791.1791.2
10	gi|194212019|XP_001504460.2|	PREDICTED: keratin, type II cytoskeletal 6B-like [Equus caballus]	2006	60193	97	74	15	14	1993	1	1	0	453.74	905.46	2	905.46	0	0	42.76	0.0016	R	FLEQQNK	V			3.1845.1845.2
10	gi|194212019|XP_001504460.2|	PREDICTED: keratin, type II cytoskeletal 6B-like [Equus caballus]	2006	60193	97	74	15	14	1994	1	1	0	453.74	905.46	2	905.46	0	0	43.52	0.0013	R	FLEQQNK	V			10.1802.1802.2
10	gi|194212019|XP_001504460.2|	PREDICTED: keratin, type II cytoskeletal 6B-like [Equus caballus]	2006	60193	97	74	15	14	1995	1	1	0	453.74	905.46	2	905.46	0	0	35.87	0.0076	R	FLEQQNK	V			6.1868.1868.2
10	gi|194212019|XP_001504460.2|	PREDICTED: keratin, type II cytoskeletal 6B-like [Equus caballus]	2006	60193	97	74	15	14	1996	1	1	0	453.74	905.46	2	905.46	0	0	35.7	0.0079	R	FLEQQNK	V			2.1873.1873.2
10	gi|194212019|XP_001504460.2|	PREDICTED: keratin, type II cytoskeletal 6B-like [Equus caballus]	2006	60193	97	74	15	14	2357	1	1	0	469.75	937.49	2	937.49	0	0	25.28	0.043	R	SLYNLGGSK	R			7.2854.2854.2
10	gi|194212019|XP_001504460.2|	PREDICTED: keratin, type II cytoskeletal 6B-like [Equus caballus]	2006	60193	97	74	15	14	2358	1	1	0	469.75	937.49	2	937.49	0	0	11.66	0.98	R	SLYNLGGSK	R			1.2574.2574.2
10	gi|194212019|XP_001504460.2|	PREDICTED: keratin, type II cytoskeletal 6B-like [Equus caballus]	2006	60193	97	74	15	14	2359	1	1	0	469.75	937.49	2	937.49	0	0	21.56	0.1	R	SLYNLGGSK	R			5.2781.2781.2
10	gi|194212019|XP_001504460.2|	PREDICTED: keratin, type II cytoskeletal 6B-like [Equus caballus]	2006	60193	97	74	15	14	2360	1	1	0	469.75	937.49	2	937.49	0	0	17.57	0.25	R	SLYNLGGSK	R			19.2940.2940.2
10	gi|194212019|XP_001504460.2|	PREDICTED: keratin, type II cytoskeletal 6B-like [Equus caballus]	2006	60193	97	74	15	14	2361	1	1	0	469.75	937.49	2	937.49	0	0	24.91	0.046	R	SLYNLGGSK	R			30.2774.2774.2
10	gi|194212019|XP_001504460.2|	PREDICTED: keratin, type II cytoskeletal 6B-like [Equus caballus]	2006	60193	97	74	15	14	3316	1	1	0	503.24	1004.46	2	1004.46	0	0	48.1	0.00022	K	LLEGEECR	L			15.1919.1919.2
10	gi|194212019|XP_001504460.2|	PREDICTED: keratin, type II cytoskeletal 6B-like [Equus caballus]	2006	60193	97	74	15	14	3317	1	1	0	503.24	1004.46	2	1004.46	0	0	53.56	6.1e-05	K	LLEGEECR	L			7.2090.2090.2
10	gi|194212019|XP_001504460.2|	PREDICTED: keratin, type II cytoskeletal 6B-like [Equus caballus]	2006	60193	97	74	15	14	3318	1	1	0	503.24	1004.46	2	1004.46	0	0	47.4	0.00025	K	LLEGEECR	L			22.2014.2014.2
10	gi|194212019|XP_001504460.2|	PREDICTED: keratin, type II cytoskeletal 6B-like [Equus caballus]	2006	60193	97	74	15	14	3319	1	1	0	503.24	1004.46	2	1004.46	0	0	48.85	0.00018	K	LLEGEECR	L			19.2108.2108.2
10	gi|194212019|XP_001504460.2|	PREDICTED: keratin, type II cytoskeletal 6B-like [Equus caballus]	2006	60193	97	74	15	14	3320	1	1	0	503.24	1004.46	2	1004.46	0	0	50.31	0.00013	K	LLEGEECR	L			24.1914.1914.2
10	gi|194212019|XP_001504460.2|	PREDICTED: keratin, type II cytoskeletal 6B-like [Equus caballus]	2006	60193	97	74	15	14	3651	1	1	1	513.77	1025.52	2	1025.51	0	0	53.62	9e-05	R	SGFSSISVSR	S			14.2483.2483.2
10	gi|194212019|XP_001504460.2|	PREDICTED: keratin, type II cytoskeletal 6B-like [Equus caballus]	2006	60193	97	74	15	14	3652	1	1	1	513.77	1025.52	2	1025.51	0	0	56.32	4.9e-05	R	SGFSSISVSR	S			22.2758.2758.2
10	gi|194212019|XP_001504460.2|	PREDICTED: keratin, type II cytoskeletal 6B-like [Equus caballus]	2006	60193	97	74	15	14	3653	1	1	1	513.77	1025.52	2	1025.51	0	0	56.79	4.4e-05	R	SGFSSISVSR	S			4.2673.2673.2
10	gi|194212019|XP_001504460.2|	PREDICTED: keratin, type II cytoskeletal 6B-like [Equus caballus]	2006	60193	97	74	15	14	3654	1	1	1	513.77	1025.52	2	1025.51	0	0	49.52	0.00023	R	SGFSSISVSR	S			32.2808.2808.2
10	gi|194212019|XP_001504460.2|	PREDICTED: keratin, type II cytoskeletal 6B-like [Equus caballus]	2006	60193	97	74	15	14	3655	1	1	1	513.77	1025.52	2	1025.51	0	0	48.24	0.00031	R	SGFSSISVSR	S			19.2991.2991.2
10	gi|194212019|XP_001504460.2|	PREDICTED: keratin, type II cytoskeletal 6B-like [Equus caballus]	2006	60193	97	74	15	14	4860	1	1	0	547.8	1093.59	2	1093.59	0	1	49.28	0.00025	R	SLYNLGGSKR	I			21.2305.2305.2
10	gi|194212019|XP_001504460.2|	PREDICTED: keratin, type II cytoskeletal 6B-like [Equus caballus]	2006	60193	97	74	15	14	4861	1	1	0	547.8	1093.59	2	1093.59	0	1	31.58	0.015	R	SLYNLGGSKR	I			8.2326.2326.2
10	gi|194212019|XP_001504460.2|	PREDICTED: keratin, type II cytoskeletal 6B-like [Equus caballus]	2006	60193	97	74	15	14	4862	1	1	0	547.8	1093.59	2	1093.59	0	1	50.38	0.00019	R	SLYNLGGSKR	I			15.2272.2272.2
10	gi|194212019|XP_001504460.2|	PREDICTED: keratin, type II cytoskeletal 6B-like [Equus caballus]	2006	60193	97	74	15	14	4863	1	1	0	547.8	1093.59	2	1093.59	0	1	20.33	0.2	R	SLYNLGGSKR	I			20.2710.2710.2
10	gi|194212019|XP_001504460.2|	PREDICTED: keratin, type II cytoskeletal 6B-like [Equus caballus]	2006	60193	97	74	15	14	4864	1	1	0	547.8	1093.59	2	1093.59	0	1	49.21	0.00025	R	SLYNLGGSKR	I			30.2434.2434.2
10	gi|194212019|XP_001504460.2|	PREDICTED: keratin, type II cytoskeletal 6B-like [Equus caballus]	2006	60193	97	74	15	14	4865	1	1	0	365.54	1093.59	3	1093.59	0	1	16.04	0.38	R	SLYNLGGSKR	I			8.2323.2323.3
10	gi|194212019|XP_001504460.2|	PREDICTED: keratin, type II cytoskeletal 6B-like [Equus caballus]	2006	60193	97	74	15	14	4866	1	1	0	365.54	1093.59	3	1093.59	0	1	15.82	0.4	R	SLYNLGGSKR	I			26.2353.2353.3
10	gi|194212019|XP_001504460.2|	PREDICTED: keratin, type II cytoskeletal 6B-like [Equus caballus]	2006	60193	97	74	15	14	4867	1	1	0	365.54	1093.59	3	1093.59	0	1	18.82	0.2	R	SLYNLGGSKR	I			7.2509.2509.3
10	gi|194212019|XP_001504460.2|	PREDICTED: keratin, type II cytoskeletal 6B-like [Equus caballus]	2006	60193	97	74	15	14	4868	1	1	0	365.54	1093.59	3	1093.59	0	1	18.79	0.2	R	SLYNLGGSKR	I			20.2702.2702.3
10	gi|194212019|XP_001504460.2|	PREDICTED: keratin, type II cytoskeletal 6B-like [Equus caballus]	2006	60193	97	74	15	14	4869	1	1	0	365.54	1093.59	3	1093.59	0	1	27.87	0.025	R	SLYNLGGSKR	I			2.2397.2397.3
10	gi|194212019|XP_001504460.2|	PREDICTED: keratin, type II cytoskeletal 6B-like [Equus caballus]	2006	60193	97	74	15	14	5100	1	1	0	554.28	1106.54	2	1106.54	0	0	63.81	1e-05	K	AQYEEIAQR	S			23.2191.2191.2
10	gi|194212019|XP_001504460.2|	PREDICTED: keratin, type II cytoskeletal 6B-like [Equus caballus]	2006	60193	97	74	15	14	5101	1	1	0	554.28	1106.54	2	1106.54	0	0	64.23	9.4e-06	K	AQYEEIAQR	S			9.2030.2030.2
10	gi|194212019|XP_001504460.2|	PREDICTED: keratin, type II cytoskeletal 6B-like [Equus caballus]	2006	60193	97	74	15	14	5102	1	1	0	554.28	1106.54	2	1106.54	0	0	58.58	3.5e-05	K	AQYEEIAQR	S			19.2276.2276.2
10	gi|194212019|XP_001504460.2|	PREDICTED: keratin, type II cytoskeletal 6B-like [Equus caballus]	2006	60193	97	74	15	14	5103	1	1	0	554.28	1106.54	2	1106.54	0	0	58.5	3.5e-05	K	AQYEEIAQR	S			24.2054.2054.2
10	gi|194212019|XP_001504460.2|	PREDICTED: keratin, type II cytoskeletal 6B-like [Equus caballus]	2006	60193	97	74	15	14	5104	1	1	0	554.28	1106.54	2	1106.54	0	0	66.99	5e-06	K	AQYEEIAQR	S			2.2139.2139.2
10	gi|194212019|XP_001504460.2|	PREDICTED: keratin, type II cytoskeletal 6B-like [Equus caballus]	2006	60193	97	74	15	14	5506	1	1	0	567.28	1132.55	2	1132.55	0	1	42.18	0.0015	R	KLLEGEECR	L			13.1763.1763.2
10	gi|194212019|XP_001504460.2|	PREDICTED: keratin, type II cytoskeletal 6B-like [Equus caballus]	2006	60193	97	74	15	14	5507	1	1	0	567.28	1132.55	2	1132.55	0	1	46.24	0.00059	R	KLLEGEECR	L			12.1813.1813.2
10	gi|194212019|XP_001504460.2|	PREDICTED: keratin, type II cytoskeletal 6B-like [Equus caballus]	2006	60193	97	74	15	14	5508	1	1	0	567.28	1132.55	2	1132.55	0	1	52.02	0.00015	R	KLLEGEECR	L			4.1853.1853.2
10	gi|194212019|XP_001504460.2|	PREDICTED: keratin, type II cytoskeletal 6B-like [Equus caballus]	2006	60193	97	74	15	14	5509	1	1	0	567.28	1132.55	2	1132.55	0	1	48.14	0.00038	R	KLLEGEECR	L			11.1829.1829.2
10	gi|194212019|XP_001504460.2|	PREDICTED: keratin, type II cytoskeletal 6B-like [Equus caballus]	2006	60193	97	74	15	14	5510	1	1	0	567.28	1132.55	2	1132.55	0	1	45.04	0.00077	R	KLLEGEECR	L			5.1916.1916.2
10	gi|194212019|XP_001504460.2|	PREDICTED: keratin, type II cytoskeletal 6B-like [Equus caballus]	2006	60193	97	74	15	14	5511	1	1	0	378.53	1132.56	3	1132.55	0	1	32.69	0.014	R	KLLEGEECR	L			16.1813.1813.3
10	gi|194212019|XP_001504460.2|	PREDICTED: keratin, type II cytoskeletal 6B-like [Equus caballus]	2006	60193	97	74	15	14	5512	1	1	0	378.53	1132.56	3	1132.55	0	1	35.91	0.0065	R	KLLEGEECR	L			9.1789.1789.3
10	gi|194212019|XP_001504460.2|	PREDICTED: keratin, type II cytoskeletal 6B-like [Equus caballus]	2006	60193	97	74	15	14	5513	1	1	0	378.53	1132.56	3	1132.55	0	1	41.04	0.002	R	KLLEGEECR	L			15.1808.1808.3
10	gi|194212019|XP_001504460.2|	PREDICTED: keratin, type II cytoskeletal 6B-like [Equus caballus]	2006	60193	97	74	15	14	5514	1	1	0	378.53	1132.56	3	1132.55	0	1	39.89	0.0026	R	KLLEGEECR	L			10.1799.1799.3
10	gi|194212019|XP_001504460.2|	PREDICTED: keratin, type II cytoskeletal 6B-like [Equus caballus]	2006	60193	97	74	15	14	5515	1	1	0	378.53	1132.56	3	1132.55	0	1	39.22	0.003	R	KLLEGEECR	L			20.2057.2057.3
10	gi|194212019|XP_001504460.2|	PREDICTED: keratin, type II cytoskeletal 6B-like [Equus caballus]	2006	60193	97	74	15	14	6758	1	1	0	602.32	1202.63	2	1202.63	0	0	23.81	0.095	K	WTLLQEQGTK	T			13.3043.3043.2
10	gi|194212019|XP_001504460.2|	PREDICTED: keratin, type II cytoskeletal 6B-like [Equus caballus]	2006	60193	97	74	15	14	6759	1	1	0	602.32	1202.63	2	1202.63	0	0	28.02	0.036	K	WTLLQEQGTK	T			8.3232.3232.2
10	gi|194212019|XP_001504460.2|	PREDICTED: keratin, type II cytoskeletal 6B-like [Equus caballus]	2006	60193	97	74	15	14	6760	1	1	0	602.32	1202.63	2	1202.63	0	0	32.27	0.014	K	WTLLQEQGTK	T			22.3324.3324.2
10	gi|194212019|XP_001504460.2|	PREDICTED: keratin, type II cytoskeletal 6B-like [Equus caballus]	2006	60193	97	74	15	14	6761	1	1	0	602.32	1202.63	2	1202.63	0	0	34.93	0.0074	K	WTLLQEQGTK	T			36.3174.3174.2
10	gi|194212019|XP_001504460.2|	PREDICTED: keratin, type II cytoskeletal 6B-like [Equus caballus]	2006	60193	97	74	15	14	6762	1	1	0	602.32	1202.63	2	1202.63	0	0	32.57	0.013	K	WTLLQEQGTK	T			20.3918.3918.2
10	gi|194212019|XP_001504460.2|	PREDICTED: keratin, type II cytoskeletal 6B-like [Equus caballus]	2006	60193	97	74	15	14	7013	2	1	0	408.22	1221.64	3	1221.62	0.01	0	13.22	1.3	R	TAAENEFVTLK	K			7.2292.2292.3
10	gi|194212019|XP_001504460.2|	PREDICTED: keratin, type II cytoskeletal 6B-like [Equus caballus]	2006	60193	97	74	15	14	7014	5	1	0	408.22	1221.64	3	1221.62	0.01	0	8.25	4.2	R	TAAENEFVTLK	K			10.2104.2104.3
10	gi|194212019|XP_001504460.2|	PREDICTED: keratin, type II cytoskeletal 6B-like [Equus caballus]	2006	60193	97	74	15	14	7015	4	1	0	408.22	1221.64	3	1221.62	0.01	0	5.61	7.7	R	TAAENEFVTLK	K			5.2237.2237.3
10	gi|194212019|XP_001504460.2|	PREDICTED: keratin, type II cytoskeletal 6B-like [Equus caballus]	2006	60193	97	74	15	14	7016	3	1	0	408.22	1221.64	3	1221.62	0.01	0	12.89	1.4	R	TAAENEFVTLK	K			11.2195.2195.3
10	gi|194212019|XP_001504460.2|	PREDICTED: keratin, type II cytoskeletal 6B-like [Equus caballus]	2006	60193	97	74	15	14	7652	1	1	0	632.35	1262.69	2	1262.69	0	0	59.21	2.1e-05	K	LALDVEIATYR	K			11.3942.3942.2
10	gi|194212019|XP_001504460.2|	PREDICTED: keratin, type II cytoskeletal 6B-like [Equus caballus]	2006	60193	97	74	15	14	7653	1	1	0	632.35	1262.69	2	1262.69	0	0	71.21	1.3e-06	K	LALDVEIATYR	K			5.3989.3989.2
10	gi|194212019|XP_001504460.2|	PREDICTED: keratin, type II cytoskeletal 6B-like [Equus caballus]	2006	60193	97	74	15	14	7654	1	1	0	632.35	1262.69	2	1262.69	0	0	71.59	1.2e-06	K	LALDVEIATYR	K			6.3854.3854.2
10	gi|194212019|XP_001504460.2|	PREDICTED: keratin, type II cytoskeletal 6B-like [Equus caballus]	2006	60193	97	74	15	14	8314	1	1	0	434.91	1301.71	3	1301.71	0	0	27.66	0.036	R	SLDLDSIIAEVK	A			11.4813.4813.3
10	gi|194212019|XP_001504460.2|	PREDICTED: keratin, type II cytoskeletal 6B-like [Equus caballus]	2006	60193	97	74	15	14	8315	1	1	0	434.91	1301.71	3	1301.71	0	0	43.99	0.00085	R	SLDLDSIIAEVK	A			22.4857.4857.3
10	gi|194212019|XP_001504460.2|	PREDICTED: keratin, type II cytoskeletal 6B-like [Equus caballus]	2006	60193	97	74	15	14	8316	1	1	0	434.91	1301.71	3	1301.71	0	0	50.81	0.00018	R	SLDLDSIIAEVK	A			5.4864.4864.3
10	gi|194212019|XP_001504460.2|	PREDICTED: keratin, type II cytoskeletal 6B-like [Equus caballus]	2006	60193	97	74	15	14	8317	1	1	0	434.91	1301.71	3	1301.71	0	0	6.66	4.6	R	SLDLDSIIAEVK	A			30.5134.5134.3
10	gi|194212019|XP_001504460.2|	PREDICTED: keratin, type II cytoskeletal 6B-like [Equus caballus]	2006	60193	97	74	15	14	8318	1	1	0	434.91	1301.71	3	1301.71	0	0	35.65	0.0058	R	SLDLDSIIAEVK	A			36.4689.4689.3
10	gi|194212019|XP_001504460.2|	PREDICTED: keratin, type II cytoskeletal 6B-like [Equus caballus]	2006	60193	97	74	15	14	8319	1	1	0	651.86	1301.71	2	1301.71	0	0	112.85	1.2e-10	R	SLDLDSIIAEVK	A			30.5121.5121.2
10	gi|194212019|XP_001504460.2|	PREDICTED: keratin, type II cytoskeletal 6B-like [Equus caballus]	2006	60193	97	74	15	14	8320	1	1	0	651.86	1301.71	2	1301.71	0	0	100.52	2e-09	R	SLDLDSIIAEVK	A			19.5293.5293.2
10	gi|194212019|XP_001504460.2|	PREDICTED: keratin, type II cytoskeletal 6B-like [Equus caballus]	2006	60193	97	74	15	14	8321	1	1	0	651.86	1301.71	2	1301.71	0	0	84.65	7.7e-08	R	SLDLDSIIAEVK	A			23.4944.4944.2
10	gi|194212019|XP_001504460.2|	PREDICTED: keratin, type II cytoskeletal 6B-like [Equus caballus]	2006	60193	97	74	15	14	8322	1	1	0	651.86	1301.71	2	1301.71	0	0	84.99	7.1e-08	R	SLDLDSIIAEVK	A			32.4995.4995.2
10	gi|194212019|XP_001504460.2|	PREDICTED: keratin, type II cytoskeletal 6B-like [Equus caballus]	2006	60193	97	74	15	14	8323	1	1	0	651.86	1301.71	2	1301.71	0	0	89.06	2.8e-08	R	SLDLDSIIAEVK	A			25.4855.4855.2
10	gi|194212019|XP_001504460.2|	PREDICTED: keratin, type II cytoskeletal 6B-like [Equus caballus]	2006	60193	97	74	15	14	10890	1	1	0	731.9	1461.78	2	1461.78	0	1	51.2	0.00013	R	FLEQQNKVLDTK	W			12.2443.2443.2
10	gi|194212019|XP_001504460.2|	PREDICTED: keratin, type II cytoskeletal 6B-like [Equus caballus]	2006	60193	97	74	15	14	10891	1	1	0	731.9	1461.78	2	1461.78	0	1	50.91	0.00014	R	FLEQQNKVLDTK	W			10.2435.2435.2
10	gi|194212019|XP_001504460.2|	PREDICTED: keratin, type II cytoskeletal 6B-like [Equus caballus]	2006	60193	97	74	15	14	10892	1	1	0	731.9	1461.78	2	1461.78	0	1	28.22	0.027	R	FLEQQNKVLDTK	W			11.2570.2570.2
10	gi|194212019|XP_001504460.2|	PREDICTED: keratin, type II cytoskeletal 6B-like [Equus caballus]	2006	60193	97	74	15	14	10893	1	1	0	731.9	1461.78	2	1461.78	0	1	36.18	0.0043	R	FLEQQNKVLDTK	W			2.2549.2549.2
10	gi|194212019|XP_001504460.2|	PREDICTED: keratin, type II cytoskeletal 6B-like [Equus caballus]	2006	60193	97	74	15	14	10894	1	1	0	731.9	1461.78	2	1461.78	0	1	41.59	0.0012	R	FLEQQNKVLDTK	W			7.2669.2669.2
10	gi|194212019|XP_001504460.2|	PREDICTED: keratin, type II cytoskeletal 6B-like [Equus caballus]	2006	60193	97	74	15	14	10895	2	1	0	488.27	1461.78	3	1461.78	0	1	13.76	0.74	R	FLEQQNKVLDTK	W			1.2406.2406.3
10	gi|194212019|XP_001504460.2|	PREDICTED: keratin, type II cytoskeletal 6B-like [Equus caballus]	2006	60193	97	74	15	14	10896	1	1	0	488.27	1461.78	3	1461.78	0	1	19.61	0.19	R	FLEQQNKVLDTK	W			10.2437.2437.3
10	gi|194212019|XP_001504460.2|	PREDICTED: keratin, type II cytoskeletal 6B-like [Equus caballus]	2006	60193	97	74	15	14	10897	1	1	0	488.27	1461.78	3	1461.78	0	1	10.73	1.5	R	FLEQQNKVLDTK	W			6.2508.2508.3
10	gi|194212019|XP_001504460.2|	PREDICTED: keratin, type II cytoskeletal 6B-like [Equus caballus]	2006	60193	97	74	15	14	10898	1	1	0	488.27	1461.78	3	1461.78	0	1	18.48	0.25	R	FLEQQNKVLDTK	W			5.2587.2587.3
10	gi|194212019|XP_001504460.2|	PREDICTED: keratin, type II cytoskeletal 6B-like [Equus caballus]	2006	60193	97	74	15	14	10899	1	1	0	488.27	1461.78	3	1461.78	0	1	14.65	0.61	R	FLEQQNKVLDTK	W			11.2569.2569.3
10	gi|194212019|XP_001504460.2|	PREDICTED: keratin, type II cytoskeletal 6B-like [Equus caballus]	2006	60193	97	74	15	14	13836	1	1	1	556.59	1666.76	3	1666.76	0	1	54.28	5.7e-05	R	SRGSGGLGGACGGAGFGSR	S			29.2319.2319.3
10	gi|194212019|XP_001504460.2|	PREDICTED: keratin, type II cytoskeletal 6B-like [Equus caballus]	2006	60193	97	74	15	14	13837	1	1	1	556.59	1666.76	3	1666.76	0	1	52.6	8.4e-05	R	SRGSGGLGGACGGAGFGSR	S			28.2188.2188.3
10	gi|194212019|XP_001504460.2|	PREDICTED: keratin, type II cytoskeletal 6B-like [Equus caballus]	2006	60193	97	74	15	14	13838	1	1	1	556.59	1666.76	3	1666.76	0	1	81.04	1.2e-07	R	SRGSGGLGGACGGAGFGSR	S			10.2145.2145.3
10	gi|194212019|XP_001504460.2|	PREDICTED: keratin, type II cytoskeletal 6B-like [Equus caballus]	2006	60193	97	74	15	14	13839	1	1	1	556.59	1666.76	3	1666.76	0	1	73.5	6.8e-07	R	SRGSGGLGGACGGAGFGSR	S			31.2225.2225.3
10	gi|194212019|XP_001504460.2|	PREDICTED: keratin, type II cytoskeletal 6B-like [Equus caballus]	2006	60193	97	74	15	14	13840	1	1	1	556.59	1666.76	3	1666.76	0	1	78.11	2.4e-07	R	SRGSGGLGGACGGAGFGSR	S			16.2125.2125.3
10	gi|194212019|XP_001504460.2|	PREDICTED: keratin, type II cytoskeletal 6B-like [Equus caballus]	2006	60193	97	74	15	14	13841	1	1	1	834.39	1666.76	2	1666.76	0	1	68.92	2e-06	R	SRGSGGLGGACGGAGFGSR	S			3.2163.2163.2
10	gi|194212019|XP_001504460.2|	PREDICTED: keratin, type II cytoskeletal 6B-like [Equus caballus]	2006	60193	97	74	15	14	13842	1	1	1	834.39	1666.76	2	1666.76	0	1	52.33	9.1e-05	R	SRGSGGLGGACGGAGFGSR	S			2.2231.2231.2
10	gi|194212019|XP_001504460.2|	PREDICTED: keratin, type II cytoskeletal 6B-like [Equus caballus]	2006	60193	97	74	15	14	13843	1	1	1	834.39	1666.76	2	1666.76	0	1	61.88	1e-05	R	SRGSGGLGGACGGAGFGSR	S			28.2183.2183.2
10	gi|194212019|XP_001504460.2|	PREDICTED: keratin, type II cytoskeletal 6B-like [Equus caballus]	2006	60193	97	74	15	14	13844	1	1	1	834.39	1666.76	2	1666.76	0	1	78.95	2e-07	R	SRGSGGLGGACGGAGFGSR	S			10.2136.2136.2
10	gi|194212019|XP_001504460.2|	PREDICTED: keratin, type II cytoskeletal 6B-like [Equus caballus]	2006	60193	97	74	15	14	13845	1	1	1	834.39	1666.76	2	1666.76	0	1	78.43	2.2e-07	R	SRGSGGLGGACGGAGFGSR	S			11.2233.2233.2
10	gi|194212019|XP_001504460.2|	PREDICTED: keratin, type II cytoskeletal 6B-like [Equus caballus]	2006	60193	97	74	15	14	14135	1	1	0	565.62	1693.83	3	1693.83	0	1	19.2	0.32	K	DVDAAYMNKVELQAK	V			4.2895.2895.3
10	gi|194212019|XP_001504460.2|	PREDICTED: keratin, type II cytoskeletal 6B-like [Equus caballus]	2006	60193	97	74	15	14	14136	1	1	0	565.62	1693.83	3	1693.83	0	1	25.98	0.068	K	DVDAAYMNKVELQAK	V			7.3147.3147.3
10	gi|194212019|XP_001504460.2|	PREDICTED: keratin, type II cytoskeletal 6B-like [Equus caballus]	2006	60193	97	74	15	14	14137	1	1	0	565.62	1693.83	3	1693.83	0	1	24.55	0.094	K	DVDAAYMNKVELQAK	V			12.2871.2871.3
10	gi|194212019|XP_001504460.2|	PREDICTED: keratin, type II cytoskeletal 6B-like [Equus caballus]	2006	60193	97	74	15	14	14138	1	1	0	565.62	1693.83	3	1693.83	0	1	28.03	0.042	K	DVDAAYMNKVELQAK	V			5.3049.3049.3
10	gi|194212019|XP_001504460.2|	PREDICTED: keratin, type II cytoskeletal 6B-like [Equus caballus]	2006	60193	97	74	15	14	14139	1	1	0	565.62	1693.83	3	1693.83	0	1	28.43	0.038	K	DVDAAYMNKVELQAK	V			11.3041.3041.3
10	gi|194212019|XP_001504460.2|	PREDICTED: keratin, type II cytoskeletal 6B-like [Equus caballus]	2006	60193	97	74	15	14	14141	1	1	0	847.92	1693.83	2	1693.83	0	1	23.39	0.12	K	DVDAAYMNKVELQAK	V			5.3052.3052.2
10	gi|194212019|XP_001504460.2|	PREDICTED: keratin, type II cytoskeletal 6B-like [Equus caballus]	2006	60193	97	74	15	14	14142	1	1	0	847.92	1693.83	2	1693.83	0	1	60.03	2.7e-05	K	DVDAAYMNKVELQAK	V			7.3143.3143.2
10	gi|194212019|XP_001504460.2|	PREDICTED: keratin, type II cytoskeletal 6B-like [Equus caballus]	2006	60193	97	74	15	14	14143	1	1	0	847.92	1693.83	2	1693.83	0	1	62.92	1.4e-05	K	DVDAAYMNKVELQAK	V			10.2864.2864.2
10	gi|194212019|XP_001504460.2|	PREDICTED: keratin, type II cytoskeletal 6B-like [Equus caballus]	2006	60193	97	74	15	14	14144	1	1	0	847.92	1693.83	2	1693.83	0	1	74.72	9e-07	K	DVDAAYMNKVELQAK	V			11.3043.3043.2
10	gi|194212019|XP_001504460.2|	PREDICTED: keratin, type II cytoskeletal 6B-like [Equus caballus]	2006	60193	97	74	15	14	15118	1	1	0	880.48	1758.95	2	1758.95	0	1	59.23	1.6e-05	K	VLDTKWTLLQEQGTK	T			10.3306.3306.2
11	gi|338717853|XP_001498218.2|	PREDICTED: cartilage intermediate layer protein 1 [Equus caballus]	1622	135523	94	74	24	22	1194	3	0	1	414.75	827.49	2	827.49	0	0	17.14	0.21	K	TPKPLTR	T	Oxidation (P)	0.0300000.0	20.1819.1819.2
11	gi|338717853|XP_001498218.2|	PREDICTED: cartilage intermediate layer protein 1 [Equus caballus]	1622	135523	94	74	24	22	2631	1	1	1	479.79	957.56	2	957.56	0	1	58.46	1.5e-05	R	TAKEIALGR	C			7.2108.2108.2
11	gi|338717853|XP_001498218.2|	PREDICTED: cartilage intermediate layer protein 1 [Equus caballus]	1622	135523	94	74	24	22	2632	1	1	1	479.79	957.56	2	957.56	0	1	53.08	5.3e-05	R	TAKEIALGR	C			8.1952.1952.2
11	gi|338717853|XP_001498218.2|	PREDICTED: cartilage intermediate layer protein 1 [Equus caballus]	1622	135523	94	74	24	22	2698	1	1	1	482.28	962.55	2	962.55	0	1	26.09	0.021	K	LYGIRDVK	S			7.2659.2659.2
11	gi|338717853|XP_001498218.2|	PREDICTED: cartilage intermediate layer protein 1 [Equus caballus]	1622	135523	94	74	24	22	2699	1	1	1	482.28	962.55	2	962.55	0	1	23.12	0.042	K	LYGIRDVK	S			8.2464.2464.2
11	gi|338717853|XP_001498218.2|	PREDICTED: cartilage intermediate layer protein 1 [Equus caballus]	1622	135523	94	74	24	22	2700	1	1	1	482.28	962.55	2	962.55	0	1	21.43	0.063	K	LYGIRDVK	S			12.2437.2437.2
11	gi|338717853|XP_001498218.2|	PREDICTED: cartilage intermediate layer protein 1 [Equus caballus]	1622	135523	94	74	24	22	4431	1	1	1	534.27	1066.53	2	1066.53	0	0	21.12	0.15	K	IIPQGSCHR	A			12.1552.1552.2
11	gi|338717853|XP_001498218.2|	PREDICTED: cartilage intermediate layer protein 1 [Equus caballus]	1622	135523	94	74	24	22	4432	1	1	1	534.27	1066.53	2	1066.53	0	0	20.8	0.16	K	IIPQGSCHR	A			15.1549.1549.2
11	gi|338717853|XP_001498218.2|	PREDICTED: cartilage intermediate layer protein 1 [Equus caballus]	1622	135523	94	74	24	22	4433	1	1	1	534.27	1066.53	2	1066.53	0	0	19.66	0.21	K	IIPQGSCHR	A			7.1621.1621.2
11	gi|338717853|XP_001498218.2|	PREDICTED: cartilage intermediate layer protein 1 [Equus caballus]	1622	135523	94	74	24	22	4434	1	1	1	534.27	1066.53	2	1066.53	0	0	26.05	0.049	K	IIPQGSCHR	A			8.1544.1544.2
11	gi|338717853|XP_001498218.2|	PREDICTED: cartilage intermediate layer protein 1 [Equus caballus]	1622	135523	94	74	24	22	4435	1	1	1	356.52	1066.53	3	1066.53	0	0	14.18	0.69	K	IIPQGSCHR	A			8.1550.1550.3
11	gi|338717853|XP_001498218.2|	PREDICTED: cartilage intermediate layer protein 1 [Equus caballus]	1622	135523	94	74	24	22	4436	1	1	1	356.52	1066.53	3	1066.53	0	0	19.77	0.19	K	IIPQGSCHR	A			7.1625.1625.3
11	gi|338717853|XP_001498218.2|	PREDICTED: cartilage intermediate layer protein 1 [Equus caballus]	1622	135523	94	74	24	22	4590	1	1	1	541.25	1080.48	2	1080.48	0	0	1.93	8.3	R	EGFWCLNR	E			20.4392.4392.2
11	gi|338717853|XP_001498218.2|	PREDICTED: cartilage intermediate layer protein 1 [Equus caballus]	1622	135523	94	74	24	22	4591	1	1	1	541.25	1080.48	2	1080.48	0	0	40.64	0.0011	R	EGFWCLNR	E			8.3609.3609.2
11	gi|338717853|XP_001498218.2|	PREDICTED: cartilage intermediate layer protein 1 [Equus caballus]	1622	135523	94	74	24	22	4592	1	1	1	541.25	1080.48	2	1080.48	0	0	53.75	5.5e-05	R	EGFWCLNR	E			7.3927.3927.2
11	gi|338717853|XP_001498218.2|	PREDICTED: cartilage intermediate layer protein 1 [Equus caballus]	1622	135523	94	74	24	22	4875	1	1	1	548.33	1094.64	2	1094.64	0	0	50.55	4.7e-05	K	IVGPLEVNVR	S			13.3042.3042.2
11	gi|338717853|XP_001498218.2|	PREDICTED: cartilage intermediate layer protein 1 [Equus caballus]	1622	135523	94	74	24	22	4876	1	1	1	548.33	1094.64	2	1094.64	0	0	47.78	8.9e-05	K	IVGPLEVNVR	S			28.3220.3220.2
11	gi|338717853|XP_001498218.2|	PREDICTED: cartilage intermediate layer protein 1 [Equus caballus]	1622	135523	94	74	24	22	4877	1	1	1	548.33	1094.64	2	1094.64	0	0	33.24	0.0025	K	IVGPLEVNVR	S			36.3190.3190.2
11	gi|338717853|XP_001498218.2|	PREDICTED: cartilage intermediate layer protein 1 [Equus caballus]	1622	135523	94	74	24	22	4878	1	1	1	548.33	1094.64	2	1094.64	0	0	45.39	0.00015	K	IVGPLEVNVR	S			30.3434.3434.2
11	gi|338717853|XP_001498218.2|	PREDICTED: cartilage intermediate layer protein 1 [Equus caballus]	1622	135523	94	74	24	22	4879	1	1	1	548.33	1094.64	2	1094.64	0	0	41.12	0.00041	K	IVGPLEVNVR	S			29.3415.3415.2
11	gi|338717853|XP_001498218.2|	PREDICTED: cartilage intermediate layer protein 1 [Equus caballus]	1622	135523	94	74	24	22	5126	1	1	1	555.26	1108.5	2	1108.5	0	0	42.59	0.00065	R	AGQSVSLCCK	A			8.1959.1959.2
11	gi|338717853|XP_001498218.2|	PREDICTED: cartilage intermediate layer protein 1 [Equus caballus]	1622	135523	94	74	24	22	5127	1	1	1	555.26	1108.5	2	1108.5	0	0	46.95	0.00024	R	AGQSVSLCCK	A			19.2138.2138.2
11	gi|338717853|XP_001498218.2|	PREDICTED: cartilage intermediate layer protein 1 [Equus caballus]	1622	135523	94	74	24	22	5128	1	1	1	555.26	1108.5	2	1108.5	0	0	29.07	0.015	R	AGQSVSLCCK	A			20.2241.2241.2
11	gi|338717853|XP_001498218.2|	PREDICTED: cartilage intermediate layer protein 1 [Equus caballus]	1622	135523	94	74	24	22	5129	1	1	1	555.26	1108.5	2	1108.5	0	0	45.1	0.00037	R	AGQSVSLCCK	A			7.2114.2114.2
11	gi|338717853|XP_001498218.2|	PREDICTED: cartilage intermediate layer protein 1 [Equus caballus]	1622	135523	94	74	24	22	5138	1	1	1	555.74	1109.46	2	1109.46	0	0	17.98	0.084	K	VATECSCQR	C			9.1305.1305.2
11	gi|338717853|XP_001498218.2|	PREDICTED: cartilage intermediate layer protein 1 [Equus caballus]	1622	135523	94	74	24	22	5139	1	1	1	555.74	1109.46	2	1109.46	0	0	20.25	0.05	K	VATECSCQR	C			4.1338.1338.2
11	gi|338717853|XP_001498218.2|	PREDICTED: cartilage intermediate layer protein 1 [Equus caballus]	1622	135523	94	74	24	22	5140	1	1	1	555.74	1109.46	2	1109.46	0	0	16.07	0.13	K	VATECSCQR	C			5.1347.1347.2
11	gi|338717853|XP_001498218.2|	PREDICTED: cartilage intermediate layer protein 1 [Equus caballus]	1622	135523	94	74	24	22	5141	1	1	1	555.74	1109.46	2	1109.46	0	0	52.16	3.2e-05	K	VATECSCQR	C			10.1331.1331.2
11	gi|338717853|XP_001498218.2|	PREDICTED: cartilage intermediate layer protein 1 [Equus caballus]	1622	135523	94	74	24	22	5142	1	1	1	555.74	1109.46	2	1109.46	0	0	40.06	0.00052	K	VATECSCQR	C			3.1348.1348.2
11	gi|338717853|XP_001498218.2|	PREDICTED: cartilage intermediate layer protein 1 [Equus caballus]	1622	135523	94	74	24	22	6464	1	1	1	594.73	1187.45	2	1187.45	0	0	69.7	1.2e-07	R	CFDGTSDGSSR	V			7.1773.1773.2
11	gi|338717853|XP_001498218.2|	PREDICTED: cartilage intermediate layer protein 1 [Equus caballus]	1622	135523	94	74	24	22	6729	1	1	1	601.83	1201.64	2	1201.64	0	1	14.08	0.98	R	FLCPPGSLRR	D			7.2845.2845.2
11	gi|338717853|XP_001498218.2|	PREDICTED: cartilage intermediate layer protein 1 [Equus caballus]	1622	135523	94	74	24	22	7674	1	1	1	633.31	1264.6	2	1264.6	0	1	14.28	0.87	R	RAGQSVSLCCK	A			23.1889.1889.2
11	gi|338717853|XP_001498218.2|	PREDICTED: cartilage intermediate layer protein 1 [Equus caballus]	1622	135523	94	74	24	22	7675	1	1	1	633.31	1264.6	2	1264.6	0	1	25.79	0.061	R	RAGQSVSLCCK	A			10.1756.1756.2
11	gi|338717853|XP_001498218.2|	PREDICTED: cartilage intermediate layer protein 1 [Equus caballus]	1622	135523	94	74	24	22	7676	1	1	1	633.31	1264.6	2	1264.6	0	1	24.02	0.092	R	RAGQSVSLCCK	A			3.1799.1799.2
11	gi|338717853|XP_001498218.2|	PREDICTED: cartilage intermediate layer protein 1 [Equus caballus]	1622	135523	94	74	24	22	7677	1	1	1	633.31	1264.6	2	1264.6	0	1	31.08	0.018	R	RAGQSVSLCCK	A			12.1770.1770.2
11	gi|338717853|XP_001498218.2|	PREDICTED: cartilage intermediate layer protein 1 [Equus caballus]	1622	135523	94	74	24	22	7678	1	1	1	633.31	1264.6	2	1264.6	0	1	19.27	0.27	R	RAGQSVSLCCK	A			20.2008.2008.2
11	gi|338717853|XP_001498218.2|	PREDICTED: cartilage intermediate layer protein 1 [Equus caballus]	1622	135523	94	74	24	22	8642	1	1	1	661.91	1321.81	2	1321.81	0	1	34.6	0.00075	K	VKIVGPLEVNVR	S			8.3238.3238.2
11	gi|338717853|XP_001498218.2|	PREDICTED: cartilage intermediate layer protein 1 [Equus caballus]	1622	135523	94	74	24	22	8643	1	1	1	661.91	1321.81	2	1321.81	0	1	23.36	0.0099	K	VKIVGPLEVNVR	S			2.3379.3379.2
11	gi|338717853|XP_001498218.2|	PREDICTED: cartilage intermediate layer protein 1 [Equus caballus]	1622	135523	94	74	24	22	8644	1	1	1	661.91	1321.81	2	1321.81	0	1	38.2	0.00033	K	VKIVGPLEVNVR	S			7.3528.3528.2
11	gi|338717853|XP_001498218.2|	PREDICTED: cartilage intermediate layer protein 1 [Equus caballus]	1622	135523	94	74	24	22	9809	1	1	1	698.84	1395.67	2	1395.67	0	0	62.38	1.3e-05	R	EIQCSGYTLPTK	V			8.2651.2651.2
11	gi|338717853|XP_001498218.2|	PREDICTED: cartilage intermediate layer protein 1 [Equus caballus]	1622	135523	94	74	24	22	9810	1	1	1	698.84	1395.67	2	1395.67	0	0	58.83	3e-05	R	EIQCSGYTLPTK	V			11.2775.2775.2
11	gi|338717853|XP_001498218.2|	PREDICTED: cartilage intermediate layer protein 1 [Equus caballus]	1622	135523	94	74	24	22	9811	1	1	1	698.84	1395.67	2	1395.67	0	0	78.44	3.3e-07	R	EIQCSGYTLPTK	V			12.2633.2633.2
11	gi|338717853|XP_001498218.2|	PREDICTED: cartilage intermediate layer protein 1 [Equus caballus]	1622	135523	94	74	24	22	9812	1	1	1	698.84	1395.67	2	1395.67	0	0	68.03	3.6e-06	R	EIQCSGYTLPTK	V			7.2868.2868.2
11	gi|338717853|XP_001498218.2|	PREDICTED: cartilage intermediate layer protein 1 [Equus caballus]	1622	135523	94	74	24	22	9909	1	1	1	468.87	1403.6	3	1403.6	0	0	25.02	0.014	K	CSAACGHTGVQTR	T			12.1422.1422.3
11	gi|338717853|XP_001498218.2|	PREDICTED: cartilage intermediate layer protein 1 [Equus caballus]	1622	135523	94	74	24	22	9910	1	1	1	468.87	1403.6	3	1403.6	0	0	24.19	0.018	K	CSAACGHTGVQTR	T			3.1437.1437.3
11	gi|338717853|XP_001498218.2|	PREDICTED: cartilage intermediate layer protein 1 [Equus caballus]	1622	135523	94	74	24	22	9911	1	1	1	468.87	1403.6	3	1403.6	0	0	39.3	0.00054	K	CSAACGHTGVQTR	T			23.1483.1483.3
11	gi|338717853|XP_001498218.2|	PREDICTED: cartilage intermediate layer protein 1 [Equus caballus]	1622	135523	94	74	24	22	9912	1	1	1	468.87	1403.6	3	1403.6	0	0	31.48	0.0033	K	CSAACGHTGVQTR	T			26.1468.1468.3
11	gi|338717853|XP_001498218.2|	PREDICTED: cartilage intermediate layer protein 1 [Equus caballus]	1622	135523	94	74	24	22	9913	1	1	1	468.87	1403.6	3	1403.6	0	0	42.4	0.00026	K	CSAACGHTGVQTR	T			20.1504.1504.3
11	gi|338717853|XP_001498218.2|	PREDICTED: cartilage intermediate layer protein 1 [Equus caballus]	1622	135523	94	74	24	22	10507	1	1	1	721.34	1440.66	2	1440.66	0	0	8.17	2.5	R	ACEQAPPSAAHFR	F			5.2132.2132.2
11	gi|338717853|XP_001498218.2|	PREDICTED: cartilage intermediate layer protein 1 [Equus caballus]	1622	135523	94	74	24	22	10508	1	1	1	721.34	1440.66	2	1440.66	0	0	41.95	0.0011	R	ACEQAPPSAAHFR	F			15.1989.1989.2
11	gi|338717853|XP_001498218.2|	PREDICTED: cartilage intermediate layer protein 1 [Equus caballus]	1622	135523	94	74	24	22	10509	1	1	1	721.34	1440.66	2	1440.66	0	0	33.24	0.0079	R	ACEQAPPSAAHFR	F			2.2078.2078.2
11	gi|338717853|XP_001498218.2|	PREDICTED: cartilage intermediate layer protein 1 [Equus caballus]	1622	135523	94	74	24	22	10510	1	1	1	721.34	1440.66	2	1440.66	0	0	59.24	2e-05	R	ACEQAPPSAAHFR	F			12.2004.2004.2
11	gi|338717853|XP_001498218.2|	PREDICTED: cartilage intermediate layer protein 1 [Equus caballus]	1622	135523	94	74	24	22	12691	1	1	1	527.27	1578.78	3	1578.78	0	1	41.97	0.0016	R	EDRTFLVGNMEIR	E			1.3344.3344.3
11	gi|338717853|XP_001498218.2|	PREDICTED: cartilage intermediate layer protein 1 [Equus caballus]	1622	135523	94	74	24	22	12692	1	1	1	527.27	1578.78	3	1578.78	0	1	19.27	0.3	R	EDRTFLVGNMEIR	E			3.3427.3427.3
11	gi|338717853|XP_001498218.2|	PREDICTED: cartilage intermediate layer protein 1 [Equus caballus]	1622	135523	94	74	24	22	12693	1	1	1	527.27	1578.78	3	1578.78	0	1	47.67	0.00043	R	EDRTFLVGNMEIR	E			8.3426.3426.3
11	gi|338717853|XP_001498218.2|	PREDICTED: cartilage intermediate layer protein 1 [Equus caballus]	1622	135523	94	74	24	22	12694	1	1	1	527.27	1578.78	3	1578.78	0	1	39.19	0.003	R	EDRTFLVGNMEIR	E			15.3342.3342.3
11	gi|338717853|XP_001498218.2|	PREDICTED: cartilage intermediate layer protein 1 [Equus caballus]	1622	135523	94	74	24	22	12695	1	1	1	527.27	1578.78	3	1578.78	0	1	29.05	0.031	R	EDRTFLVGNMEIR	E			12.3400.3400.3
11	gi|338717853|XP_001498218.2|	PREDICTED: cartilage intermediate layer protein 1 [Equus caballus]	1622	135523	94	74	24	22	12696	1	1	1	790.4	1578.78	2	1578.78	0	1	23.61	0.11	R	EDRTFLVGNMEIR	E			7.3736.3736.2
11	gi|338717853|XP_001498218.2|	PREDICTED: cartilage intermediate layer protein 1 [Equus caballus]	1622	135523	94	74	24	22	12697	1	1	1	790.4	1578.78	2	1578.78	0	0	89.07	3.2e-08	K	SNVGVALTFNCIER	Q			7.3939.3939.2
11	gi|338717853|XP_001498218.2|	PREDICTED: cartilage intermediate layer protein 1 [Equus caballus]	1622	135523	94	74	24	22	12698	1	1	1	790.4	1578.78	2	1578.78	0	0	83.41	1.2e-07	K	SNVGVALTFNCIER	Q			13.3388.3388.2
11	gi|338717853|XP_001498218.2|	PREDICTED: cartilage intermediate layer protein 1 [Equus caballus]	1622	135523	94	74	24	22	12699	1	1	1	790.4	1578.78	2	1578.78	0	0	67.4	4.7e-06	K	SNVGVALTFNCIER	Q			3.3635.3635.2
11	gi|338717853|XP_001498218.2|	PREDICTED: cartilage intermediate layer protein 1 [Equus caballus]	1622	135523	94	74	24	22	12700	1	1	1	790.4	1578.78	2	1578.78	0	0	75.41	7.4e-07	K	SNVGVALTFNCIER	Q			10.3568.3568.2
11	gi|338717853|XP_001498218.2|	PREDICTED: cartilage intermediate layer protein 1 [Equus caballus]	1622	135523	94	74	24	22	12701	1	1	1	790.4	1578.78	2	1578.78	0	0	77.58	4.5e-07	K	SNVGVALTFNCIER	Q			4.3611.3611.2
11	gi|338717853|XP_001498218.2|	PREDICTED: cartilage intermediate layer protein 1 [Equus caballus]	1622	135523	94	74	24	22	12961	1	1	1	534.25	1599.74	3	1599.74	0	1	28.55	0.023	R	NLKQDQAGEYFCK	A			19.2627.2627.3
11	gi|338717853|XP_001498218.2|	PREDICTED: cartilage intermediate layer protein 1 [Equus caballus]	1622	135523	94	74	24	22	12962	1	1	1	534.25	1599.74	3	1599.74	0	1	47.01	0.00033	R	NLKQDQAGEYFCK	A			8.2386.2386.3
11	gi|338717853|XP_001498218.2|	PREDICTED: cartilage intermediate layer protein 1 [Equus caballus]	1622	135523	94	74	24	22	12963	1	1	1	534.25	1599.74	3	1599.74	0	1	37.05	0.0032	R	NLKQDQAGEYFCK	A			7.2578.2578.3
11	gi|338717853|XP_001498218.2|	PREDICTED: cartilage intermediate layer protein 1 [Equus caballus]	1622	135523	94	74	24	22	13134	1	1	1	538.9	1613.69	3	1613.69	0	1	21.64	0.04	K	CSGMLYDQDRVDR	T			9.2318.2318.3
11	gi|338717853|XP_001498218.2|	PREDICTED: cartilage intermediate layer protein 1 [Equus caballus]	1622	135523	94	74	24	22	13135	1	1	1	538.9	1613.69	3	1613.69	0	1	24.42	0.021	K	CSGMLYDQDRVDR	T			2.2466.2466.3
11	gi|338717853|XP_001498218.2|	PREDICTED: cartilage intermediate layer protein 1 [Equus caballus]	1622	135523	94	74	24	22	13136	1	1	1	538.9	1613.69	3	1613.69	0	1	24.37	0.021	K	CSGMLYDQDRVDR	T			11.2482.2482.3
11	gi|338717853|XP_001498218.2|	PREDICTED: cartilage intermediate layer protein 1 [Equus caballus]	1622	135523	94	74	24	22	13137	1	1	1	538.9	1613.69	3	1613.69	0	1	27.26	0.011	K	CSGMLYDQDRVDR	T			1.2324.2324.3
11	gi|338717853|XP_001498218.2|	PREDICTED: cartilage intermediate layer protein 1 [Equus caballus]	1622	135523	94	74	24	22	13138	1	1	1	538.9	1613.69	3	1613.69	0	1	21.27	0.043	K	CSGMLYDQDRVDR	T			8.2385.2385.3
11	gi|338717853|XP_001498218.2|	PREDICTED: cartilage intermediate layer protein 1 [Equus caballus]	1622	135523	94	74	24	22	13140	1	1	1	807.85	1613.69	2	1613.69	0	1	20.72	0.049	K	CSGMLYDQDRVDR	T			1.2332.2332.2
11	gi|338717853|XP_001498218.2|	PREDICTED: cartilage intermediate layer protein 1 [Equus caballus]	1622	135523	94	74	24	22	13141	1	1	1	807.85	1613.69	2	1613.69	0	1	30.73	0.0049	K	CSGMLYDQDRVDR	T			12.2365.2365.2
11	gi|338717853|XP_001498218.2|	PREDICTED: cartilage intermediate layer protein 1 [Equus caballus]	1622	135523	94	74	24	22	13142	1	1	1	807.85	1613.69	2	1613.69	0	1	24.41	0.021	K	CSGMLYDQDRVDR	T			8.2389.2389.2
11	gi|338717853|XP_001498218.2|	PREDICTED: cartilage intermediate layer protein 1 [Equus caballus]	1622	135523	94	74	24	22	13143	1	1	1	807.85	1613.69	2	1613.69	0	1	31.43	0.0042	K	CSGMLYDQDRVDR	T			7.2584.2584.2
11	gi|338717853|XP_001498218.2|	PREDICTED: cartilage intermediate layer protein 1 [Equus caballus]	1622	135523	94	74	24	22	13888	1	1	1	836.45	1670.88	2	1670.88	0	0	23.01	0.11	K	FNPNAIGVPQPYLNK	L			8.3454.3454.2
11	gi|338717853|XP_001498218.2|	PREDICTED: cartilage intermediate layer protein 1 [Equus caballus]	1622	135523	94	74	24	22	13889	1	1	1	836.45	1670.88	2	1670.88	0	0	56.37	5.2e-05	K	FNPNAIGVPQPYLNK	L			7.3762.3762.2
11	gi|338717853|XP_001498218.2|	PREDICTED: cartilage intermediate layer protein 1 [Equus caballus]	1622	135523	94	74	24	22	14916	1	1	1	583.94	1748.81	3	1748.82	0	1	49.02	0.00027	R	DRDQPNVSAACLEFK	C			1.2927.2927.3
11	gi|338717853|XP_001498218.2|	PREDICTED: cartilage intermediate layer protein 1 [Equus caballus]	1622	135523	94	74	24	22	14917	1	1	1	583.94	1748.81	3	1748.82	0	1	35.86	0.0055	R	DRDQPNVSAACLEFK	C			5.3152.3152.3
11	gi|338717853|XP_001498218.2|	PREDICTED: cartilage intermediate layer protein 1 [Equus caballus]	1622	135523	94	74	24	22	14918	1	1	1	583.94	1748.81	3	1748.82	0	1	47.02	0.00042	R	DRDQPNVSAACLEFK	C			12.2958.2958.3
11	gi|338717853|XP_001498218.2|	PREDICTED: cartilage intermediate layer protein 1 [Equus caballus]	1622	135523	94	74	24	22	14919	1	1	1	583.94	1748.81	3	1748.82	0	1	50.17	0.0002	R	DRDQPNVSAACLEFK	C			11.3141.3141.3
11	gi|338717853|XP_001498218.2|	PREDICTED: cartilage intermediate layer protein 1 [Equus caballus]	1622	135523	94	74	24	22	14920	1	1	1	583.94	1748.81	3	1748.82	0	1	52.57	0.00012	R	DRDQPNVSAACLEFK	C			7.3240.3240.3
11	gi|338717853|XP_001498218.2|	PREDICTED: cartilage intermediate layer protein 1 [Equus caballus]	1622	135523	94	74	24	22	14921	1	1	1	875.41	1748.81	2	1748.82	0	1	51.75	0.00014	R	DRDQPNVSAACLEFK	C			1.2931.2931.2
11	gi|338717853|XP_001498218.2|	PREDICTED: cartilage intermediate layer protein 1 [Equus caballus]	1622	135523	94	74	24	22	14922	1	1	1	875.41	1748.81	2	1748.82	0	1	68.73	2.9e-06	R	DRDQPNVSAACLEFK	C			5.3154.3154.2
11	gi|338717853|XP_001498218.2|	PREDICTED: cartilage intermediate layer protein 1 [Equus caballus]	1622	135523	94	74	24	22	14923	1	1	1	875.41	1748.81	2	1748.82	0	1	75.34	6.3e-07	R	DRDQPNVSAACLEFK	C			12.2963.2963.2
11	gi|338717853|XP_001498218.2|	PREDICTED: cartilage intermediate layer protein 1 [Equus caballus]	1622	135523	94	74	24	22	14924	1	1	1	875.41	1748.81	2	1748.82	0	1	75.02	6.7e-07	R	DRDQPNVSAACLEFK	C			8.2989.2989.2
11	gi|338717853|XP_001498218.2|	PREDICTED: cartilage intermediate layer protein 1 [Equus caballus]	1622	135523	94	74	24	22	14925	1	1	1	875.41	1748.81	2	1748.82	0	1	50.99	0.00017	R	DRDQPNVSAACLEFK	C			7.3242.3242.2
11	gi|338717853|XP_001498218.2|	PREDICTED: cartilage intermediate layer protein 1 [Equus caballus]	1622	135523	94	74	24	22	17452	1	1	1	646.67	1936.99	3	1936.99	0	1	32.74	0.014	R	VMKSNVGVALTFNCIER	Q			8.3439.3439.3
11	gi|338717853|XP_001498218.2|	PREDICTED: cartilage intermediate layer protein 1 [Equus caballus]	1622	135523	94	74	24	22	17453	1	1	1	646.67	1936.99	3	1936.99	0	1	33.43	0.012	R	VMKSNVGVALTFNCIER	Q			15.3351.3351.3
11	gi|338717853|XP_001498218.2|	PREDICTED: cartilage intermediate layer protein 1 [Equus caballus]	1622	135523	94	74	24	22	17454	1	1	1	646.67	1936.99	3	1936.99	0	1	13.88	1	R	VMKSNVGVALTFNCIER	Q			7.3751.3751.3
11	gi|338717853|XP_001498218.2|	PREDICTED: cartilage intermediate layer protein 1 [Equus caballus]	1622	135523	94	74	24	22	17455	1	1	1	646.67	1936.99	3	1936.99	0	1	33.75	0.011	R	VMKSNVGVALTFNCIER	Q			32.3623.3623.3
11	gi|338717853|XP_001498218.2|	PREDICTED: cartilage intermediate layer protein 1 [Equus caballus]	1622	135523	94	74	24	22	20083	1	1	1	1098.6	2195.19	2	2195.2	0	0	45.85	0.00028	R	FLPSEQIQGVVVSAINLEPR	A			7.5196.5196.2
11	gi|338717853|XP_001498218.2|	PREDICTED: cartilage intermediate layer protein 1 [Equus caballus]	1622	135523	94	74	24	22	20084	1	1	1	1098.6	2195.19	2	2195.2	0	0	56.47	2.4e-05	R	FLPSEQIQGVVVSAINLEPR	A			8.4846.4846.2
11	gi|338717853|XP_001498218.2|	PREDICTED: cartilage intermediate layer protein 1 [Equus caballus]	1622	135523	94	74	24	22	23184	1	1	1	890.79	2669.35	3	2669.34	0.01	0	28.4	0.027	K	VAQLTVIGPDETPCNPTPESYLIR	L			8.4105.4105.3
12	gi|194225681|XP_001916657.1|	PREDICTED: LOW QUALITY PROTEIN: tenascin [Equus caballus]	1620	236702	70	54	21	14	117	1	1	1	357.71	713.41	2	713.41	0	0	36.84	0.0026	R	VPEITR	T			19.2172.2172.2
12	gi|194225681|XP_001916657.1|	PREDICTED: LOW QUALITY PROTEIN: tenascin [Equus caballus]	1620	236702	70	54	21	14	2041	1	1	1	455.75	909.49	2	909.49	0	0	50.32	9.3e-05	K	ATTSYVLR	G			20.2793.2793.2
12	gi|194225681|XP_001916657.1|	PREDICTED: LOW QUALITY PROTEIN: tenascin [Equus caballus]	1620	236702	70	54	21	14	2042	1	1	1	455.75	909.49	2	909.49	0	0	43.61	0.00044	K	ATTSYVLR	G			24.2344.2344.2
12	gi|194225681|XP_001916657.1|	PREDICTED: LOW QUALITY PROTEIN: tenascin [Equus caballus]	1620	236702	70	54	21	14	2043	1	1	1	455.75	909.49	2	909.49	0	0	47.97	0.00016	K	ATTSYVLR	G			23.2504.2504.2
12	gi|194225681|XP_001916657.1|	PREDICTED: LOW QUALITY PROTEIN: tenascin [Equus caballus]	1620	236702	70	54	21	14	2044	1	1	1	455.75	909.49	2	909.49	0	0	27.21	0.019	K	ATTSYVLR	G			22.2473.2473.2
12	gi|194225681|XP_001916657.1|	PREDICTED: LOW QUALITY PROTEIN: tenascin [Equus caballus]	1620	236702	70	54	21	14	2045	1	1	1	455.75	909.49	2	909.49	0	0	48.55	0.00014	K	ATTSYVLR	G			19.2629.2629.2
12	gi|194225681|XP_001916657.1|	PREDICTED: LOW QUALITY PROTEIN: tenascin [Equus caballus]	1620	236702	70	54	21	14	2172	1	1	1	463.2	924.39	2	924.39	0	1	23.47	0.021	K	DCFDRGR	C			20.1682.1682.2
12	gi|194225681|XP_001916657.1|	PREDICTED: LOW QUALITY PROTEIN: tenascin [Equus caballus]	1620	236702	70	54	21	14	3477	1	1	1	509.27	1016.53	2	1016.53	0	0	47.93	0.00043	R	IFAEQGPQK	S			20.2367.2367.2
12	gi|194225681|XP_001916657.1|	PREDICTED: LOW QUALITY PROTEIN: tenascin [Equus caballus]	1620	236702	70	54	21	14	4100	1	1	1	526.26	1050.5	2	1050.5	0	0	41.27	0.0014	K	FTTDLDSPR	D			22.2556.2556.2
12	gi|194225681|XP_001916657.1|	PREDICTED: LOW QUALITY PROTEIN: tenascin [Equus caballus]	1620	236702	70	54	21	14	4101	1	1	1	526.26	1050.5	2	1050.5	0	0	47.22	0.00035	K	FTTDLDSPR	D			24.2424.2424.2
12	gi|194225681|XP_001916657.1|	PREDICTED: LOW QUALITY PROTEIN: tenascin [Equus caballus]	1620	236702	70	54	21	14	4102	1	1	1	526.26	1050.5	2	1050.5	0	0	58.69	2.5e-05	K	FTTDLDSPR	D			23.2598.2598.2
[truncated: 4,380 more rows]

## Sheet: diseased
Header	--------------------------------------------------------
Search title	tendon diseased gn progenesis
[truncated: 6,908 more rows]
