# Supplementary material for: Proteomic Analysis Reveals Age-related Changes in Tendon Matrix Composition, with Age- and Injury-specific Matrix Fragmentation
Source: J Biol Chem. 2014 Jul 30;289(37):25867–78. doi: 10.1074/jbc.M114.566554 (PMC4162187; doi:10.1074/jbc.M114.566554)
Supplement: Supplemental Data [file supp_M114.566554_jbc.M114.566554-2.xlsx]

## Sheet: kegg
Category	Term	Count	%	PValue	Genes	List Total	Pop Hits	Pop Total	Fold Enrichment	Bonferroni	Benjamini	FDR
KEGG_PATHWAY	hsa04512:ECM-receptor interaction	17	9.55056	3.9621e-15	805802, 807878, 795569, 786214, 779750, 781978, 777851, 787944, 782887, 825565, 800291, 814924, 781103, 817654, 797879, 808600, 800275	68	84	5085	15.1339	2.43805e-13	2.43805e-13	4.01901e-12
KEGG_PATHWAY	hsa04510:Focal adhesion	20	11.236	4.28427e-12	807878, 805802, 795569, 786214, 779750, 781978, 786593, 777851, 787944, 782887, 777044, 800291, 814924, 781103, 825287, 817654, 808600, 797879, 809484, 800275	68	201	5085	7.44074	2.61339e-10	1.30669e-10	4.30861e-09
KEGG_PATHWAY	hsa05322:Systemic lupus erythematosus	8	4.49438	0.000286532	773927, 817413, 778031, 792660, 820197, 817150, 784692, 785159	68	99	5085	6.04278	0.0173291	0.00581005	0.287789
KEGG_PATHWAY	hsa05130:Pathogenic Escherichia coli infection	5	2.80899	0.00643957	777044, 811901, 819470, 792713, 800083	68	57	5085	6.5596	0.325703	0.0938233	6.29057
KEGG_PATHWAY	hsa05416:Viral myocarditis	5	2.80899	0.01381	778573, 777044, 778750, 783768, 809484	68	71	5085	5.26616	0.571849	0.156045	13.0514
KEGG_PATHWAY	hsa05412:Arrhythmogenic right ventricular cardiomyopathy (ARVC)	5	2.80899	0.0173662	798372, 795592, 777044, 783908, 822268	68	76	5085	4.9197	0.656527	0.163148	16.1537
KEGG_PATHWAY	hsa04350:TGF-beta signaling pathway	5	2.80899	0.0270695	806598, 807878, 786214, 777851, 817654	68	87	5085	4.29767	0.812504	0.212697	24.1177
KEGG_PATHWAY	hsa04810:Regulation of actin cytoskeleton	7	3.93258	0.0625505	794115, 777044, 800291, 778750, 783768, 809484, 775114	68	215	5085	2.43468	0.980554	0.388914	47.7745
KEGG_PATHWAY	hsa04530:Tight junction	5	2.80899	0.0993274	803228, 778573, 777044, 783768, 800618	68	134	5085	2.79028	0.998307	0.507887	65.0791

## Sheet: func ann clust
Annotation Cluster 1	Enrichment Score: 23.867736737221527
Category	Term	Count	%	PValue	Genes	List Total	Pop Hits	Pop Total	Fold Enrichment	Bonferroni	Benjamini	FDR
GOTERM_MF_FAT	GO:0005198~structural molecule activity	62	34.8315	1.67966e-41	801968, 820640, 777061, 800376, 808801, 795569, 817614, 783908, 783234, 814522, 825557, 813039, 814112, 814924, 800161, 783507, 815755, 825063, 786754, 786214, 787776, 811901, 787944, 818918, 798372, 800291, 780222, 814755, 821332, 810689, 812509, 774221, 824356, 819470, 777851, 800083, 823487, 795642, 809878, 784148, 795592, 792329, 789384, 807878, 808880, 799307, 803228, 779124, 778573, 781978,…	148	634	12983	8.57859	4.82061e-39	4.82061e-39	2.22936e-38
UP_SEQ_FEATURE	region of interest:Tail	27	15.1685	1.37102e-34	801968, 777061, 820640, 807394, 808801, 783908, 819470, 783234, 814522, 813039, 795642, 784148, 795592, 783507, 792329, 815755, 789384, 799307, 808880, 825063, 787776, 791029, 818918, 822924, 808606, 780222, 774221	178	75	19113	38.6555	1.35594e-31	1.35594e-31	2.16313e-31
SP_PIR_KEYWORDS	Intermediate filament	27	15.1685	3.91542e-34	801968, 777061, 820640, 824356, 808801, 783908, 819470, 783234, 814522, 813039, 795642, 784148, 795592, 783507, 792329, 815755, 789384, 799307, 808880, 825063, 787776, 791029, 818918, 822924, 808606, 780222, 774221	178	78	19235	37.406	1.29992e-31	1.29992e-31	5.31299e-31
UP_SEQ_FEATURE	region of interest:Coil 1B	26	14.6067	1.13195e-33	801968, 777061, 820640, 808801, 783908, 819470, 783234, 814522, 813039, 795642, 784148, 795592, 783507, 792329, 815755, 789384, 799307, 808880, 825063, 787776, 791029, 818918, 822924, 808606, 780222, 774221	178	70	19113	39.8827	1.1195e-30	5.59751e-31	1.78593e-30
UP_SEQ_FEATURE	region of interest:Coil 1A	26	14.6067	1.13195e-33	801968, 777061, 820640, 808801, 783908, 819470, 783234, 814522, 813039, 795642, 784148, 795592, 783507, 792329, 815755, 789384, 799307, 808880, 825063, 787776, 791029, 818918, 822924, 808606, 780222, 774221	178	70	19113	39.8827	1.1195e-30	5.59751e-31	1.78593e-30
UP_SEQ_FEATURE	region of interest:Linker 1	26	14.6067	1.13195e-33	801968, 777061, 820640, 808801, 783908, 819470, 783234, 814522, 813039, 795642, 784148, 795592, 783507, 792329, 815755, 789384, 799307, 808880, 825063, 787776, 791029, 818918, 822924, 808606, 780222, 774221	178	70	19113	39.8827	1.1195e-30	5.59751e-31	1.78593e-30
UP_SEQ_FEATURE	region of interest:Rod	26	14.6067	1.7332e-33	801968, 777061, 820640, 808801, 783908, 819470, 783234, 814522, 813039, 795642, 784148, 795592, 783507, 792329, 815755, 789384, 799307, 808880, 825063, 787776, 791029, 818918, 822924, 808606, 780222, 774221	178	71	19113	39.3209	1.71413e-30	5.71378e-31	2.73454e-30
UP_SEQ_FEATURE	region of interest:Head	26	14.6067	3.97378e-33	801968, 777061, 820640, 808801, 783908, 819470, 783234, 814522, 813039, 795642, 784148, 795592, 783507, 792329, 815755, 789384, 799307, 808880, 825063, 787776, 791029, 818918, 822924, 808606, 780222, 774221	178	73	19113	38.2437	3.93006e-30	9.82516e-31	6.2696e-30
UP_SEQ_FEATURE	region of interest:Linker 12	24	13.4831	4.09076e-31	789384, 815755, 820640, 777061, 799307, 808880, 825063, 808801, 787776, 819470, 783234, 791029, 818918, 814522, 813039, 795642, 822924, 784148, 795592, 808606, 780222, 783507, 792329, 774221	178	64	19113	40.2662	4.04576e-28	8.09152e-29	6.45417e-28
UP_SEQ_FEATURE	region of interest:Coil 2	24	13.4831	4.09076e-31	789384, 801968, 815755, 820640, 777061, 799307, 808880, 825063, 808801, 787776, 783908, 819470, 783234, 791029, 818918, 814522, 813039, 822924, 784148, 808606, 780222, 783507, 792329, 774221	178	64	19113	40.2662	4.04576e-28	8.09152e-29	6.45417e-28
INTERPRO	IPR016044:Filament	25	14.0449	5.39312e-31	801968, 820640, 824356, 808801, 783908, 819470, 783234, 814522, 813039, 795642, 784148, 795592, 783507, 792329, 815755, 799307, 808880, 825063, 787776, 791029, 818918, 822924, 808606, 780222, 774221	164	72	16659	35.2706	1.7258e-28	1.7258e-28	7.27774e-28
INTERPRO	IPR018039:Intermediate filament protein, conserved site	25	14.0449	5.39312e-31	801968, 820640, 824356, 808801, 783908, 819470, 783234, 814522, 813039, 795642, 784148, 795592, 783507, 792329, 815755, 799307, 808880, 825063, 787776, 791029, 818918, 822924, 808606, 780222, 774221	164	72	16659	35.2706	1.7258e-28	1.7258e-28	7.27774e-28
INTERPRO	IPR001664:Intermediate filament protein	25	14.0449	7.96732e-31	801968, 820640, 824356, 808801, 783908, 819470, 783234, 814522, 813039, 795642, 784148, 795592, 783507, 792329, 815755, 799307, 808880, 825063, 787776, 791029, 818918, 822924, 808606, 780222, 774221	164	73	16659	34.7874	2.54954e-28	1.27477e-28	1.07515e-27
PIR_SUPERFAMILY	PIRSF002282:cytoskeletal keratin	25	14.0449	7.40538e-29	801968, 777061, 820640, 808801, 783908, 819470, 783234, 813039, 795642, 784148, 795592, 783507, 792329, 815755, 789384, 799307, 808880, 825063, 787776, 791029, 818918, 822924, 808606, 780222, 774221	114	61	7396	26.589	5.40593e-27	5.40593e-27	7.72969e-26
UP_SEQ_FEATURE	site:Stutter	18	10.1124	1.25886e-26	789384, 815755, 777061, 820640, 799307, 808880, 808801, 787776, 783908, 819470, 783234, 791029, 818918, 814522, 784148, 780222, 792329, 774221	178	33	19113	58.5689	1.24501e-23	2.07502e-24	1.98616e-23
GOTERM_CC_FAT	GO:0005882~intermediate filament	27	15.1685	4.29767e-21	801968, 777061, 820640, 824356, 808801, 783908, 819470, 783234, 814522, 813039, 795642, 784148, 795592, 783507, 792329, 815755, 789384, 799307, 808880, 825063, 787776, 791029, 818918, 822924, 808606, 780222, 774221	152	183	12782	12.407	1.07871e-18	3.59571e-19	5.58659e-18
GOTERM_CC_FAT	GO:0045111~intermediate filament cytoskeleton	27	15.1685	7.55533e-21	801968, 777061, 820640, 824356, 808801, 783908, 819470, 783234, 814522, 813039, 795642, 784148, 795592, 783507, 792329, 815755, 789384, 799307, 808880, 825063, 787776, 791029, 818918, 822924, 808606, 780222, 774221	152	187	12782	12.1416	1.89639e-18	4.74097e-19	9.82126e-18
SP_PIR_KEYWORDS	keratin	23	12.9213	7.72371e-21	789384, 815755, 820640, 777061, 799307, 824356, 808880, 825063, 808801, 787776, 819470, 783234, 791029, 818918, 814522, 813039, 822924, 784148, 808606, 780222, 783507, 792329, 774221	178	144	19235	17.2599	2.56427e-18	8.54758e-19	1.04806e-17
INTERPRO	IPR003054:Type II keratin	12	6.74157	1.02738e-15	815755, 820640, 808880, 799307, 784148, 808801, 783234, 792329, 791029, 818918, 774221, 814522	164	28	16659	43.534	3.19744e-13	1.06581e-13	1.34337e-12
GOTERM_CC_FAT	GO:0045095~keratin filament	17	9.55056	4.50618e-15	789384, 815755, 777061, 820640, 799307, 808880, 808801, 787776, 819470, 783234, 791029, 818918, 814522, 822924, 784148, 792329, 774221	152	88	12782	16.2451	1.14253e-12	1.63203e-13	5.91749e-12
GOTERM_CC_FAT	GO:0005856~cytoskeleton	52	29.2135	2.66126e-14	801968, 820640, 777061, 808801, 817614, 790888, 783908, 783234, 797358, 814522, 796999, 813039, 800161, 821973, 783507, 789965, 819298, 815755, 825063, 787776, 811901, 786593, 818918, 775114, 808623, 798372, 780222, 774221, 824356, 807394, 819470, 800083, 823487, 795642, 794115, 784148, 795592, 792329, 825287, 789384, 808880, 799307, 803228, 778573, 810832, 822268, 783768, 791029, 792713, 822924,…	152	1381	12782	3.16639	6.68798e-12	8.35998e-13	3.4639e-11
GOTERM_CC_FAT	GO:0044430~cytoskeletal part	42	23.5955	1.41404e-13	801968, 820640, 777061, 824356, 808801, 807394, 790888, 783908, 819470, 783234, 814522, 800083, 813039, 795642, 794115, 784148, 795592, 800161, 821973, 783507, 792329, 789965, 819298, 789384, 815755, 808880, 799307, 825063, 803228, 778573, 787776, 810832, 811901, 791029, 783768, 792713, 818918, 808623, 822924, 808606, 780222, 774221	152	952	12782	3.70995	3.5502e-11	3.94462e-12	1.83864e-10
SP_PIR_KEYWORDS	coiled coil	54	30.3371	7.44449e-13	801968, 820640, 805802, 777061, 795569, 808801, 783908, 790888, 783234, 806076, 814522, 813039, 788381, 814924, 783507, 794073, 789965, 797879, 815755, 825063, 779750, 787776, 787944, 793359, 818918, 798372, 780222, 821332, 810689, 812509, 774221, 824356, 807394, 775001, 796933, 819470, 823487, 795642, 784148, 795592, 792329, 789384, 785555, 808880, 799307, 778573, 781978, 783768, 791029, 822924,…	178	2019	19235	2.89021	2.47142e-10	3.53061e-11	1.01011e-09
GOTERM_CC_FAT	GO:0043232~intracellular non-membrane-bounded organelle	70	39.3258	1.47729e-12	801968, 820640, 777061, 774520, 808801, 817614, 783908, 790888, 783234, 806076, 784865, 797358, 814522, 796999, 813039, 800161, 821973, 783507, 789965, 819298, 820085, 815755, 825063, 786754, 787776, 786593, 811901, 791398, 818918, 775114, 798372, 808623, 822623, 780222, 785159, 774221, 824356, 817413, 792660, 807394, 785179, 819470, 800083, 823487, 795642, 794115, 784148, 795592, 784692, 817150,…	152	2596	12782	2.26751	3.70793e-10	3.37085e-11	1.92031e-09
GOTERM_CC_FAT	GO:0043228~non-membrane-bounded organelle	70	39.3258	1.47729e-12	801968, 820640, 777061, 774520, 808801, 817614, 783908, 790888, 783234, 806076, 784865, 797358, 814522, 796999, 813039, 800161, 821973, 783507, 789965, 819298, 820085, 815755, 825063, 786754, 787776, 786593, 811901, 791398, 818918, 775114, 798372, 808623, 822623, 780222, 785159, 774221, 824356, 817413, 792660, 807394, 785179, 819470, 800083, 823487, 795642, 794115, 784148, 795592, 784692, 817150,…	152	2596	12782	2.26751	3.70793e-10	3.37085e-11	1.92031e-09
INTERPRO	IPR002957:Keratin, type I	10	5.61798	2.07624e-11	801968, 813039, 824356, 825063, 822924, 787776, 808606, 819470, 780222, 783507	164	33	16659	30.7816	6.64397e-09	1.66099e-09	2.80178e-08
UP_SEQ_FEATURE	compositionally biased region:Gly-rich	11	6.17978	7.7617e-05	820640, 822924, 779036, 784148, 808801, 808606, 783234, 783507, 792329, 791029, 818918	178	238	19113	4.96277	0.0738937	0.0027379	0.12239
Annotation Cluster 2	Enrichment Score: 11.05462462910664
Category	Term	Count	%	PValue	Genes	List Total	Pop Hits	Pop Total	Fold Enrichment	Bonferroni	Benjamini	FDR
SP_PIR_KEYWORDS	extracellular matrix	34	19.1011	2.65333e-29	805802, 800376, 795569, 806598, 787053, 825557, 784168, 809878, 814924, 802943, 803900, 797879, 807878, 812198, 814132, 779124, 779750, 774625, 802704, 781978, 802031, 787944, 825565, 811323, 777598, 827099, 800291, 781103, 817803, 814755, 821332, 808600, 812509, 800275	178	241	19235	15.2452	8.80906e-27	4.40453e-27	3.60041e-26
GOTERM_CC_FAT	GO:0005578~proteinaceous extracellular matrix	37	20.7865	1.7759e-25	805802, 800376, 795569, 777851, 806598, 825557, 787053, 814112, 784168, 809878, 814924, 802943, 803900, 797879, 807878, 812198, 814132, 779124, 774625, 779750, 802704, 781978, 802031, 787944, 782887, 825565, 811323, 777598, 827099, 800291, 781103, 817803, 814755, 821332, 808600, 812509, 800275	152	320	12782	9.72315	4.4575e-23	4.4575e-23	2.30851e-22
GOTERM_CC_FAT	GO:0031012~extracellular matrix	38	21.3483	1.91978e-25	805802, 800376, 795569, 777851, 806598, 825557, 787053, 814112, 784168, 809878, 814924, 802943, 803900, 797879, 807878, 812198, 814132, 779124, 774625, 779750, 802704, 781978, 802031, 787944, 782887, 825565, 811323, 777598, 827099, 800291, 781103, 817803, 814755, 817654, 821332, 808600, 812509, 800275	152	345	12782	9.26232	4.81864e-23	2.40932e-23	2.49554e-22
GOTERM_CC_FAT	GO:0044421~extracellular region part	48	26.9663	6.79893e-18	799441, 805802, 800376, 795569, 819745, 777851, 794122, 806598, 825557, 787053, 814112, 784168, 809878, 814924, 802943, 803900, 797879, 807878, 812198, 814132, 776460, 779124, 774625, 779750, 802704, 781978, 773991, 802031, 779476, 787944, 782887, 775114, 803627, 825565, 777598, 811323, 827099, 800291, 781103, 817803, 814755, 817654, 821332, 810689, 808600, 812509, 800275, 784099	152	960	12782	4.20461	1.70653e-15	3.41306e-16	8.83801e-15
GOTERM_CC_FAT	GO:0044420~extracellular matrix part	20	11.236	9.18154e-17	805802, 795569, 779124, 779750, 774625, 802704, 787944, 787053, 825565, 811323, 777598, 800291, 814924, 781103, 814755, 821332, 808600, 797879, 812509, 800275	152	117	12782	14.3747	2.78666e-14	4.66294e-15	1.44329e-13
SP_PIR_KEYWORDS	Secreted	44	24.7191	5.37397e-10	805802, 800376, 795569, 806598, 825557, 787053, 814112, 784168, 809878, 814924, 802943, 803900, 797879, 807878, 812198, 814132, 776460, 779124, 774625, 779750, 802704, 781978, 773991, 802031, 779476, 787944, 775114, 803627, 799146, 825565, 777598, 811323, 827099, 800291, 781103, 817803, 794913, 814755, 821332, 810689, 808600, 812509, 784099, 800275	178	1689	19235	2.81511	1.78416e-07	1.4868e-08	7.29215e-07
GOTERM_CC_FAT	GO:0005576~extracellular region	53	29.7753	1.015e-08	799441, 805802, 800376, 795569, 805019, 806598, 825557, 787053, 814112, 784168, 814924, 797879, 814132, 812198, 786214, 779750, 774625, 786593, 773991, 787944, 782887, 803627, 775114, 799146, 811323, 800291, 817803, 794913, 814755, 821332, 810689, 812509, 819745, 777851, 794122, 809878, 802943, 803900, 807878, 776460, 779124, 781978, 802704, 802031, 779476, 825565, 777598, 827099, 781103, 817654,…	152	2010	12782	2.21735	2.54764e-06	1.95973e-07	1.31941e-05
GOTERM_CC_FAT	GO:0005615~extracellular space	24	13.4831	5.29745e-06	799441, 776460, 795569, 819745, 773991, 802031, 779476, 787944, 794122, 782887, 803627, 775114, 811323, 777598, 814112, 809878, 800291, 781103, 814755, 810689, 817654, 803900, 797879, 784099	152	685	12782	2.94629	0.00132878	7.82124e-05	0.006886
SP_PIR_KEYWORDS	signal	54	30.3371	1.15778e-05	799441, 805802, 800376, 795569, 777678, 806598, 825557, 814112, 784168, 814924, 797879, 812198, 814132, 786214, 779750, 774625, 773991, 787944, 782887, 802701, 803627, 775114, 799146, 811323, 800291, 817803, 794913, 814755, 821332, 810689, 812509, 802187, 819745, 778750, 777851, 800499, 809878, 802943, 803900, 807878, 776460, 791817, 779124, 781978, 802704, 779476, 825565, 777598, 827099, 781103,…	178	3250	19235	1.79549	0.00383647	0.000142355	0.0157092
UP_SEQ_FEATURE	signal peptide	54	30.3371	1.39157e-05	799441, 805802, 800376, 795569, 777678, 806598, 825557, 814112, 784168, 814924, 797879, 812198, 814132, 786214, 779750, 774625, 773991, 787944, 782887, 802701, 803627, 775114, 799146, 811323, 800291, 817803, 794913, 814755, 821332, 810689, 812509, 802187, 819745, 778750, 777851, 800499, 809878, 802943, 803900, 807878, 776460, 791817, 779124, 781978, 802704, 779476, 825565, 777598, 827099, 781103,…	178	3250	19113	1.7841	0.0136685	0.000764305	0.0219532
SP_PIR_KEYWORDS	disulfide bond	46	25.8427	0.000264741	799441, 805802, 800376, 795569, 778750, 777851, 806598, 825557, 814112, 784168, 809878, 802943, 803900, 797879, 807878, 812198, 814132, 776460, 791817, 779124, 774625, 786214, 772700, 802704, 773991, 782887, 775114, 802701, 803627, 801203, 799146, 825565, 777598, 811323, 827099, 800291, 817803, 794913, 814755, 817654, 821332, 810689, 808600, 812509, 784099, 800275	178	2924	19235	1.70001	0.0841528	0.00231064	0.358641
UP_SEQ_FEATURE	disulfide bond	44	24.7191	0.00052449	799441, 805802, 800376, 795569, 778750, 777851, 806598, 825557, 814112, 784168, 809878, 802943, 803900, 797879, 807878, 812198, 814132, 776460, 791817, 779124, 774625, 772700, 786214, 802704, 773991, 782887, 775114, 802701, 803627, 801203, 799146, 825565, 777598, 811323, 827099, 800291, 817803, 794913, 814755, 817654, 810689, 808600, 784099, 800275	178	2819	19113	1.67597	0.404799	0.0139253	0.824311
SP_PIR_KEYWORDS	glycoprotein	59	33.1461	0.000995308	805802, 800376, 795569, 817614, 786439, 777678, 806598, 825557, 784168, 814924, 810375, 797879, 824481, 812198, 814132, 774625, 786214, 779750, 773991, 787944, 782887, 802701, 803627, 799146, 811323, 800291, 817803, 794913, 814755, 821332, 810689, 812509, 802187, 815022, 819745, 778750, 819470, 777851, 800499, 794122, 809878, 780509, 802943, 772364, 807878, 776460, 779124, 810832, 772700, 781978,…	178	4318	19235	1.47653	0.281512	0.00765905	1.34216
UP_SEQ_FEATURE	glycosylation site:N-linked (GlcNAc...)	49	27.5281	0.0473112	805802, 800376, 777678, 825557, 806598, 784168, 814924, 810375, 797879, 824481, 814132, 812198, 786214, 779750, 773991, 787944, 782887, 802701, 799146, 811323, 800291, 817803, 794913, 814755, 821332, 810689, 812509, 815022, 802187, 819745, 778750, 777851, 800499, 809878, 802943, 772364, 807878, 776460, 772700, 781978, 802704, 779476, 825565, 777598, 781103, 817654, 808600, 800275, 784099	178	4129	19113	1.27427	1	0.550175	53.4519
Annotation Cluster 3	Enrichment Score: 7.0194407301031
Category	Term	Count	%	PValue	Genes	List Total	Pop Hits	Pop Total	Fold Enrichment	Bonferroni	Benjamini	FDR
SP_PIR_KEYWORDS	extracellular matrix	34	19.1011	2.65333e-29	805802, 800376, 795569, 806598, 787053, 825557, 784168, 809878, 814924, 802943, 803900, 797879, 807878, 812198, 814132, 779124, 779750, 774625, 802704, 781978, 802031, 787944, 825565, 811323, 777598, 827099, 800291, 781103, 817803, 814755, 821332, 808600, 812509, 800275	178	241	19235	15.2452	8.80906e-27	4.40453e-27	3.60041e-26
GOTERM_CC_FAT	GO:0005578~proteinaceous extracellular matrix	37	20.7865	1.7759e-25	805802, 800376, 795569, 777851, 806598, 825557, 787053, 814112, 784168, 809878, 814924, 802943, 803900, 797879, 807878, 812198, 814132, 779124, 774625, 779750, 802704, 781978, 802031, 787944, 782887, 825565, 811323, 777598, 827099, 800291, 781103, 817803, 814755, 821332, 808600, 812509, 800275	152	320	12782	9.72315	4.4575e-23	4.4575e-23	2.30851e-22
GOTERM_CC_FAT	GO:0031012~extracellular matrix	38	21.3483	1.91978e-25	805802, 800376, 795569, 777851, 806598, 825557, 787053, 814112, 784168, 809878, 814924, 802943, 803900, 797879, 807878, 812198, 814132, 779124, 774625, 779750, 802704, 781978, 802031, 787944, 782887, 825565, 811323, 777598, 827099, 800291, 781103, 817803, 814755, 817654, 821332, 808600, 812509, 800275	152	345	12782	9.26232	4.81864e-23	2.40932e-23	2.49554e-22
SP_PIR_KEYWORDS	trimer	13	7.30337	2.16242e-18	795569, 779750, 781978, 787944, 777851, 814924, 781103, 821332, 817654, 797879, 808600, 812509, 800275	178	26	19235	54.0309	7.17923e-16	1.79481e-16	2.93427e-15
GOTERM_MF_FAT	GO:0005201~extracellular matrix structural constituent	19	10.6742	2.46828e-18	807878, 800376, 795569, 779124, 781978, 802704, 787944, 825557, 777598, 814112, 809878, 800291, 814924, 781103, 814755, 821332, 808600, 812509, 800275	148	86	12983	19.3807	7.08398e-16	3.54199e-16	3.27608e-15
GOTERM_CC_FAT	GO:0044420~extracellular matrix part	20	11.236	9.18154e-17	805802, 795569, 779124, 779750, 774625, 802704, 787944, 787053, 825565, 811323, 777598, 800291, 814924, 781103, 814755, 821332, 808600, 797879, 812509, 800275	152	117	12782	14.3747	2.78666e-14	4.66294e-15	1.44329e-13
GOTERM_BP_FAT	GO:0030198~extracellular matrix organization	18	10.1124	2.80437e-16	795569, 778573, 779124, 781978, 802704, 800499, 787944, 806598, 787053, 825565, 777598, 827099, 814924, 781103, 821332, 803900, 808600, 812509	138	104	13528	16.9666	4.2566e-13	4.2566e-13	5.44009e-13
GOTERM_BP_FAT	GO:0030199~collagen fibril organization	12	6.74157	2.23317e-15	787053, 827099, 795569, 779124, 814924, 802704, 781103, 800499, 821332, 787944, 808600, 812509	138	29	13528	40.5637	2.83773e-12	1.41887e-12	3.61933e-12
KEGG_PATHWAY	hsa04512:ECM-receptor interaction	17	9.55056	3.9621e-15	805802, 807878, 795569, 786214, 779750, 781978, 777851, 787944, 782887, 825565, 800291, 814924, 781103, 817654, 797879, 808600, 800275	68	84	5085	15.1339	2.43805e-13	2.43805e-13	4.01901e-12
GOTERM_BP_FAT	GO:0043062~extracellular structure organization	19	10.6742	4.54146e-14	805802, 795569, 778573, 779124, 781978, 802704, 800499, 787944, 806598, 787053, 825565, 777598, 827099, 814924, 781103, 821332, 803900, 808600, 812509	138	163	13528	11.4267	5.80316e-11	1.93439e-11	7.39853e-11
UP_SEQ_FEATURE	short sequence motif:Cell attachment site	15	8.42697	7.20156e-14	807878, 779750, 781978, 778750, 777851, 777598, 800291, 814924, 821332, 817654, 803900, 797879, 808600, 812509, 784099	178	88	19113	18.3028	7.12609e-11	1.01801e-11	1.13687e-10
SP_PIR_KEYWORDS	hydroxylysine	11	6.17978	1.26471e-13	795569, 779750, 814924, 781978, 781103, 821332, 787944, 797879, 808600, 812509, 800275	178	31	19235	38.3445	4.19829e-11	6.99718e-12	1.71596e-10
SP_PIR_KEYWORDS	triple helix	11	6.17978	1.26471e-13	795569, 779750, 814924, 781978, 781103, 821332, 787944, 797879, 808600, 812509, 800275	178	31	19235	38.3445	4.19829e-11	6.99718e-12	1.71596e-10
GOTERM_CC_FAT	GO:0005581~collagen	12	6.74157	1.41598e-13	777598, 795569, 779124, 779750, 814924, 781103, 821332, 787944, 797879, 808600, 812509, 800275	152	35	12782	28.8316	3.55299e-11	3.55294e-12	1.84008e-10
SP_PIR_KEYWORDS	hydroxyproline	11	6.17978	9.47149e-13	795569, 779750, 814924, 781978, 781103, 821332, 787944, 797879, 808600, 812509, 800275	178	37	19235	32.1265	3.14448e-10	3.93059e-11	1.28521e-09
SP_PIR_KEYWORDS	hydroxylation	13	7.30337	2.02285e-12	795569, 779750, 781978, 787944, 794122, 777598, 814924, 781103, 821332, 797879, 808600, 812509, 800275	178	71	19235	19.786	6.71578e-10	7.46199e-11	2.74485e-09
KEGG_PATHWAY	hsa04510:Focal adhesion	20	11.236	4.28427e-12	807878, 805802, 795569, 786214, 779750, 781978, 786593, 777851, 787944, 782887, 777044, 800291, 814924, 781103, 825287, 817654, 808600, 797879, 809484, 800275	68	201	5085	7.44074	2.61339e-10	1.30669e-10	4.30861e-09
SP_PIR_KEYWORDS	pyroglutamic acid	11	6.17978	1.03215e-11	786696, 795569, 779750, 814924, 781978, 800291, 781103, 778750, 787944, 797879, 808600	178	46	19235	25.8409	3.42675e-09	3.42675e-10	1.40057e-08
INTERPRO	IPR008160:Collagen triple helix repeat	13	7.30337	3.14879e-11	795569, 779750, 781978, 787944, 794122, 777598, 814924, 781103, 821332, 797879, 808600, 812509, 800275	164	84	16659	15.7206	1.00761e-08	2.01523e-09	4.24913e-08
SP_PIR_KEYWORDS	collagen	13	7.30337	7.13549e-11	795569, 779750, 781978, 787944, 794122, 777598, 814924, 781103, 821332, 797879, 808600, 812509, 800275	178	95	19235	14.7874	2.36898e-08	2.15362e-09	9.68242e-08
GOTERM_BP_FAT	GO:0007155~cell adhesion	29	16.2921	3.06976e-10	805802, 795569, 802187, 819745, 778750, 777851, 814112, 825287, 803900, 797879, 807878, 776460, 779750, 786214, 802704, 781978, 822268, 787944, 782887, 799146, 825565, 777598, 827099, 800291, 817654, 821332, 809484, 812509, 784099	138	700	13528	4.0612	3.92316e-07	4.90395e-08	5.00167e-07
GOTERM_BP_FAT	GO:0022610~biological adhesion	29	16.2921	3.17151e-10	805802, 795569, 802187, 819745, 778750, 777851, 814112, 825287, 803900, 797879, 807878, 776460, 779750, 786214, 802704, 781978, 822268, 787944, 782887, 799146, 825565, 777598, 827099, 800291, 817654, 821332, 809484, 812509, 784099	138	701	13528	4.05541	4.05319e-07	4.50355e-08	5.16746e-07
SP_PIR_KEYWORDS	cell adhesion	20	11.236	1.31731e-08	807878, 805802, 802187, 819745, 786214, 779750, 781978, 778750, 822268, 777851, 777598, 827099, 800291, 825287, 821332, 817654, 803900, 797879, 812509, 784099	178	422	19235	5.12141	4.37346e-06	2.91564e-07	1.78751e-05
UP_SEQ_FEATURE	region of interest:Triple-helical region	7	3.93258	5.13225e-08	795569, 779750, 781978, 787944, 797879, 808600, 800275	178	23	19113	32.6798	5.07567e-05	6.34473e-06	8.09738e-05
GOTERM_MF_FAT	GO:0048407~platelet-derived growth factor binding	6	3.37079	7.60294e-08	795569, 779750, 781103, 787944, 808600, 800275	148	11	12983	47.8489	2.18202e-05	5.45509e-06	0.000100912
GOTERM_CC_FAT	GO:0005583~fibrillar collagen	6	3.37079	1.59528e-07	795569, 779124, 814924, 781103, 787944, 808600	152	12	12782	42.0461	4.00406e-05	2.66942e-06	0.000207371
SP_PIR_KEYWORDS	cartilage	5	2.80899	2.37411e-07	814112, 802704, 817803, 787944, 808600	178	7	19235	77.187	7.88172e-05	3.94101e-06	0.000322151
PIR_SUPERFAMILY	PIRSF002255:collagen alpha 1(I) chain	5	2.80899	2.55384e-07	795569, 814924, 781103, 787944, 808600	114	5	7396	64.8772	1.86428e-05	9.32146e-06	0.000266568
UP_SEQ_FEATURE	glycosylation site:O-linked (Gal...)	5	2.80899	8.6395e-07	795569, 821332, 787944, 797879, 808600	178	9	19113	59.6536	0.000854082	9.4934e-05	0.00136308
UP_SEQ_FEATURE	domain:Fibrillar collagen NC1	5	2.80899	2.23011e-06	795569, 814924, 781103, 787944, 808600	178	11	19113	48.8075	0.00220316	0.000183782	0.00351849
INTERPRO	IPR000885:Fibrillar collagen, C-terminal	5	2.80899	2.76334e-06	795569, 814924, 781103, 787944, 808600	164	11	16659	46.1724	0.000883881	9.82476e-05	0.00372892
GOTERM_BP_FAT	GO:0001501~skeletal system development	15	8.42697	4.30235e-06	807878, 800376, 795569, 824801, 802704, 787944, 801203, 787053, 825565, 814112, 814924, 781103, 814755, 808600, 812509	138	319	13528	4.60951	0.00548333	0.000289349	0.00700975
SMART	SM00038:COLFI	5	2.80899	4.30988e-06	795569, 814924, 781103, 787944, 808600	101	11	9079	40.8596	0.000383507	0.000191772	0.00467841
UP_SEQ_FEATURE	domain:VWFA 1	5	2.80899	1.18614e-05	779750, 781978, 821332, 797879, 812509	178	16	19113	33.5551	0.0116625	0.000732921	0.0187127
UP_SEQ_FEATURE	propeptide:N-terminal propeptide	4	2.24719	1.53007e-05	795569, 781103, 787944, 808600	178	6	19113	71.5843	0.0150186	0.000796131	0.0241379
UP_SEQ_FEATURE	domain:VWFA 2	5	2.80899	1.53991e-05	779750, 781978, 821332, 797879, 812509	178	17	19113	31.5813	0.0151145	0.000761203	0.0242931
UP_SEQ_FEATURE	domain:VWFC	5	2.80899	1.9656e-05	795569, 814924, 817654, 787944, 808600	178	18	19113	29.8268	0.0192522	0.000925284	0.0310076
SP_PIR_KEYWORDS	blocked amino end	8	4.49438	2.25071e-05	781935, 793942, 779750, 781978, 786593, 780509, 797879, 800275	178	92	19235	9.39668	0.00744458	0.000257637	0.0305364
UP_SEQ_FEATURE	domain:VWFA 3	4	2.24719	2.65936e-05	779750, 781978, 797879, 812509	178	7	19113	61.3579	0.0259586	0.00119481	0.0419497
UP_SEQ_FEATURE	propeptide:C-terminal propeptide	4	2.24719	4.22597e-05	795569, 814924, 781103, 808600	178	8	19113	53.6882	0.0409343	0.00167043	0.0666542
SP_PIR_KEYWORDS	Ehlers-Danlos syndrome	4	2.24719	0.000119723	795569, 814924, 781103, 808600	178	11	19235	39.2952	0.0389708	0.00110357	0.162335
GOTERM_CC_FAT	GO:0030934~anchoring collagen	4	2.24719	0.000128865	779750, 821332, 797879, 812509	152	9	12782	37.3743	0.0318297	0.00153916	0.167384
GOTERM_CC_FAT	GO:0042383~sarcolemma	7	3.93258	0.000135635	825557, 787053, 795592, 817614, 779750, 781978, 797879	152	67	12782	8.78574	0.0334736	0.00154638	0.17617
GOTERM_BP_FAT	GO:0043588~skin development	5	2.80899	0.00019641	795569, 814924, 781103, 808600, 802701	138	29	13528	16.9015	0.222006	0.00892552	0.319537
SP_PIR_KEYWORDS	cell binding	4	2.24719	0.00032131	779750, 781978, 797879, 800275	178	15	19235	28.8165	0.101198	0.00273196	0.435119
UP_SEQ_FEATURE	region of interest:Nonhelical region (C-terminal)	3	1.68539	0.000505458	795569, 787944, 808600	178	4	19113	80.5323	0.393484	0.0137936	0.794512
INTERPRO	IPR001007:von Willebrand factor, type C	5	2.80899	0.000613518	795569, 814924, 817654, 787944, 808600	164	40	16659	12.6974	0.178305	0.010851	0.824744
PIR_SUPERFAMILY	PIRSF002259:collagen VI	3	1.68539	0.000687249	779750, 781978, 797879	114	3	7396	64.8772	0.0489479	0.00998708	0.715024
SP_PIR_KEYWORDS	skin	3	1.68539	0.000826804	795569, 781103, 808600	178	5	19235	64.8371	0.240133	0.00667548	1.11611
SMART	SM00214:VWC	5	2.80899	0.000934176	795569, 814924, 817654, 787944, 808600	101	40	9079	11.2364	0.079815	0.0137678	1.00942
INTERPRO	IPR002035:von Willebrand factor, type A	6	3.37079	0.00106077	779750, 781978, 778750, 821332, 797879, 812509	164	79	16659	7.71488	0.287964	0.0168379	1.422
OMIM_DISEASE	Bethlem myopathy	3	1.68539	0.00112383	779750, 781978, 797879	73	3	3671	50.2877	0.204088	0.204088	1.4029
OMIM_DISEASE	Ullrich congenital muscular dystrophy	3	1.68539	0.00112383	779750, 781978, 797879	73	3	3671	50.2877	0.204088	0.204088	1.4029
GOTERM_MF_FAT	GO:0019838~growth factor binding	7	3.93258	0.00122023	795569, 779750, 781103, 817654, 787944, 808600, 800275	148	105	12983	5.8482	0.295608	0.0381874	1.60751
GOTERM_BP_FAT	GO:0060351~cartilage development involved in endochondral bone morphogenesis	3	1.68539	0.00148707	825565, 787944, 808600	138	6	13528	49.0145	0.850714	0.0453281	2.39558
SMART	SM00327:VWA	6	3.37079	0.00173478	779750, 781978, 778750, 821332, 797879, 812509	101	79	9079	6.82717	0.143182	0.0218337	1.86714
SP_PIR_KEYWORDS	dwarfism	4	2.24719	0.00510157	807878, 781103, 787944, 808600	178	38	19235	11.3749	0.816961	0.032747	6.70488
GOTERM_BP_FAT	GO:0048705~skeletal system morphogenesis	6	3.37079	0.00559181	825565, 814112, 802704, 824801, 787944, 808600	138	112	13528	5.25155	0.999228	0.12874	8.73155
GOTERM_BP_FAT	GO:0001958~endochondral ossification	3	1.68539	0.00628749	825565, 787944, 808600	138	12	13528	24.5072	0.999684	0.136326	9.76634
GOTERM_BP_FAT	GO:0051216~cartilage development	5	2.80899	0.00670087	825565, 814112, 802704, 787944, 808600	138	74	13528	6.62358	0.999815	0.139934	10.376
GOTERM_BP_FAT	GO:0060348~bone development	6	3.37079	0.00824891	825565, 814112, 814924, 824801, 787944, 808600	138	123	13528	4.7819	0.999975	0.159315	12.6249
GOTERM_BP_FAT	GO:0060350~endochondral bone morphogenesis	3	1.68539	0.0111333	825565, 787944, 808600	138	16	13528	18.3804	0.999999	0.197581	16.6745
GOTERM_BP_FAT	GO:0002062~chondrocyte differentiation	3	1.68539	0.0140088	825565, 802704, 787944	138	18	13528	16.3382	1	0.218847	20.5358
GOTERM_BP_FAT	GO:0001502~cartilage condensation	3	1.68539	0.015554	814112, 802704, 787944	138	19	13528	15.4783	1	0.234421	22.5408
GOTERM_BP_FAT	GO:0060349~bone morphogenesis	3	1.68539	0.0171688	825565, 787944, 808600	138	20	13528	14.7043	1	0.252644	24.5852
GOTERM_BP_FAT	GO:0007507~heart development	7	3.93258	0.0221654	825565, 795569, 778573, 810832, 814755, 783768, 787944	138	215	13528	3.19164	1	0.294848	30.595
GOTERM_BP_FAT	GO:0001503~ossification	5	2.80899	0.02938	825565, 814112, 814924, 787944, 808600	138	115	13528	4.26213	1	0.345214	38.4839
GOTERM_MF_FAT	GO:0046332~SMAD binding	3	1.68539	0.0954649	795569, 814924, 781103	148	46	12983	5.72106	1	0.655794	73.5974
GOTERM_BP_FAT	GO:0043009~chordate embryonic development	7	3.93258	0.119887	825565, 794115, 810832, 824801, 783768, 787944, 808600	138	331	13528	2.07312	1	0.696173	87.5164
GOTERM_BP_FAT	GO:0009792~embryonic development ending in birth or egg hatching	7	3.93258	0.123656	825565, 794115, 810832, 824801, 783768, 787944, 808600	138	334	13528	2.0545	1	0.702876	88.3593
GOTERM_BP_FAT	GO:0048706~embryonic skeletal system development	3	1.68539	0.183319	825565, 787944, 808600	138	77	13528	3.81931	1	0.807649	96.3099
GOTERM_BP_FAT	GO:0048598~embryonic morphogenesis	4	2.24719	0.604744	825565, 794115, 810832, 787944	138	307	13528	1.27725	1	0.991305	100
Annotation Cluster 4	Enrichment Score: 5.289512337759575
Category	Term	Count	%	PValue	Genes	List Total	Pop Hits	Pop Total	Fold Enrichment	Bonferroni	Benjamini	FDR
GOTERM_BP_FAT	GO:0034622~cellular macromolecular complex assembly	21	11.7978	6.31105e-11	778031, 817413, 792660, 799393, 778573, 785179, 811901, 786593, 820197, 792713, 784865, 800083, 775114, 773927, 817803, 784692, 817150, 776016, 789965, 809484, 785159	138	318	13528	6.47361	8.06552e-08	1.34425e-08	1.02828e-07
GOTERM_BP_FAT	GO:0034621~cellular macromolecular complex subunit organization	22	12.3596	7.01007e-11	778031, 817413, 792660, 799393, 775001, 778573, 785179, 811901, 786593, 820197, 792713, 784865, 800083, 775114, 773927, 817803, 784692, 817150, 776016, 789965, 809484, 785159	138	357	13528	6.041	8.95887e-08	1.27984e-08	1.14218e-07
SP_PIR_KEYWORDS	methylation	17	9.55056	8.77482e-10	777061, 808880, 817413, 778031, 792660, 778573, 820197, 784865, 800083, 773927, 796999, 777044, 794612, 784692, 817150, 809484, 785159	178	242	19235	7.59112	2.91324e-07	2.24095e-08	1.19069e-06
GOTERM_BP_FAT	GO:0065004~protein-DNA complex assembly	12	6.74157	1.81975e-09	773927, 817413, 778031, 792660, 799393, 785179, 820197, 817150, 784692, 784865, 789965, 785159	138	91	13528	12.9269	2.32564e-06	2.32564e-07	2.96498e-06
GOTERM_BP_FAT	GO:0065003~macromolecular complex assembly	27	15.1685	2.38137e-09	817413, 792660, 775001, 785179, 784865, 800083, 811190, 814112, 817150, 784692, 789965, 778031, 799393, 778573, 793942, 810832, 811901, 786593, 822268, 820197, 792713, 775114, 773927, 817803, 809484, 776016, 785159	138	665	13528	3.98012	3.04338e-06	2.76671e-07	3.88004e-06
GOTERM_CC_FAT	GO:0000786~nucleosome	11	6.17978	2.9346e-09	773927, 817413, 778031, 792660, 799393, 785179, 820197, 817150, 784692, 784865, 785159	152	63	12782	14.6827	7.36585e-07	6.13821e-08	3.81472e-06
GOTERM_BP_FAT	GO:0043933~macromolecular complex subunit organization	27	15.1685	9.30042e-09	817413, 792660, 775001, 785179, 784865, 800083, 811190, 814112, 817150, 784692, 789965, 778031, 799393, 778573, 793942, 810832, 811901, 786593, 822268, 820197, 792713, 775114, 773927, 817803, 809484, 776016, 785159	138	710	13528	3.72786	1.18859e-05	9.90494e-07	1.51535e-05
GOTERM_BP_FAT	GO:0006334~nucleosome assembly	11	6.17978	1.19048e-08	773927, 817413, 778031, 792660, 799393, 785179, 820197, 817150, 784692, 784865, 785159	138	84	13528	12.8371	1.52142e-05	1.17033e-06	1.93969e-05
GOTERM_BP_FAT	GO:0031497~chromatin assembly	11	6.17978	1.68122e-08	773927, 817413, 778031, 792660, 799393, 785179, 820197, 817150, 784692, 784865, 785159	138	87	13528	12.3945	2.14858e-05	1.53471e-06	2.73927e-05
GOTERM_BP_FAT	GO:0034728~nucleosome organization	11	6.17978	3.22498e-08	773927, 817413, 778031, 792660, 799393, 785179, 820197, 817150, 784692, 784865, 785159	138	93	13528	11.5948	4.12145e-05	2.74768e-06	5.25458e-05
GOTERM_CC_FAT	GO:0032993~protein-DNA complex	11	6.17978	6.44868e-08	773927, 817413, 778031, 792660, 799393, 785179, 820197, 817150, 784692, 784865, 785159	152	86	12782	10.756	1.61861e-05	1.15616e-06	8.38271e-05
SP_PIR_KEYWORDS	chromosomal protein	12	6.74157	1.02125e-07	773927, 817413, 778031, 792660, 799393, 785179, 820197, 806076, 817150, 784692, 784865, 785159	178	145	19235	8.94305	3.3905e-05	1.99445e-06	0.000138578
INTERPRO	IPR007125:Histone core	8	4.49438	2.50515e-07	773927, 817413, 778031, 792660, 820197, 817150, 784692, 785159	164	45	16659	18.0585	8.01616e-05	1.33607e-05	0.000338056
SP_PIR_KEYWORDS	nucleosome core	8	4.49438	2.65741e-07	773927, 817413, 778031, 792660, 820197, 817150, 784692, 785159	178	48	19235	18.0103	8.82222e-05	4.20124e-06	0.000360594
GOTERM_BP_FAT	GO:0006323~DNA packaging	11	6.17978	2.89846e-07	773927, 817413, 778031, 792660, 799393, 785179, 820197, 817150, 784692, 784865, 785159	138	117	13528	9.2164	0.000370355	2.17894e-05	0.000472256
GOTERM_BP_FAT	GO:0006333~chromatin assembly or disassembly	11	6.17978	6.23758e-07	773927, 817413, 778031, 792660, 799393, 785179, 820197, 817150, 784692, 784865, 785159	138	127	13528	8.4907	0.000796845	4.42858e-05	0.00101631
INTERPRO	IPR000558:Histone H2B	6	3.37079	6.51892e-07	817413, 778031, 792660, 820197, 817150, 785159	164	18	16659	33.8598	0.000208584	2.98004e-05	0.000879691
INTERPRO	IPR009072:Histone-fold	8	4.49438	9.08098e-07	773927, 817413, 778031, 792660, 820197, 817150, 784692, 785159	164	54	16659	15.0488	0.000290549	3.63233e-05	0.00122542
SMART	SM00427:H2B	6	3.37079	1.1211e-06	817413, 778031, 792660, 820197, 817150, 785159	101	18	9079	29.9637	9.97734e-05	9.97734e-05	0.00121699
SP_PIR_KEYWORDS	isopeptide bond	15	8.42697	1.58519e-06	817413, 778031, 792660, 817614, 806076, 805019, 820197, 784865, 800083, 773927, 800291, 784692, 817150, 789965, 785159	178	319	19235	5.08128	0.000526144	2.28816e-05	0.00215098
PIR_SUPERFAMILY	PIRSF002050:histone H2B	6	3.37079	2.0251e-06	817413, 778031, 792660, 820197, 817150, 785159	114	15	7396	25.9509	0.000147821	4.92762e-05	0.00211376
UP_SEQ_FEATURE	cross-link:Glycyl lysine isopeptide (Lys-Gly) (interchain with G-Cter in ubiquitin)	12	6.74157	2.55546e-06	773927, 817413, 778031, 792660, 805019, 820197, 806076, 817150, 784865, 789965, 785159, 800083	178	199	19113	6.47496	0.00252416	0.000194393	0.00403178
GOTERM_CC_FAT	GO:0000785~chromatin	12	6.74157	2.48972e-05	773927, 817413, 774520, 778031, 792660, 799393, 785179, 820197, 817150, 784692, 784865, 785159	152	200	12782	5.04553	0.00622978	0.000347121	0.0323593
GOTERM_BP_FAT	GO:0043623~cellular protein complex assembly	10	5.61798	3.92764e-05	778573, 811901, 786593, 817803, 776016, 792713, 789965, 809484, 775114, 800083	138	162	13528	6.05117	0.0489572	0.00238744	0.0639752
GOTERM_BP_FAT	GO:0070271~protein complex biogenesis	16	8.98876	0.000182064	775001, 778573, 793942, 810832, 811901, 786593, 822268, 792713, 800083, 775114, 811190, 814112, 817803, 776016, 789965, 809484	138	505	13528	3.10587	0.207608	0.00891002	0.29623
GOTERM_BP_FAT	GO:0006461~protein complex assembly	16	8.98876	0.000182064	775001, 778573, 793942, 810832, 811901, 786593, 822268, 792713, 800083, 775114, 811190, 814112, 817803, 776016, 789965, 809484	138	505	13528	3.10587	0.207608	0.00891002	0.29623
KEGG_PATHWAY	hsa05322:Systemic lupus erythematosus	8	4.49438	0.000286532	773927, 817413, 778031, 792660, 820197, 817150, 784692, 785159	68	99	5085	6.04278	0.0173291	0.00581005	0.287789
GOTERM_BP_FAT	GO:0006325~chromatin organization	12	6.74157	0.00159874	773927, 817413, 778031, 792660, 799393, 785179, 820197, 806076, 817150, 784692, 784865, 785159	138	378	13528	3.11203	0.870597	0.0464411	2.57328
GOTERM_CC_FAT	GO:0044427~chromosomal part	13	7.30337	0.00208825	817413, 778031, 774520, 792660, 799393, 785179, 820197, 784865, 773927, 784692, 817150, 789965, 785159	152	386	12782	2.83212	0.408267	0.0192457	2.68079
GOTERM_CC_FAT	GO:0005694~chromosome	14	7.86517	0.00315261	817413, 778031, 774520, 792660, 799393, 785179, 806076, 820197, 784865, 773927, 784692, 817150, 789965, 785159	152	460	12782	2.55932	0.547313	0.0269594	4.02149
SP_PIR_KEYWORDS	ubl conjugation	14	7.86517	0.00317121	817413, 778031, 792660, 806076, 805019, 820197, 791398, 784865, 800083, 773927, 784692, 817150, 789965, 785159	178	588	19235	2.5729	0.651638	0.0212908	4.21841
GOTERM_BP_FAT	GO:0051276~chromosome organization	13	7.30337	0.00378821	817413, 778031, 792660, 799393, 785179, 806076, 820197, 784865, 773927, 784692, 817150, 789965, 785159	138	485	13528	2.62758	0.992176	0.0924535	5.99666
GOTERM_CC_FAT	GO:0005829~cytosol	19	10.6742	0.306491	786754, 803228, 802187, 775001, 793942, 810832, 811901, 786593, 787957, 822268, 805019, 800083, 775114, 823487, 811190, 781935, 777044, 780509, 809484	152	1330	12782	1.20132	1	0.767335	99.1413
SP_PIR_KEYWORDS	DNA binding	4	2.24719	0.608279	773927, 799393, 820197, 784692	178	340	19235	1.27132	1	0.969684	99.9997
SP_PIR_KEYWORDS	dna-binding	15	8.42697	0.825896	817413, 778031, 774520, 792660, 799393, 785179, 803652, 820197, 784865, 773927, 783707, 784692, 817150, 782936, 785159	178	1868	19235	0.867734	1	0.997778	100
SP_PIR_KEYWORDS	nucleus	35	19.6629	0.859079	774520, 817413, 792660, 779036, 775001, 795079, 785179, 817614, 783908, 806076, 784865, 811190, 783707, 794115, 821973, 784692, 817150, 822705, 820085, 778031, 799393, 787776, 824801, 803652, 814460, 791398, 820197, 773927, 797096, 797653, 794612, 788004, 782936, 776016, 785159	178	4283	19235	0.883064	1	0.998691	100
GOTERM_MF_FAT	GO:0003677~DNA binding	19	10.6742	0.977048	774520, 817413, 778031, 792660, 799393, 785179, 803652, 814460, 820197, 806076, 784865, 803627, 773927, 783707, 784692, 817150, 782936, 785159, 820085	148	2331	12983	0.715031	1	1	100
Annotation Cluster 5	Enrichment Score: 3.8000172719613676
Category	Term	Count	%	PValue	Genes	List Total	Pop Hits	Pop Total	Fold Enrichment	Bonferroni	Benjamini	FDR
GOTERM_BP_FAT	GO:0043066~negative regulation of apoptosis	14	7.86517	6.21682e-05	807878, 819745, 793942, 817614, 786439, 819470, 773991, 779476, 787944, 803627, 794115, 821973, 794612, 817654	138	354	13528	3.87685	0.0763789	0.003605	0.101245
GOTERM_BP_FAT	GO:0043069~negative regulation of programmed cell death	14	7.86517	7.16884e-05	807878, 819745, 793942, 817614, 786439, 819470, 773991, 779476, 787944, 803627, 794115, 821973, 794612, 817654	138	359	13528	3.82286	0.0875491	0.0039756	0.11674
GOTERM_BP_FAT	GO:0060548~negative regulation of cell death	14	7.86517	7.37374e-05	807878, 819745, 793942, 817614, 786439, 819470, 773991, 779476, 787944, 803627, 794115, 821973, 794612, 817654	138	360	13528	3.81224	0.0899355	0.00391896	0.120075
GOTERM_BP_FAT	GO:0042981~regulation of apoptosis	21	11.7978	0.000168009	807878, 791817, 819745, 793942, 817614, 786439, 773991, 819470, 802031, 779476, 787944, 803627, 800083, 801203, 811190, 777598, 794115, 794612, 821973, 817654, 809484	138	804	13528	2.56046	0.193244	0.00855258	0.273392
GOTERM_BP_FAT	GO:0043067~regulation of programmed cell death	21	11.7978	0.00019168	807878, 791817, 819745, 793942, 817614, 786439, 773991, 819470, 802031, 779476, 787944, 803627, 800083, 801203, 811190, 777598, 794115, 794612, 821973, 817654, 809484	138	812	13528	2.53523	0.217288	0.00903266	0.311853
GOTERM_BP_FAT	GO:0010941~regulation of cell death	21	11.7978	0.000201287	807878, 791817, 819745, 793942, 817614, 786439, 773991, 819470, 802031, 779476, 787944, 803627, 800083, 801203, 811190, 777598, 794115, 794612, 821973, 817654, 809484	138	815	13528	2.5259	0.226841	0.00883218	0.32746
GOTERM_BP_FAT	GO:0006916~anti-apoptosis	9	5.05618	0.00117882	807878, 794115, 819745, 817614, 786439, 773991, 821973, 794612, 817654	138	206	13528	4.28282	0.778521	0.0369844	1.90348
Annotation Cluster 6	Enrichment Score: 3.5176407318513334
Category	Term	Count	%	PValue	Genes	List Total	Pop Hits	Pop Total	Fold Enrichment	Bonferroni	Benjamini	FDR
UP_SEQ_FEATURE	repeat:LRR 12	9	5.05618	2.03964e-06	806598, 825557, 812198, 800376, 814132, 779124, 817803, 797879, 789965	178	91	19113	10.6196	0.00201518	0.000183366	0.00321799
UP_SEQ_FEATURE	repeat:LRR 11	9	5.05618	4.82742e-06	806598, 825557, 812198, 800376, 814132, 779124, 817803, 797879, 789965	178	102	19113	9.47439	0.00476295	0.000340965	0.00761616
SP_PIR_KEYWORDS	proteoglycan	7	3.93258	9.98734e-06	806598, 825557, 825565, 814132, 779124, 802704, 817803	178	54	19235	14.008	0.00331032	0.000127523	0.0135514
UP_SEQ_FEATURE	repeat:LRR 10	9	5.05618	1.33448e-05	806598, 825557, 812198, 800376, 814132, 779124, 817803, 797879, 789965	178	117	19113	8.25972	0.0131113	0.000776054	0.0210525
PIR_SUPERFAMILY	PIRSF005438:class II small leucine-rich proteoglycan	4	2.24719	3.39673e-05	800376, 814132, 779124, 817803	114	5	7396	51.9018	0.00247658	0.000619721	0.0354491
UP_SEQ_FEATURE	repeat:LRR 9	9	5.05618	3.76413e-05	806598, 825557, 812198, 800376, 814132, 779124, 817803, 797879, 789965	178	135	19113	7.15843	0.0365435	0.0016173	0.0593718
UP_SEQ_FEATURE	repeat:LRR 7	10	5.61798	4.12315e-05	806598, 825557, 812198, 800376, 814132, 779124, 817803, 802943, 797879, 789965	178	177	19113	6.06646	0.0399586	0.00169767	0.065033
INTERPRO	IPR000372:Leucine-rich repeat, cysteine-rich flanking region, N-terminal	8	4.49438	5.28223e-05	806598, 825557, 812198, 800376, 814132, 779124, 817803, 802943	164	99	16659	8.20843	0.0167615	0.00140764	0.0712574
UP_SEQ_FEATURE	repeat:LRR 8	9	5.05618	7.55968e-05	806598, 825557, 812198, 800376, 814132, 779124, 817803, 797879, 789965	178	149	19113	6.48582	0.0720414	0.00276536	0.119206
SMART	SM00013:LRRNT	8	4.49438	0.00010356	806598, 825557, 812198, 800376, 814132, 779124, 817803, 802943	101	99	9079	7.26393	0.00917494	0.00230167	0.11236
UP_SEQ_FEATURE	repeat:LRR 6	10	5.61798	0.000152998	806598, 825557, 812198, 800376, 814132, 779124, 817803, 802943, 797879, 789965	178	210	19113	5.11316	0.140433	0.00503153	0.241119
UP_SEQ_FEATURE	glycosylation site:N-linked (GlcNAc...) (keratan sulfate)	3	1.68539	0.00025428	814132, 779124, 817803	178	3	19113	107.376	0.222378	0.0075927	0.400436
INTERPRO	IPR016352:Small leucine-rich proteoglycan, class I, decorin/asporin/byglycan	3	1.68539	0.000283625	806598, 825557, 812198	164	3	16659	101.579	0.0867749	0.00565724	0.38206
UP_SEQ_FEATURE	repeat:LRR 5	10	5.61798	0.000310842	806598, 825557, 812198, 800376, 814132, 779124, 817803, 802943, 797879, 789965	178	231	19113	4.64833	0.264695	0.00900247	0.489303
UP_SEQ_FEATURE	repeat:LRR 4	10	5.61798	0.000584394	806598, 825557, 812198, 800376, 814132, 779124, 817803, 802943, 797879, 789965	178	252	19113	4.26097	0.439056	0.0147146	0.918053
UP_SEQ_FEATURE	compositionally biased region:Cys-rich	8	4.49438	0.000684404	806598, 825557, 812198, 800376, 814132, 779124, 817803, 802943	178	158	19113	5.43678	0.491915	0.0167852	1.07437
PIR_SUPERFAMILY	PIRSF002490:class I small leucine-rich proteoglycan, decorin/asporin/byglycan types	3	1.68539	0.000687249	806598, 825557, 812198	114	3	7396	64.8772	0.0489479	0.00998708	0.715024
PIR_SUPERFAMILY	PIRSF002490:SLRP_I	3	1.68539	0.000687249	806598, 825557, 812198	114	3	7396	64.8772	0.0489479	0.00998708	0.715024
UP_SEQ_FEATURE	repeat:LRR 3	10	5.61798	0.00192701	806598, 825557, 812198, 800376, 814132, 779124, 817803, 802943, 797879, 789965	178	299	19113	3.59118	0.851572	0.0433944	2.99743
UP_SEQ_FEATURE	repeat:LRR 1	10	5.61798	0.00292311	806598, 825557, 812198, 800376, 814132, 779124, 817803, 802943, 797879, 789965	178	318	19113	3.37662	0.944711	0.0597408	4.51363
UP_SEQ_FEATURE	repeat:LRR 2	10	5.61798	0.00299245	806598, 825557, 812198, 800376, 814132, 779124, 817803, 802943, 797879, 789965	178	319	19113	3.36603	0.948386	0.0598815	4.61835
SP_PIR_KEYWORDS	leucine-rich repeat	10	5.61798	0.00303904	806598, 825557, 812198, 800376, 814132, 779124, 817803, 802943, 797879, 789965	178	322	19235	3.35596	0.635963	0.020832	4.04595
INTERPRO	IPR001611:Leucine-rich repeat	8	4.49438	0.00501784	806598, 825557, 812198, 800376, 814132, 779124, 817803, 802943	164	213	16659	3.81518	0.800062	0.064873	6.56307
INTERPRO	IPR003591:Leucine-rich repeat, typical subtype	4	2.24719	0.137242	806598, 800376, 779124, 817803	164	131	16659	3.10166	1	0.71152	86.3588
SMART	SM00369:LRR_TYP	4	2.24719	0.175169	806598, 800376, 779124, 817803	101	131	9079	2.74477	1	0.681019	87.6372
Annotation Cluster 7	Enrichment Score: 3.4892620663276017
Category	Term	Count	%	PValue	Genes	List Total	Pop Hits	Pop Total	Fold Enrichment	Bonferroni	Benjamini	FDR
SP_PIR_KEYWORDS	chondroitin sulfate proteoglycan	6	3.37079	3.52761e-07	799146, 806598, 825557, 825565, 802704, 817803	178	17	19235	38.1395	0.00011711	5.32348e-06	0.000478675
SP_PIR_KEYWORDS	proteoglycan	7	3.93258	9.98734e-06	806598, 825557, 825565, 814132, 779124, 802704, 817803	178	54	19235	14.008	0.00331032	0.000127523	0.0135514
GOTERM_BP_FAT	GO:0006029~proteoglycan metabolic process	4	2.24719	0.00933083	806598, 825557, 802704, 787944	138	43	13528	9.11898	0.999994	0.175715	14.1651
GOTERM_BP_FAT	GO:0009100~glycoprotein metabolic process	4	2.24719	0.335815	806598, 825557, 802704, 787944	138	202	13528	1.94117	1	0.935298	99.8728
Annotation Cluster 8	Enrichment Score: 3.2463764060935727
Category	Term	Count	%	PValue	Genes	List Total	Pop Hits	Pop Total	Fold Enrichment	Bonferroni	Benjamini	FDR
UP_SEQ_FEATURE	domain:TSP N-terminal	6	3.37079	1.89191e-06	777598, 786214, 777851, 821332, 817654, 812509	178	23	19113	28.0112	0.00186935	0.000187093	0.00298491
UP_SEQ_FEATURE	repeat:TSP type-3 3	4	2.24719	7.70291e-06	807878, 786214, 777851, 817654	178	5	19113	85.9011	0.00758927	0.000507752	0.0121525
UP_SEQ_FEATURE	repeat:TSP type-3 2	4	2.24719	7.70291e-06	807878, 786214, 777851, 817654	178	5	19113	85.9011	0.00758927	0.000507752	0.0121525
UP_SEQ_FEATURE	repeat:TSP type-3 5	4	2.24719	7.70291e-06	807878, 786214, 777851, 817654	178	5	19113	85.9011	0.00758927	0.000507752	0.0121525
UP_SEQ_FEATURE	repeat:TSP type-3 4	4	2.24719	7.70291e-06	807878, 786214, 777851, 817654	178	5	19113	85.9011	0.00758927	0.000507752	0.0121525
UP_SEQ_FEATURE	repeat:TSP type-3 1	4	2.24719	7.70291e-06	807878, 786214, 777851, 817654	178	5	19113	85.9011	0.00758927	0.000507752	0.0121525
UP_SEQ_FEATURE	repeat:TSP type-3 7	4	2.24719	7.70291e-06	807878, 786214, 777851, 817654	178	5	19113	85.9011	0.00758927	0.000507752	0.0121525
UP_SEQ_FEATURE	repeat:TSP type-3 6	4	2.24719	7.70291e-06	807878, 786214, 777851, 817654	178	5	19113	85.9011	0.00758927	0.000507752	0.0121525
UP_SEQ_FEATURE	repeat:TSP type-3 8	4	2.24719	7.70291e-06	807878, 786214, 777851, 817654	178	5	19113	85.9011	0.00758927	0.000507752	0.0121525
UP_SEQ_FEATURE	domain:TSP C-terminal	4	2.24719	7.70291e-06	807878, 786214, 777851, 817654	178	5	19113	85.9011	0.00758927	0.000507752	0.0121525
INTERPRO	IPR008859:Thrombospondin, C-terminal	4	2.24719	9.06527e-06	807878, 786214, 777851, 817654	164	5	16659	81.2634	0.0028967	0.000290048	0.0122324
INTERPRO	IPR017897:Thrombospondin, type 3 repeat	4	2.24719	9.06527e-06	807878, 786214, 777851, 817654	164	5	16659	81.2634	0.0028967	0.000290048	0.0122324
INTERPRO	IPR003367:Thrombospondin, type 3-like repeat	4	2.24719	9.06527e-06	807878, 786214, 777851, 817654	164	5	16659	81.2634	0.0028967	0.000290048	0.0122324
INTERPRO	IPR013032:EGF-like region, conserved site	13	7.30337	3.19901e-05	805802, 807878, 786214, 802704, 778750, 777851, 782887, 825565, 809878, 800291, 814755, 817654, 784099	164	293	16659	4.50693	0.0101848	0.000930203	0.0431603
SP_PIR_KEYWORDS	egf-like domain	11	6.17978	5.53939e-05	805802, 807878, 825565, 809878, 786214, 802704, 814755, 777851, 817654, 782887, 784099	178	230	19235	5.16817	0.0182232	0.000574562	0.07514
INTERPRO	IPR003129:Laminin G, thrombospondin-type, N-terminal	5	2.80899	5.63159e-05	786214, 777851, 821332, 817654, 812509	164	22	16659	23.0862	0.0178602	0.00138532	0.0759686
SMART	SM00210:TSPN	5	2.80899	8.70355e-05	786214, 777851, 821332, 817654, 812509	101	22	9079	20.4298	0.00771657	0.00257884	0.0944392
GOTERM_CC_FAT	GO:0031093~platelet alpha granule lumen	6	3.37079	0.000114516	786214, 800291, 773991, 777851, 817654, 803627	152	41	12782	12.3062	0.0283359	0.00143622	0.148758
INTERPRO	IPR000742:EGF-like, type 3	10	5.61798	0.000125228	805802, 807878, 825565, 809878, 786214, 802704, 814755, 777851, 817654, 784099	164	194	16659	5.23604	0.0392831	0.00285844	0.168857
UP_SEQ_FEATURE	domain:EGF-like 1	8	4.49438	0.000128091	807878, 825565, 809878, 786214, 814755, 777851, 817654, 782887	178	120	19113	7.15843	0.118994	0.00435911	0.201904
GOTERM_CC_FAT	GO:0060205~cytoplasmic membrane-bounded vesicle lumen	6	3.37079	0.000161295	786214, 800291, 773991, 777851, 817654, 803627	152	44	12782	11.4671	0.0396797	0.00175882	0.209467
INTERPRO	IPR006210:EGF-like	10	5.61798	0.00016386	805802, 807878, 825565, 809878, 786214, 802704, 814755, 777851, 817654, 784099	164	201	16659	5.05369	0.0510882	0.00348986	0.220894
GOTERM_CC_FAT	GO:0031983~vesicle lumen	6	3.37079	0.000199761	786214, 800291, 773991, 777851, 817654, 803627	152	46	12782	10.9685	0.0489085	0.00208719	0.25936
SMART	SM00181:EGF	10	5.61798	0.000356735	805802, 807878, 825565, 809878, 786214, 802704, 814755, 777851, 817654, 784099	101	201	9079	4.47219	0.0312562	0.00633089	0.386567
GOTERM_CC_FAT	GO:0031091~platelet alpha granule	6	3.37079	0.000506363	786214, 800291, 773991, 777851, 817654, 803627	152	56	12782	9.00987	0.11938	0.00507226	0.656231
PIR_SUPERFAMILY	PIRSF002479:thrombospondin 3	3	1.68539	0.000687249	807878, 786214, 777851	114	3	7396	64.8772	0.0489479	0.00998708	0.715024
INTERPRO	IPR013320:Concanavalin A-like lectin/glucanase, subgroup	6	3.37079	0.000944608	807878, 825565, 786214, 802031, 777851, 817654	164	77	16659	7.91527	0.260971	0.0157907	1.2672
UP_SEQ_FEATURE	domain:EGF-like 2; calcium-binding	5	2.80899	0.00191586	807878, 809878, 786214, 777851, 817654	178	57	19113	9.41898	0.849923	0.0441529	2.98033
UP_SEQ_FEATURE	domain:EGF-like 4	5	2.80899	0.00204309	805802, 807878, 825565, 786214, 777851	178	58	19113	9.25659	0.8677	0.0449295	3.17527
UP_SEQ_FEATURE	domain:EGF-like 3; calcium-binding	4	2.24719	0.00481457	807878, 809878, 786214, 777851	178	37	19113	11.6083	0.991546	0.0893443	7.33182
UP_SEQ_FEATURE	domain:EGF-like 3	5	2.80899	0.00518372	805802, 825565, 814755, 817654, 782887	178	75	19113	7.15843	0.994143	0.0941186	7.87267
INTERPRO	IPR013091:EGF calcium-binding	5	2.80899	0.00542361	807878, 809878, 786214, 814755, 777851	164	72	16659	7.05412	0.824529	0.0672436	7.07598
GOTERM_MF_FAT	GO:0008201~heparin binding	6	3.37079	0.00626123	807878, 800376, 800291, 777851, 817654, 794122	148	103	12983	5.11008	0.835134	0.129479	7.99845
INTERPRO	IPR006209:EGF	6	3.37079	0.00823544	805802, 825565, 802704, 814755, 817654, 784099	164	127	16659	4.79902	0.929083	0.0901804	10.5592
INTERPRO	IPR018097:EGF-like calcium-binding, conserved site	5	2.80899	0.0146329	807878, 809878, 786214, 814755, 777851	164	96	16659	5.29059	0.991059	0.141154	18.0386
INTERPRO	IPR001881:EGF-like calcium-binding	5	2.80899	0.0146329	807878, 809878, 786214, 814755, 777851	164	96	16659	5.29059	0.991059	0.141154	18.0386
SMART	SM00179:EGF_CA	5	2.80899	0.0212849	807878, 809878, 786214, 814755, 777851	101	96	9079	4.68183	0.85263	0.147488	20.8281
INTERPRO	IPR013111:EGF, extracellular	4	2.24719	0.0238058	805802, 778750, 814755, 782887	164	63	16659	6.44948	0.999552	0.197711	27.7569
KEGG_PATHWAY	hsa04350:TGF-beta signaling pathway	5	2.80899	0.0270695	806598, 807878, 786214, 777851, 817654	68	87	5085	4.29767	0.812504	0.212697	24.1177
SP_PIR_KEYWORDS	calcium	14	7.86517	0.0347467	807878, 803228, 802187, 819745, 786214, 817614, 786439, 777851, 802701, 775114, 787053, 809878, 814755, 817654	178	803	19235	1.88402	0.999992	0.16297	38.1141
UP_SEQ_FEATURE	domain:EGF-like 2	4	2.24719	0.0483812	805802, 825565, 814755, 782887	178	88	19113	4.88075	1	0.552474	54.27
SP_PIR_KEYWORDS	plasma	4	2.24719	0.0545181	799146, 800291, 773991, 803627	178	93	19235	4.64782	1	0.236422	53.2664
GOTERM_CC_FAT	GO:0016023~cytoplasmic membrane-bounded vesicle	12	6.74157	0.0612926	801203, 825557, 787053, 791817, 778573, 786214, 800291, 773991, 777851, 817654, 809484, 803627	152	550	12782	1.83474	1	0.314772	56.0542
GOTERM_CC_FAT	GO:0030141~secretory granule	6	3.37079	0.0623795	786214, 800291, 773991, 777851, 817654, 803627	152	180	12782	2.80307	1	0.31338	56.7111
GOTERM_CC_FAT	GO:0044433~cytoplasmic vesicle part	6	3.37079	0.0708869	786214, 800291, 773991, 777851, 817654, 803627	152	187	12782	2.69814	1	0.336419	61.5479
GOTERM_CC_FAT	GO:0031988~membrane-bounded vesicle	12	6.74157	0.0733876	801203, 825557, 787053, 791817, 778573, 786214, 800291, 773991, 777851, 817654, 809484, 803627	152	568	12782	1.77659	1	0.340251	62.8717
GOTERM_CC_FAT	GO:0031410~cytoplasmic vesicle	13	7.30337	0.0777078	791817, 778573, 786214, 773991, 777851, 803627, 801203, 787053, 825557, 811190, 800291, 817654, 809484	152	642	12782	1.7028	1	0.344924	65.0601
GOTERM_CC_FAT	GO:0031982~vesicle	13	7.30337	0.0987888	791817, 778573, 786214, 773991, 777851, 803627, 801203, 787053, 825557, 811190, 800291, 817654, 809484	152	670	12782	1.63164	1	0.413049	74.1306
Annotation Cluster 9	Enrichment Score: 2.6944020491635277
Category	Term	Count	%	PValue	Genes	List Total	Pop Hits	Pop Total	Fold Enrichment	Bonferroni	Benjamini	FDR
UP_SEQ_FEATURE	domain:Fibronectin type-III 7	5	2.80899	6.53559e-05	805802, 800291, 821332, 782887, 812509	178	24	19113	22.3701	0.0625943	0.00248303	0.103065
UP_SEQ_FEATURE	domain:Fibronectin type-III 8	5	2.80899	6.53559e-05	805802, 800291, 821332, 782887, 812509	178	24	19113	22.3701	0.0625943	0.00248303	0.103065
UP_SEQ_FEATURE	domain:Fibronectin type-III 6	5	2.80899	0.000183984	805802, 800291, 821332, 782887, 812509	178	31	19113	17.3188	0.16638	0.00567064	0.289886
UP_SEQ_FEATURE	domain:Fibronectin type-III 9	4	2.24719	0.000482576	805802, 800291, 782887, 812509	178	17	19113	25.265	0.379595	0.0135469	0.758672
UP_SEQ_FEATURE	domain:Fibronectin type-III 5	5	2.80899	0.000787641	805802, 800291, 821332, 782887, 812509	178	45	19113	11.9307	0.541266	0.0188274	1.23549
UP_SEQ_FEATURE	domain:Fibronectin type-III 15	3	1.68539	0.00230188	805802, 800291, 812509	178	8	19113	40.2662	0.897632	0.0493872	3.57065
UP_SEQ_FEATURE	domain:Fibronectin type-III 14	3	1.68539	0.00230188	805802, 800291, 812509	178	8	19113	40.2662	0.897632	0.0493872	3.57065
UP_SEQ_FEATURE	domain:Fibronectin type-III 4	5	2.80899	0.00261051	805802, 800291, 821332, 782887, 812509	178	62	19113	8.65939	0.924617	0.0546493	4.04022
UP_SEQ_FEATURE	domain:Fibronectin type-III 13	3	1.68539	0.00365463	805802, 800291, 812509	178	10	19113	32.2129	0.973245	0.0712344	5.61295
UP_SEQ_FEATURE	domain:Fibronectin type-III 10	3	1.68539	0.00365463	805802, 800291, 812509	178	10	19113	32.2129	0.973245	0.0712344	5.61295
UP_SEQ_FEATURE	domain:Fibronectin type-III 11	3	1.68539	0.00365463	805802, 800291, 812509	178	10	19113	32.2129	0.973245	0.0712344	5.61295
UP_SEQ_FEATURE	domain:Fibronectin type-III 2	6	3.37079	0.00726852	805802, 800291, 821332, 777678, 782887, 812509	178	130	19113	4.95583	0.999264	0.125067	10.8721
UP_SEQ_FEATURE	domain:Fibronectin type-III 3	5	2.80899	0.00740347	805802, 800291, 821332, 782887, 812509	178	83	19113	6.46846	0.999357	0.12508	11.063
UP_SEQ_FEATURE	domain:Fibronectin type-III 1	6	3.37079	0.00750165	805802, 800291, 821332, 777678, 782887, 812509	178	131	19113	4.918	0.999417	0.124521	11.2017
INTERPRO	IPR008957:Fibronectin, type III-like fold	7	3.93258	0.00952391	805802, 800291, 821332, 797879, 777678, 782887, 812509	164	184	16659	3.86443	0.953218	0.100211	12.1146
INTERPRO	IPR003961:Fibronectin, type III	7	3.93258	0.0110702	805802, 800291, 821332, 797879, 777678, 782887, 812509	164	190	16659	3.74239	0.971624	0.111961	13.948
SMART	SM00060:FN3	7	3.93258	0.0182598	805802, 800291, 821332, 797879, 777678, 782887, 812509	101	190	9079	3.31178	0.806047	0.13852	18.1308
Annotation Cluster 10	Enrichment Score: 2.5982623006929604
Category	Term	Count	%	PValue	Genes	List Total	Pop Hits	Pop Total	Fold Enrichment	Bonferroni	Benjamini	FDR
GOTERM_MF_FAT	GO:0005539~glycosaminoglycan binding	9	5.05618	0.000189258	806598, 825557, 807878, 800376, 802704, 800291, 777851, 817654, 794122	148	140	12983	5.63933	0.052873	0.00901282	0.250905
GOTERM_MF_FAT	GO:0001871~pattern binding	9	5.05618	0.000361814	806598, 825557, 807878, 800376, 802704, 800291, 777851, 817654, 794122	148	154	12983	5.12667	0.0986481	0.0147275	0.479161
GOTERM_MF_FAT	GO:0030247~polysaccharide binding	9	5.05618	0.000361814	806598, 825557, 807878, 800376, 802704, 800291, 777851, 817654, 794122	148	154	12983	5.12667	0.0986481	0.0147275	0.479161
GOTERM_MF_FAT	GO:0008201~heparin binding	6	3.37079	0.00626123	807878, 800376, 800291, 777851, 817654, 794122	148	103	12983	5.11008	0.835134	0.129479	7.99845
GOTERM_MF_FAT	GO:0030246~carbohydrate binding	11	6.17978	0.00700364	806598, 825557, 807878, 777061, 800376, 802704, 800291, 802031, 777851, 817654, 794122	148	354	12983	2.72586	0.866961	0.134181	8.90656
SP_PIR_KEYWORDS	heparin-binding	4	2.24719	0.0220636	807878, 800291, 817654, 794122	178	65	19235	6.64996	0.999393	0.112609	26.121
KEGG_PATHWAY	hsa04350:TGF-beta signaling pathway	5	2.80899	0.0270695	806598, 807878, 786214, 777851, 817654	68	87	5085	4.29767	0.812504	0.212697	24.1177
Annotation Cluster 11	Enrichment Score: 2.5655270450536225
Category	Term	Count	%	PValue	Genes	List Total	Pop Hits	Pop Total	Fold Enrichment	Bonferroni	Benjamini	FDR
INTERPRO	IPR004001:Actin, conserved site	4	2.24719	0.000468957	796999, 808623, 777044, 797358	164	16	16659	25.3948	0.139379	0.00879062	0.630982
PIR_SUPERFAMILY	PIRSF002337:Actin	4	2.24719	0.00202011	796999, 808623, 777044, 797358	114	17	7396	15.2652	0.137239	0.0243027	2.08859
INTERPRO	IPR004000:Actin/actin-like	4	2.24719	0.00649225	796999, 808623, 777044, 797358	164	39	16659	10.4184	0.875605	0.0770361	8.4143
SMART	SM00268:ACTIN	4	2.24719	0.0088918	796999, 808623, 777044, 797358	101	39	9079	9.2196	0.548378	0.0845351	9.2403
Annotation Cluster 12	Enrichment Score: 2.3965244286573397
Category	Term	Count	%	PValue	Genes	List Total	Pop Hits	Pop Total	Fold Enrichment	Bonferroni	Benjamini	FDR
GOTERM_BP_FAT	GO:0030855~epithelial cell differentiation	8	4.49438	0.000482923	798372, 799307, 797096, 777598, 808801, 817614, 787776, 783234	138	137	13528	5.72432	0.460615	0.0179928	0.783945
GOTERM_BP_FAT	GO:0060429~epithelium development	10	5.61798	0.000502515	798372, 799307, 797096, 777598, 794115, 808801, 817614, 810832, 787776, 783234	138	227	13528	4.31846	0.473959	0.0181862	0.815626
GOTERM_BP_FAT	GO:0030216~keratinocyte differentiation	4	2.24719	0.0292636	798372, 799307, 797096, 817614	138	66	13528	5.94115	1	0.347199	38.3636
GOTERM_BP_FAT	GO:0009913~epidermal cell differentiation	4	2.24719	0.0365214	798372, 799307, 797096, 817614	138	72	13528	5.44605	1	0.384416	45.4577
Annotation Cluster 13	Enrichment Score: 2.379665699922889
Category	Term	Count	%	PValue	Genes	List Total	Pop Hits	Pop Total	Fold Enrichment	Bonferroni	Benjamini	FDR
GOTERM_BP_FAT	GO:0006928~cell motion	17	9.55056	2.45848e-05	799307, 819745, 817614, 790888, 778750, 783768, 777851, 782887, 800083, 794115, 776704, 777044, 800291, 821973, 817654, 809484, 819298	138	475	13528	3.50841	0.0309313	0.00156975	0.0400493
GOTERM_BP_FAT	GO:0048870~cell motility	11	6.17978	0.00113177	799307, 794115, 776704, 819745, 800291, 778750, 783768, 777851, 817654, 809484, 782887	138	307	13528	3.51244	0.764776	0.0373686	1.82816
GOTERM_BP_FAT	GO:0051674~localization of cell	11	6.17978	0.00113177	799307, 794115, 776704, 819745, 800291, 778750, 783768, 777851, 817654, 809484, 782887	138	307	13528	3.51244	0.764776	0.0373686	1.82816
GOTERM_BP_FAT	GO:0016477~cell migration	10	5.61798	0.00198243	799307, 794115, 819745, 800291, 778750, 783768, 777851, 817654, 809484, 782887	138	276	13528	3.55177	0.920823	0.0560083	3.18155
GOTERM_BP_FAT	GO:0030031~cell projection assembly	5	2.80899	0.00998282	819745, 783768, 777851, 809484, 819298	138	83	13528	5.90536	0.999997	0.181553	15.0809
GOTERM_BP_FAT	GO:0030030~cell projection organization	9	5.05618	0.0336016	819745, 810832, 777044, 773991, 783768, 777851, 809484, 782887, 819298	138	368	13528	2.39745	1	0.365558	42.7013
KEGG_PATHWAY	hsa04810:Regulation of actin cytoskeleton	7	3.93258	0.0625505	794115, 777044, 800291, 778750, 783768, 809484, 775114	68	215	5085	2.43468	0.980554	0.388914	47.7745
GOTERM_BP_FAT	GO:0000902~cell morphogenesis	8	4.49438	0.0700568	777598, 794115, 777044, 800291, 773991, 783768, 809484, 782887	138	356	13528	2.2029	1	0.557024	69.3769
Annotation Cluster 14	Enrichment Score: 2.2424754969067755
Category	Term	Count	%	PValue	Genes	List Total	Pop Hits	Pop Total	Fold Enrichment	Bonferroni	Benjamini	FDR
SP_PIR_KEYWORDS	actin binding	6	3.37079	3.16032e-05	787053, 794115, 803228, 786593, 790888, 775114	178	40	19235	16.2093	0.0104376	0.000349687	0.0428752
GOTERM_CC_FAT	GO:0015629~actin cytoskeleton	13	7.30337	8.25825e-05	803228, 807394, 778573, 786593, 790888, 822268, 783768, 775114, 796999, 808623, 794115, 800161, 819298	152	269	12782	4.06393	0.0205157	0.00109041	0.107297
SP_PIR_KEYWORDS	cytoskeleton	18	10.1124	8.38578e-05	803228, 808801, 786593, 790888, 778750, 822268, 797358, 775114, 796999, 798372, 808623, 823487, 794115, 777044, 821973, 825287, 789965, 819298	178	636	19235	3.05835	0.0274579	0.000818546	0.11373
SP_PIR_KEYWORDS	actin-binding	11	6.17978	0.000100224	823487, 794115, 803228, 807394, 778573, 786593, 790888, 783768, 825287, 819298, 775114	178	247	19235	4.81247	0.0327285	0.000950291	0.135912
GOTERM_BP_FAT	GO:0032956~regulation of actin cytoskeleton organization	7	3.93258	0.000282068	794115, 803228, 810832, 773623, 809484, 819298, 775114	138	89	13528	7.71014	0.302696	0.0119459	0.458593
GOTERM_BP_FAT	GO:0032970~regulation of actin filament-based process	7	3.93258	0.000337659	794115, 803228, 810832, 773623, 809484, 819298, 775114	138	92	13528	7.45873	0.350531	0.0138261	0.548741
GOTERM_BP_FAT	GO:0051493~regulation of cytoskeleton organization	8	4.49438	0.000462048	794115, 803228, 810832, 773623, 789965, 809484, 819298, 775114	138	136	13528	5.76641	0.446024	0.018288	0.750178
GOTERM_BP_FAT	GO:0007010~cytoskeleton organization	14	7.86517	0.000480927	808880, 825063, 778573, 787776, 786593, 783234, 783768, 800083, 775114, 794115, 795592, 773623, 809484, 819298	138	436	13528	3.14772	0.459236	0.018457	0.780716
GOTERM_BP_FAT	GO:0051129~negative regulation of cellular component organization	8	4.49438	0.000598592	803228, 773991, 773623, 817654, 789965, 809484, 819298, 775114	138	142	13528	5.52276	0.534773	0.021032	0.970855
GOTERM_BP_FAT	GO:0044087~regulation of cellular component biogenesis	8	4.49438	0.000598592	803228, 810832, 773991, 773623, 817654, 809484, 819298, 775114	138	142	13528	5.52276	0.534773	0.021032	0.970855
GOTERM_BP_FAT	GO:0030834~regulation of actin filament depolymerization	4	2.24719	0.00248758	794115, 803228, 819298, 775114	138	27	13528	14.5228	0.958542	0.0682914	3.9769
GOTERM_BP_FAT	GO:0030029~actin filament-based process	9	5.05618	0.00314545	794115, 778573, 786593, 800161, 773623, 783768, 809484, 819298, 775114	138	241	13528	3.66083	0.982158	0.0820977	5.00356
GOTERM_BP_FAT	GO:0008064~regulation of actin polymerization or depolymerization	5	2.80899	0.00336142	794115, 803228, 809484, 819298, 775114	138	61	13528	8.03516	0.986474	0.0857477	5.33834
GOTERM_BP_FAT	GO:0030832~regulation of actin filament length	5	2.80899	0.00377771	794115, 803228, 809484, 819298, 775114	138	63	13528	7.78008	0.99207	0.0939996	5.98052
GOTERM_MF_FAT	GO:0003779~actin binding	11	6.17978	0.00396735	823487, 794115, 803228, 807394, 778573, 786593, 790888, 783768, 825287, 819298, 775114	148	326	12983	2.95998	0.680467	0.0985203	5.13945
GOTERM_BP_FAT	GO:0031333~negative regulation of protein complex assembly	4	2.24719	0.00483333	803228, 773991, 819298, 775114	138	34	13528	11.5328	0.997954	0.11433	7.59065
GOTERM_BP_FAT	GO:0007015~actin filament organization	5	2.80899	0.0060848	794115, 786593, 773623, 809484, 775114	138	72	13528	6.80757	0.99959	0.134499	9.466
GOTERM_BP_FAT	GO:0033043~regulation of organelle organization	8	4.49438	0.00658092	794115, 803228, 810832, 773623, 789965, 809484, 819298, 775114	138	217	13528	3.61397	0.999784	0.139879	10.1995
GOTERM_BP_FAT	GO:0030036~actin cytoskeleton organization	8	4.49438	0.00815089	794115, 778573, 786593, 773623, 783768, 809484, 819298, 775114	138	226	13528	3.47005	0.999971	0.162455	12.4841
GOTERM_BP_FAT	GO:0010639~negative regulation of organelle organization	5	2.80899	0.00957532	803228, 773623, 789965, 819298, 775114	138	82	13528	5.97738	0.999995	0.177312	14.5096
GOTERM_MF_FAT	GO:0008092~cytoskeletal protein binding	13	7.30337	0.0120158	803228, 807394, 778573, 786593, 790888, 822268, 783768, 775114, 787053, 823487, 794115, 825287, 819298	148	504	12983	2.2627	0.968865	0.19494	14.8238
SP_PIR_KEYWORDS	actin capping	3	1.68539	0.0129916	803228, 819298, 775114	178	19	19235	17.0624	0.986983	0.0733377	16.2591
GOTERM_BP_FAT	GO:0043254~regulation of protein complex assembly	5	2.80899	0.0131521	803228, 773991, 809484, 819298, 775114	138	90	13528	5.44605	1	0.21204	19.4034
GOTERM_BP_FAT	GO:0043244~regulation of protein complex disassembly	4	2.24719	0.0148512	794115, 803228, 819298, 775114	138	51	13528	7.68855	1	0.22772	21.6349
GOTERM_BP_FAT	GO:0030833~regulation of actin filament polymerization	4	2.24719	0.0173063	803228, 809484, 819298, 775114	138	54	13528	7.26141	1	0.251552	24.7569
GOTERM_BP_FAT	GO:0051494~negative regulation of cytoskeleton organization	4	2.24719	0.0181719	803228, 773623, 819298, 775114	138	55	13528	7.12938	1	0.253953	25.8296
GOTERM_CC_FAT	GO:0030863~cortical cytoskeleton	4	2.24719	0.020035	794115, 803228, 777044, 819298	152	49	12782	6.86466	0.993779	0.142672	23.1321
GOTERM_BP_FAT	GO:0051693~actin filament capping	3	1.68539	0.0206009	803228, 819298, 775114	138	22	13528	13.3676	1	0.279947	28.7633
GOTERM_BP_FAT	GO:0030835~negative regulation of actin filament depolymerization	3	1.68539	0.0242928	803228, 819298, 775114	138	24	13528	12.2536	1	0.306123	33.0148
GOTERM_CC_FAT	GO:0005938~cell cortex	6	3.37079	0.0294817	794115, 803228, 777044, 786593, 783768, 819298	152	146	12782	3.45584	0.999453	0.175184	32.2265
GOTERM_BP_FAT	GO:0032271~regulation of protein polymerization	4	2.24719	0.0315889	803228, 809484, 819298, 775114	138	68	13528	5.76641	1	0.356669	40.7257
GOTERM_BP_FAT	GO:0030837~negative regulation of actin filament polymerization	3	1.68539	0.0324102	803228, 819298, 775114	138	28	13528	10.5031	1	0.361056	41.5394
GOTERM_BP_FAT	GO:0032272~negative regulation of protein polymerization	3	1.68539	0.0345841	803228, 819298, 775114	138	29	13528	10.1409	1	0.371061	43.6431
GOTERM_BP_FAT	GO:0032535~regulation of cellular component size	7	3.93258	0.0575201	794115, 803228, 810832, 809484, 782887, 819298, 775114	138	271	13528	2.53211	1	0.49443	61.9104
GOTERM_BP_FAT	GO:0043242~negative regulation of protein complex disassembly	3	1.68539	0.0646074	803228, 819298, 775114	138	41	13528	7.17285	1	0.530161	66.3183
GOTERM_CC_FAT	GO:0044448~cell cortex part	4	2.24719	0.0750525	794115, 803228, 777044, 819298	152	83	12782	4.05263	1	0.340749	63.7296
KEGG_PATHWAY	hsa04666:Fc gamma R-mediated phagocytosis	4	2.24719	0.129174	794115, 796933, 809484, 775114	68	95	5085	3.14861	0.999783	0.504947	75.1173
GOTERM_CC_FAT	GO:0030027~lamellipodium	3	1.68539	0.20036	809484, 819298, 775114	152	70	12782	3.60395	1	0.632922	94.5335
GOTERM_CC_FAT	GO:0031252~cell leading edge	3	1.68539	0.487064	809484, 819298, 775114	152	138	12782	1.82809	1	0.917999	99.983
Annotation Cluster 15	Enrichment Score: 2.024932158893321
Category	Term	Count	%	PValue	Genes	List Total	Pop Hits	Pop Total	Fold Enrichment	Bonferroni	Benjamini	FDR
GOTERM_CC_FAT	GO:0043292~contractile fiber	8	4.49438	0.000573414	796999, 823487, 803228, 778573, 795592, 790888, 821973, 822268	152	121	12782	5.55981	0.134085	0.00552193	0.742828
GOTERM_CC_FAT	GO:0044449~contractile fiber part	7	3.93258	0.00220318	796999, 803228, 778573, 795592, 790888, 821973, 822268	152	113	12782	5.20925	0.425128	0.0195775	2.82639
GOTERM_CC_FAT	GO:0030018~Z disc	4	2.24719	0.0169343	803228, 795592, 821973, 822268	152	46	12782	7.31236	0.986253	0.12538	19.9097
GOTERM_CC_FAT	GO:0031674~I band	4	2.24719	0.0271123	803228, 795592, 821973, 822268	152	55	12782	6.11579	0.998991	0.170111	30.0438
GOTERM_CC_FAT	GO:0030017~sarcomere	5	2.80899	0.0287625	803228, 795592, 790888, 821973, 822268	152	98	12782	4.29041	0.999341	0.175328	31.5708
GOTERM_CC_FAT	GO:0030016~myofibril	5	2.80899	0.0424746	803228, 795592, 790888, 821973, 822268	152	111	12782	3.78793	0.999981	0.23334	43.1186
Annotation Cluster 16	Enrichment Score: 2.0109344900760187
Category	Term	Count	%	PValue	Genes	List Total	Pop Hits	Pop Total	Fold Enrichment	Bonferroni	Benjamini	FDR
INTERPRO	IPR018159:Spectrin/alpha-actinin	4	2.24719	0.00338058	815755, 798372, 823487, 803228	164	31	16659	13.107	0.661631	0.0460212	4.46681
SMART	SM00150:SPEC	4	2.24719	0.0046598	815755, 798372, 823487, 803228	101	31	9079	11.5989	0.340116	0.0506345	4.94379
UP_SEQ_FEATURE	repeat:Spectrin 1	3	1.68539	0.0239581	798372, 823487, 803228	178	26	19113	12.3896	1	0.338668	31.7913
UP_SEQ_FEATURE	repeat:Spectrin 2	3	1.68539	0.0239581	798372, 823487, 803228	178	26	19113	12.3896	1	0.338668	31.7913
Annotation Cluster 17	Enrichment Score: 1.986913143315298
Category	Term	Count	%	PValue	Genes	List Total	Pop Hits	Pop Total	Fold Enrichment	Bonferroni	Benjamini	FDR
GOTERM_BP_FAT	GO:0009611~response to wounding	14	7.86517	0.00280311	799441, 805802, 777061, 795569, 817614, 810832, 778750, 773991, 783768, 775114, 798372, 800291, 817654, 809484	138	530	13528	2.58944	0.97233	0.0750235	4.4706
GOTERM_BP_FAT	GO:0006954~inflammatory response	9	5.05618	0.0175835	799441, 777061, 817614, 810832, 800291, 773991, 778750, 817654, 809484	138	325	13528	2.71465	1	0.249475	25.102
GOTERM_BP_FAT	GO:0006952~defense response	13	7.30337	0.0222083	799441, 777061, 817614, 810832, 778750, 773991, 820197, 800083, 801203, 811190, 800291, 817654, 809484	138	615	13528	2.07216	1	0.292352	30.6446
Annotation Cluster 18	Enrichment Score: 1.9424221787032054
Category	Term	Count	%	PValue	Genes	List Total	Pop Hits	Pop Total	Fold Enrichment	Bonferroni	Benjamini	FDR
SP_PIR_KEYWORDS	calcium binding	8	4.49438	4.67668e-05	787053, 814112, 819745, 817614, 786439, 814755, 777851, 817654	178	103	19235	8.39315	0.015407	0.000500744	0.0634411
SP_PIR_KEYWORDS	endonexin fold	3	1.68539	0.00438505	787053, 817614, 786439	178	11	19235	29.4714	0.76754	0.0287591	5.789
SP_PIR_KEYWORDS	annexin	3	1.68539	0.00712498	787053, 817614, 786439	178	14	19235	23.1561	0.906889	0.0438034	9.24692
UP_SEQ_FEATURE	repeat:Annexin 4	3	1.68539	0.00721288	787053, 817614, 786439	178	14	19113	23.0092	0.999222	0.126357	10.7932
UP_SEQ_FEATURE	repeat:Annexin 1	3	1.68539	0.00721288	787053, 817614, 786439	178	14	19113	23.0092	0.999222	0.126357	10.7932
UP_SEQ_FEATURE	repeat:Annexin 2	3	1.68539	0.00721288	787053, 817614, 786439	178	14	19113	23.0092	0.999222	0.126357	10.7932
UP_SEQ_FEATURE	repeat:Annexin 3	3	1.68539	0.00721288	787053, 817614, 786439	178	14	19113	23.0092	0.999222	0.126357	10.7932
GOTERM_MF_FAT	GO:0004859~phospholipase inhibitor activity	3	1.68539	0.00780127	787053, 817614, 786439	148	12	12983	21.9307	0.894363	0.139163	9.87297
INTERPRO	IPR001464:Annexin	3	1.68539	0.00801539	787053, 817614, 786439	164	14	16659	21.767	0.923866	0.0909726	10.291
INTERPRO	IPR018502:Annexin repeat	3	1.68539	0.00801539	787053, 817614, 786439	164	14	16659	21.767	0.923866	0.0909726	10.291
INTERPRO	IPR018252:Annexin repeat, conserved site	3	1.68539	0.00801539	787053, 817614, 786439	164	14	16659	21.767	0.923866	0.0909726	10.291
SP_PIR_KEYWORDS	calcium/phospholipid-binding	3	1.68539	0.0081717	787053, 817614, 786439	178	15	19235	21.6124	0.934398	0.0491959	10.5366
SMART	SM00335:ANX	3	1.68539	0.0100271	787053, 817614, 786439	101	14	9079	19.2624	0.592174	0.0857867	10.3625
GOTERM_MF_FAT	GO:0055102~lipase inhibitor activity	3	1.68539	0.0121386	787053, 817614, 786439	148	15	12983	17.5446	0.969956	0.186315	14.9642
PIR_SUPERFAMILY	PIRSF002359:annexin I	3	1.68539	0.0138182	787053, 817614, 786439	114	12	7396	16.2193	0.637875	0.119241	13.5185
SP_PIR_KEYWORDS	phospholipid binding	3	1.68539	0.0172367	787053, 817614, 786439	178	22	19235	14.7357	0.996888	0.0917251	21.0165
GOTERM_MF_FAT	GO:0005544~calcium-dependent phospholipid binding	3	1.68539	0.0346522	787053, 817614, 786439	148	26	12983	10.1219	0.99996	0.368761	37.3801
GOTERM_MF_FAT	GO:0005543~phospholipid binding	5	2.80899	0.141327	787053, 817614, 786439, 773623, 784099	148	177	12983	2.47805	1	0.778627	86.7652
GOTERM_MF_FAT	GO:0004857~enzyme inhibitor activity	6	3.37079	0.191758	799146, 787053, 817614, 786439, 800499, 797879	148	270	12983	1.9494	1	0.860681	94.0732
GOTERM_MF_FAT	GO:0008289~lipid binding	7	3.93258	0.401064	787053, 807394, 817614, 786439, 773623, 803627, 784099	148	450	12983	1.36458	1	0.979173	99.889
Annotation Cluster 19	Enrichment Score: 1.8704310456581477
Category	Term	Count	%	PValue	Genes	List Total	Pop Hits	Pop Total	Fold Enrichment	Bonferroni	Benjamini	FDR
INTERPRO	IPR005819:Histone H5	3	1.68539	0.00327436	799393, 785179, 784865	164	9	16659	33.8598	0.649892	0.0465851	4.32931
PIR_SUPERFAMILY	PIRSF038219:histone H1	3	1.68539	0.00610079	799393, 785179, 784865	114	8	7396	24.3289	0.360278	0.0618237	6.18774
INTERPRO	IPR005818:Histone H1/H5	3	1.68539	0.00801539	799393, 785179, 784865	164	14	16659	21.767	0.923866	0.0909726	10.291
SMART	SM00526:H15	3	1.68539	0.0100271	799393, 785179, 784865	101	14	9079	19.2624	0.592174	0.0857867	10.3625
INTERPRO	IPR011991:Winged helix repressor DNA-binding	4	2.24719	0.276843	799393, 795079, 785179, 784865	164	187	16659	2.17282	1	0.920324	98.7399
Annotation Cluster 20	Enrichment Score: 1.791713601923775
Category	Term	Count	%	PValue	Genes	List Total	Pop Hits	Pop Total	Fold Enrichment	Bonferroni	Benjamini	FDR
GOTERM_BP_FAT	GO:0032964~collagen biosynthetic process	3	1.68539	0.000998006	795569, 800499, 808600	138	5	13528	58.8174	0.720873	0.0339009	1.61374
GOTERM_BP_FAT	GO:0032963~collagen metabolic process	3	1.68539	0.0324102	795569, 800499, 808600	138	28	13528	10.5031	1	0.361056	41.5394
GOTERM_BP_FAT	GO:0044259~multicellular organismal macromolecule metabolic process	3	1.68539	0.039096	795569, 800499, 808600	138	31	13528	9.48668	1	0.39931	47.7846
GOTERM_BP_FAT	GO:0044236~multicellular organismal metabolic process	3	1.68539	0.0538516	795569, 800499, 808600	138	37	13528	7.9483	1	0.47745	59.4215
Annotation Cluster 21	Enrichment Score: 1.6550450635084657
Category	Term	Count	%	PValue	Genes	List Total	Pop Hits	Pop Total	Fold Enrichment	Bonferroni	Benjamini	FDR
GOTERM_BP_FAT	GO:0051493~regulation of cytoskeleton organization	8	4.49438	0.000462048	794115, 803228, 810832, 773623, 789965, 809484, 819298, 775114	138	136	13528	5.76641	0.446024	0.018288	0.750178
GOTERM_BP_FAT	GO:0033043~regulation of organelle organization	8	4.49438	0.00658092	794115, 803228, 810832, 773623, 789965, 809484, 819298, 775114	138	217	13528	3.61397	0.999784	0.139879	10.1995
GOTERM_BP_FAT	GO:0051495~positive regulation of cytoskeleton organization	3	1.68539	0.0760128	794115, 789965, 809484	138	45	13528	6.53527	1	0.578336	72.4207
GOTERM_BP_FAT	GO:0051130~positive regulation of cellular component organization	5	2.80899	0.111787	794115, 773623, 789965, 809484, 784099	138	181	13528	2.70798	1	0.685409	85.5066
GOTERM_BP_FAT	GO:0010638~positive regulation of organelle organization	3	1.68539	0.205363	794115, 789965, 809484	138	83	13528	3.54322	1	0.840559	97.6373
Annotation Cluster 22	Enrichment Score: 1.606968704876467
Category	Term	Count	%	PValue	Genes	List Total	Pop Hits	Pop Total	Fold Enrichment	Bonferroni	Benjamini	FDR
GOTERM_BP_FAT	GO:0007162~negative regulation of cell adhesion	4	2.24719	0.00933083	819745, 817654, 803900, 808600	138	43	13528	9.11898	0.999994	0.175715	14.1651
GOTERM_BP_FAT	GO:0010810~regulation of cell-substrate adhesion	4	2.24719	0.0112281	819745, 810832, 817654, 808600	138	46	13528	8.52426	0.999999	0.196395	16.8047
GOTERM_BP_FAT	GO:0030155~regulation of cell adhesion	6	3.37079	0.0127573	819745, 810832, 817654, 803900, 808600, 775114	138	137	13528	4.29324	1	0.208963	18.8764
GOTERM_BP_FAT	GO:0001952~regulation of cell-matrix adhesion	3	1.68539	0.0302927	819745, 810832, 817654	138	27	13528	10.8921	1	0.350795	39.4197
GOTERM_BP_FAT	GO:0009719~response to endogenous stimulus	7	3.93258	0.227945	794115, 814112, 819745, 817654, 808600, 784099, 802701	138	405	13528	1.69433	1	0.863534	98.5229
Annotation Cluster 23	Enrichment Score: 1.6028930805681092
Category	Term	Count	%	PValue	Genes	List Total	Pop Hits	Pop Total	Fold Enrichment	Bonferroni	Benjamini	FDR
SP_PIR_KEYWORDS	palmoplantar keratoderma	7	3.93258	1.37008e-08	789384, 798372, 813039, 777061, 802187, 787776, 822268	178	19	19235	39.8122	4.54865e-06	2.84291e-07	1.85911e-05
GOTERM_CC_FAT	GO:0005916~fascia adherens	3	1.68539	0.00586266	798372, 803228, 822268	152	10	12782	25.2276	0.771418	0.0480048	7.35857
GOTERM_CC_FAT	GO:0014704~intercalated disc	3	1.68539	0.0131609	798372, 803228, 822268	152	15	12782	16.8184	0.964039	0.101715	15.8203
GOTERM_CC_FAT	GO:0030057~desmosome	3	1.68539	0.0229163	798372, 802187, 822268	152	20	12782	12.6138	0.997029	0.15317	26.0187
GOTERM_CC_FAT	GO:0005913~cell-cell adherens junction	3	1.68539	0.0640145	798372, 803228, 822268	152	35	12782	7.20789	1	0.314349	57.6821
GOTERM_CC_FAT	GO:0043296~apical junction complex	4	2.24719	0.112224	798372, 802187, 822268, 800618	152	99	12782	3.39766	1	0.449846	78.719
GOTERM_CC_FAT	GO:0016327~apicolateral plasma membrane	4	2.24719	0.119854	798372, 802187, 822268, 800618	152	102	12782	3.29773	1	0.466516	80.9779
GOTERM_CC_FAT	GO:0070161~anchoring junction	5	2.80899	0.146405	798372, 803228, 802187, 822268, 825287	152	172	12782	2.44454	1	0.527481	87.2257
GOTERM_CC_FAT	GO:0005911~cell-cell junction	5	2.80899	0.187419	798372, 803228, 802187, 822268, 800618	152	190	12782	2.21295	1	0.61215	93.2649
GOTERM_CC_FAT	GO:0005912~adherens junction	4	2.24719	0.274754	798372, 803228, 822268, 825287	152	155	12782	2.17012	1	0.733356	98.4639
SP_PIR_KEYWORDS	cell junction	5	2.80899	0.502017	798372, 802187, 822268, 800618, 825287	178	399	19235	1.35416	1	0.932219	99.9922
GOTERM_CC_FAT	GO:0030054~cell junction	6	3.37079	0.737844	798372, 803228, 802187, 822268, 800618, 825287	152	518	12782	0.97404	1	0.984215	100
Annotation Cluster 24	Enrichment Score: 1.3943306702113811
Category	Term	Count	%	PValue	Genes	List Total	Pop Hits	Pop Total	Fold Enrichment	Bonferroni	Benjamini	FDR
GOTERM_CC_FAT	GO:0044449~contractile fiber part	7	3.93258	0.00220318	796999, 803228, 778573, 795592, 790888, 821973, 822268	152	113	12782	5.20925	0.425128	0.0195775	2.82639
SP_PIR_KEYWORDS	muscle protein	5	2.80899	0.00226243	796999, 778573, 795592, 790888, 800161	178	60	19235	9.00515	0.528567	0.0165718	3.02671
GOTERM_BP_FAT	GO:0006936~muscle contraction	4	2.24719	0.202401	796999, 778573, 795592, 800161	138	153	13528	2.56285	1	0.837606	97.4896
GOTERM_BP_FAT	GO:0003012~muscle system process	4	2.24719	0.242214	796999, 778573, 795592, 800161	138	168	13528	2.33402	1	0.874174	98.91
KEGG_PATHWAY	hsa04270:Vascular smooth muscle contraction	3	1.68539	0.436826	796999, 778573, 800161	68	112	5085	2.00302	1	0.887972	99.6894
Annotation Cluster 25	Enrichment Score: 1.2656076263725706
Category	Term	Count	%	PValue	Genes	List Total	Pop Hits	Pop Total	Fold Enrichment	Bonferroni	Benjamini	FDR
GOTERM_BP_FAT	GO:0008360~regulation of cell shape	4	2.24719	0.0173063	800291, 778750, 773623, 783768	138	54	13528	7.26141	1	0.251552	24.7569
KEGG_PATHWAY	hsa04810:Regulation of actin cytoskeleton	7	3.93258	0.0625505	794115, 777044, 800291, 778750, 783768, 809484, 775114	68	215	5085	2.43468	0.980554	0.388914	47.7745
GOTERM_BP_FAT	GO:0022604~regulation of cell morphogenesis	4	2.24719	0.147483	800291, 778750, 773623, 783768	138	131	13528	2.99325	1	0.754964	92.5712
Annotation Cluster 26	Enrichment Score: 1.2446890490618492
Category	Term	Count	%	PValue	Genes	List Total	Pop Hits	Pop Total	Fold Enrichment	Bonferroni	Benjamini	FDR
GOTERM_BP_FAT	GO:0050818~regulation of coagulation	4	2.24719	0.00817882	787053, 777061, 786439, 817654	138	41	13528	9.5638	0.999972	0.16048	12.5242
GOTERM_BP_FAT	GO:0050819~negative regulation of coagulation	3	1.68539	0.0282331	787053, 777061, 786439	138	26	13528	11.311	1	0.340267	37.2888
GOTERM_BP_FAT	GO:0030193~regulation of blood coagulation	3	1.68539	0.0512725	787053, 777061, 817654	138	36	13528	8.16908	1	0.46669	57.5812
GOTERM_BP_FAT	GO:0032101~regulation of response to external stimulus	4	2.24719	0.218147	787053, 777061, 819745, 817654	138	159	13528	2.46614	1	0.854772	98.1859
GOTERM_BP_FAT	GO:0051241~negative regulation of multicellular organismal process	4	2.24719	0.231458	787053, 777061, 786439, 817654	138	164	13528	2.39095	1	0.866633	98.6287
Annotation Cluster 27	Enrichment Score: 1.225270187393624
Category	Term	Count	%	PValue	Genes	List Total	Pop Hits	Pop Total	Fold Enrichment	Bonferroni	Benjamini	FDR
KEGG_PATHWAY	hsa05412:Arrhythmogenic right ventricular cardiomyopathy (ARVC)	5	2.80899	0.0173662	798372, 795592, 777044, 783908, 822268	68	76	5085	4.9197	0.656527	0.163148	16.1537
KEGG_PATHWAY	hsa05410:Hypertrophic cardiomyopathy (HCM)	4	2.24719	0.100887	795592, 777044, 783908, 790888	68	85	5085	3.51903	0.998477	0.477282	65.6824
KEGG_PATHWAY	hsa05414:Dilated cardiomyopathy	4	2.24719	0.120406	795592, 777044, 783908, 790888	68	92	5085	3.25128	0.999601	0.509071	72.4798
Annotation Cluster 28	Enrichment Score: 1.2024624282432097
Category	Term	Count	%	PValue	Genes	List Total	Pop Hits	Pop Total	Fold Enrichment	Bonferroni	Benjamini	FDR
GOTERM_BP_FAT	GO:0007517~muscle organ development	8	4.49438	0.00566761	805802, 825565, 799393, 778573, 783908, 800161, 783768, 797879	138	211	13528	3.71674	0.9993	0.128076	8.84484
GOTERM_BP_FAT	GO:0014706~striated muscle tissue development	5	2.80899	0.0327326	805802, 825565, 778573, 800161, 783768	138	119	13528	4.11886	1	0.360908	41.856
GOTERM_BP_FAT	GO:0060537~muscle tissue development	5	2.80899	0.0381656	805802, 825565, 778573, 800161, 783768	138	125	13528	3.92116	1	0.394882	46.9547
GOTERM_BP_FAT	GO:0055002~striated muscle cell development	3	1.68539	0.0973328	805802, 778573, 783768	138	52	13528	5.65552	1	0.651945	81.1463
GOTERM_BP_FAT	GO:0055001~muscle cell development	3	1.68539	0.110186	805802, 778573, 783768	138	56	13528	5.25155	1	0.682625	85.075
GOTERM_BP_FAT	GO:0048738~cardiac muscle tissue development	3	1.68539	0.113467	825565, 778573, 783768	138	57	13528	5.15942	1	0.685659	85.9467
GOTERM_BP_FAT	GO:0042692~muscle cell differentiation	4	2.24719	0.12441	805802, 778573, 802031, 783768	138	121	13528	3.24063	1	0.702635	88.5214
GOTERM_BP_FAT	GO:0051146~striated muscle cell differentiation	3	1.68539	0.223944	805802, 778573, 783768	138	88	13528	3.3419	1	0.861334	98.3931
Annotation Cluster 29	Enrichment Score: 1.187151322437385
Category	Term	Count	%	PValue	Genes	List Total	Pop Hits	Pop Total	Fold Enrichment	Bonferroni	Benjamini	FDR
UP_SEQ_FEATURE	domain:CH 2	3	1.68539	0.0257196	823487, 786593, 825287	178	27	19113	11.9307	1	0.353881	33.7078
UP_SEQ_FEATURE	domain:CH 1	3	1.68539	0.0257196	823487, 786593, 825287	178	27	19113	11.9307	1	0.353881	33.7078
INTERPRO	IPR001715:Calponin-like actin-binding	3	1.68539	0.149801	823487, 786593, 825287	164	70	16659	4.3534	1	0.735936	88.8077
SMART	SM00033:CH	3	1.68539	0.180033	823487, 786593, 825287	101	70	9079	3.85248	1	0.668494	88.4061
Annotation Cluster 30	Enrichment Score: 1.1672974820753235
Category	Term	Count	%	PValue	Genes	List Total	Pop Hits	Pop Total	Fold Enrichment	Bonferroni	Benjamini	FDR
GOTERM_BP_FAT	GO:0050680~negative regulation of epithelial cell proliferation	3	1.68539	0.0262326	808801, 810832, 783234	138	25	13528	11.7635	1	0.323277	35.152
GOTERM_BP_FAT	GO:0008285~negative regulation of cell proliferation	8	4.49438	0.0742404	786696, 777598, 827099, 808801, 819745, 810832, 783234, 817654	138	361	13528	2.17239	1	0.572533	71.546
GOTERM_BP_FAT	GO:0050678~regulation of epithelial cell proliferation	3	1.68539	0.161668	808801, 810832, 783234	138	71	13528	4.14207	1	0.777411	94.3482
Annotation Cluster 31	Enrichment Score: 1.161414300858031
Category	Term	Count	%	PValue	Genes	List Total	Pop Hits	Pop Total	Fold Enrichment	Bonferroni	Benjamini	FDR
GOTERM_BP_FAT	GO:0043623~cellular protein complex assembly	10	5.61798	3.92764e-05	778573, 811901, 786593, 817803, 776016, 792713, 789965, 809484, 775114, 800083	138	162	13528	6.05117	0.0489572	0.00238744	0.0639752
GOTERM_BP_FAT	GO:0051258~protein polymerization	5	2.80899	0.00149838	811901, 792713, 809484, 775114, 800083	138	49	13528	10.003	0.85286	0.0446026	2.4136
KEGG_PATHWAY	hsa05130:Pathogenic Escherichia coli infection	5	2.80899	0.00643957	777044, 811901, 819470, 792713, 800083	68	57	5085	6.5596	0.325703	0.0938233	6.29057
INTERPRO	IPR018316:Tubulin/FtsZ, 2-layer sandwich domain	3	1.68539	0.0193333	811901, 792713, 800083	164	22	16659	13.8517	0.998064	0.177351	23.1602
INTERPRO	IPR017975:Tubulin, conserved site	3	1.68539	0.0210402	811901, 792713, 800083	164	23	16659	13.2495	0.998891	0.186333	24.9456
INTERPRO	IPR000217:Tubulin	3	1.68539	0.0228075	811901, 792713, 800083	164	24	16659	12.6974	0.999378	0.195186	26.7535
INTERPRO	IPR003008:Tubulin/FtsZ, GTPase domain	3	1.68539	0.0228075	811901, 792713, 800083	164	24	16659	12.6974	0.999378	0.195186	26.7535
PIR_SUPERFAMILY	PIRSF002306:tubulin	3	1.68539	0.0438118	811901, 792713, 800083	114	22	7396	8.84689	0.96201	0.304679	37.3512
GOTERM_BP_FAT	GO:0007018~microtubule-based movement	4	2.24719	0.107007	811901, 792713, 789965, 800083	138	113	13528	3.47005	1	0.676966	84.182
SP_PIR_KEYWORDS	gtp-binding	6	3.37079	0.188988	811190, 811901, 794612, 792713, 809484, 800083	178	329	19235	1.97073	1	0.604365	94.1715
GOTERM_MF_FAT	GO:0003924~GTPase activity	5	2.80899	0.217185	811901, 794612, 792713, 809484, 800083	148	211	12983	2.07874	1	0.888762	96.1224
UP_SEQ_FEATURE	nucleotide phosphate-binding region:GTP	5	2.80899	0.29319	811901, 794612, 792713, 809484, 800083	178	295	19113	1.81994	1	0.994482	99.5808
KEGG_PATHWAY	hsa04540:Gap junction	3	1.68539	0.328393	811901, 792713, 800083	68	89	5085	2.52065	1	0.823511	98.1748
SP_PIR_KEYWORDS	microtubule	4	2.24719	0.35765	811901, 792713, 789965, 800083	178	231	19235	1.8712	1	0.833387	99.7536
GOTERM_MF_FAT	GO:0005525~GTP binding	6	3.37079	0.413294	811190, 811901, 794612, 792713, 809484, 800083	148	372	12983	1.41489	1	0.980239	99.9156
GOTERM_MF_FAT	GO:0019001~guanyl nucleotide binding	6	3.37079	0.435687	811190, 811901, 794612, 792713, 809484, 800083	148	382	12983	1.37785	1	0.981776	99.9496
GOTERM_MF_FAT	GO:0032561~guanyl ribonucleotide binding	6	3.37079	0.435687	811190, 811901, 794612, 792713, 809484, 800083	148	382	12983	1.37785	1	0.981776	99.9496
GOTERM_CC_FAT	GO:0015630~microtubule cytoskeleton	8	4.49438	0.473306	808623, 811901, 819470, 821973, 783768, 792713, 789965, 800083	152	549	12782	1.22539	1	0.912687	99.976
GOTERM_BP_FAT	GO:0007017~microtubule-based process	4	2.24719	0.474082	811901, 792713, 789965, 800083	138	253	13528	1.54987	1	0.971863	99.9972
GOTERM_CC_FAT	GO:0005874~microtubule	4	2.24719	0.632004	811901, 792713, 789965, 800083	152	274	12782	1.22762	1	0.964761	99.9998
Annotation Cluster 32	Enrichment Score: 1.095203295479293
Category	Term	Count	%	PValue	Genes	List Total	Pop Hits	Pop Total	Fold Enrichment	Bonferroni	Benjamini	FDR
GOTERM_BP_FAT	GO:0044270~nitrogen compound catabolic process	4	2.24719	0.0304145	799146, 786696, 817849, 811190	138	67	13528	5.85248	1	0.348876	39.5435
GOTERM_BP_FAT	GO:0046700~heterocycle catabolic process	4	2.24719	0.0432091	799146, 786696, 817849, 811190	138	77	13528	5.09241	1	0.418873	51.3094
GOTERM_BP_FAT	GO:0006195~purine nucleotide catabolic process	3	1.68539	0.043818	786696, 817849, 811190	138	33	13528	8.91173	1	0.42037	51.8118
GOTERM_BP_FAT	GO:0009166~nucleotide catabolic process	3	1.68539	0.094191	786696, 817849, 811190	138	51	13528	5.76641	1	0.642233	80.0482
GOTERM_BP_FAT	GO:0034655~nucleobase, nucleoside, nucleotide and nucleic acid catabolic process	3	1.68539	0.116772	786696, 817849, 811190	138	58	13528	5.07046	1	0.691334	86.7765
GOTERM_BP_FAT	GO:0034656~nucleobase, nucleoside and nucleotide catabolic process	3	1.68539	0.116772	786696, 817849, 811190	138	58	13528	5.07046	1	0.691334	86.7765
GOTERM_BP_FAT	GO:0006163~purine nucleotide metabolic process	4	2.24719	0.291462	786696, 792043, 817849, 811190	138	186	13528	2.10815	1	0.908657	99.6353
Annotation Cluster 33	Enrichment Score: 1.0949641062668831
Category	Term	Count	%	PValue	Genes	List Total	Pop Hits	Pop Total	Fold Enrichment	Bonferroni	Benjamini	FDR
GOTERM_MF_FAT	GO:0019901~protein kinase binding	6	3.37079	0.0258179	791113, 777044, 786593, 778750, 822268, 789965	148	147	12983	3.58053	0.999451	0.312953	29.3318
GOTERM_MF_FAT	GO:0019900~kinase binding	6	3.37079	0.0527936	791113, 777044, 786593, 778750, 822268, 789965	148	179	12983	2.94043	1	0.491759	51.3194
GOTERM_MF_FAT	GO:0019899~enzyme binding	8	4.49438	0.380721	787053, 791113, 777044, 786593, 778750, 822268, 789965, 809484	148	523	12983	1.34184	1	0.978078	99.8271
Annotation Cluster 34	Enrichment Score: 1.0772801952673672
Category	Term	Count	%	PValue	Genes	List Total	Pop Hits	Pop Total	Fold Enrichment	Bonferroni	Benjamini	FDR
SP_PIR_KEYWORDS	myosin	4	2.24719	0.0115449	807394, 778573, 800161, 783768	178	51	19235	8.47544	0.978831	0.0665268	14.5782
SP_PIR_KEYWORDS	motor protein	5	2.80899	0.0337839	807394, 778573, 800161, 783768, 789965	178	132	19235	4.09325	0.999989	0.160996	37.2712
GOTERM_CC_FAT	GO:0016459~myosin complex	4	2.24719	0.0414839	807394, 778573, 800161, 783768	152	65	12782	5.1749	0.999976	0.233457	42.3488
INTERPRO	IPR001609:Myosin head, motor region	3	1.68539	0.0531738	807394, 778573, 783768	164	38	16659	8.01942	1	0.384725	52.1613
SMART	SM00242:MYSc	3	1.68539	0.0653572	807394, 778573, 783768	101	38	9079	7.09666	0.99756	0.370442	51.988
GOTERM_MF_FAT	GO:0003774~motor activity	5	2.80899	0.0777236	807394, 778573, 800161, 783768, 789965	148	142	12983	3.08884	1	0.604993	65.8327
INTERPRO	IPR000048:IQ calmodulin-binding region	3	1.68539	0.209315	807394, 778573, 783768	164	87	16659	3.50273	1	0.847233	95.7965
SMART	SM00015:IQ	3	1.68539	0.248703	807394, 778573, 783768	101	87	9079	3.09969	1	0.776211	95.5136
UP_SEQ_FEATURE	nucleotide phosphate-binding region:ATP	7	3.93258	0.886083	786696, 807394, 801424, 778573, 783768, 789965, 822705	178	962	19113	0.781325	1	1	100
Annotation Cluster 35	Enrichment Score: 0.927198793223522
Category	Term	Count	%	PValue	Genes	List Total	Pop Hits	Pop Total	Fold Enrichment	Bonferroni	Benjamini	FDR
GOTERM_BP_FAT	GO:0006979~response to oxidative stress	5	2.80899	0.0852384	801203, 777061, 793942, 773991, 808600	138	164	13528	2.98869	1	0.606736	76.5806
GOTERM_BP_FAT	GO:0042542~response to hydrogen peroxide	3	1.68539	0.110186	801203, 793942, 808600	138	56	13528	5.25155	1	0.682625	85.075
GOTERM_BP_FAT	GO:0000302~response to reactive oxygen species	3	1.68539	0.176052	801203, 793942, 808600	138	75	13528	3.92116	1	0.795344	95.7369
Annotation Cluster 36	Enrichment Score: 0.9073594627971705
Category	Term	Count	%	PValue	Genes	List Total	Pop Hits	Pop Total	Fold Enrichment	Bonferroni	Benjamini	FDR
GOTERM_BP_FAT	GO:0001568~blood vessel development	8	4.49438	0.0123503	825557, 787053, 777598, 795569, 819745, 781103, 817654, 808600	138	245	13528	3.20095	1	0.211043	18.3297
GOTERM_BP_FAT	GO:0001944~vasculature development	8	4.49438	0.0139528	825557, 787053, 777598, 795569, 819745, 781103, 817654, 808600	138	251	13528	3.12443	1	0.220737	20.4623
GOTERM_BP_FAT	GO:0051270~regulation of cell motion	5	2.80899	0.132483	777598, 819745, 773623, 817654, 809484	138	193	13528	2.53961	1	0.721707	90.1294
GOTERM_BP_FAT	GO:0048514~blood vessel morphogenesis	5	2.80899	0.166196	825557, 787053, 777598, 819745, 817654	138	211	13528	2.32296	1	0.783074	94.8256
GOTERM_BP_FAT	GO:0001525~angiogenesis	4	2.24719	0.189499	787053, 777598, 819745, 817654	138	148	13528	2.64943	1	0.817214	96.7395
GOTERM_BP_FAT	GO:0030335~positive regulation of cell migration	3	1.68539	0.227678	777598, 819745, 817654	138	89	13528	3.30435	1	0.864809	98.5145
GOTERM_BP_FAT	GO:0030334~regulation of cell migration	4	2.24719	0.244916	777598, 819745, 817654, 809484	138	169	13528	2.32021	1	0.874479	98.9717
GOTERM_BP_FAT	GO:0040017~positive regulation of locomotion	3	1.68539	0.261425	777598, 819745, 817654	138	98	13528	3.00089	1	0.886472	99.2827
GOTERM_BP_FAT	GO:0051272~positive regulation of cell motion	3	1.68539	0.261425	777598, 819745, 817654	138	98	13528	3.00089	1	0.886472	99.2827
GOTERM_BP_FAT	GO:0040012~regulation of locomotion	4	2.24719	0.308069	777598, 819745, 817654, 809484	138	192	13528	2.04227	1	0.92037	99.7522
Annotation Cluster 37	Enrichment Score: 0.865525724824257
Category	Term	Count	%	PValue	Genes	List Total	Pop Hits	Pop Total	Fold Enrichment	Bonferroni	Benjamini	FDR
GOTERM_BP_FAT	GO:0008219~cell death	12	6.74157	0.112653	799441, 825063, 773991, 819470, 778750, 802031, 789305, 821973, 817654, 776016, 809484, 775114	138	719	13528	1.63609	1	0.685623	85.7351
GOTERM_BP_FAT	GO:0016265~death	12	6.74157	0.116666	799441, 825063, 773991, 819470, 778750, 802031, 789305, 821973, 817654, 776016, 809484, 775114	138	724	13528	1.62479	1	0.69368	86.7507
GOTERM_BP_FAT	GO:0006915~apoptosis	10	5.61798	0.157164	825063, 773991, 819470, 778750, 802031, 789305, 817654, 776016, 809484, 775114	138	602	13528	1.62839	1	0.771556	93.8326
GOTERM_BP_FAT	GO:0012501~programmed cell death	10	5.61798	0.167053	825063, 773991, 819470, 778750, 802031, 789305, 817654, 776016, 809484, 775114	138	611	13528	1.6044	1	0.78277	94.9115
Annotation Cluster 38	Enrichment Score: 0.8484165966219271
Category	Term	Count	%	PValue	Genes	List Total	Pop Hits	Pop Total	Fold Enrichment	Bonferroni	Benjamini	FDR
GOTERM_BP_FAT	GO:0008217~regulation of blood pressure	4	2.24719	0.081027	796999, 811190, 780509, 781103	138	100	13528	3.92116	1	0.593394	74.7606
GOTERM_BP_FAT	GO:0050880~regulation of blood vessel size	3	1.68539	0.100504	796999, 811190, 780509	138	53	13528	5.54881	1	0.661399	82.197
GOTERM_BP_FAT	GO:0035150~regulation of tube size	3	1.68539	0.100504	796999, 811190, 780509	138	53	13528	5.54881	1	0.661399	82.197
GOTERM_BP_FAT	GO:0003018~vascular process in circulatory system	3	1.68539	0.116772	796999, 811190, 780509	138	58	13528	5.07046	1	0.691334	86.7765
GOTERM_BP_FAT	GO:0008015~blood circulation	4	2.24719	0.291462	796999, 811190, 780509, 781103	138	186	13528	2.10815	1	0.908657	99.6353
GOTERM_BP_FAT	GO:0003013~circulatory system process	4	2.24719	0.291462	796999, 811190, 780509, 781103	138	186	13528	2.10815	1	0.908657	99.6353
Annotation Cluster 39	Enrichment Score: 0.8354997925609484
Category	Term	Count	%	PValue	Genes	List Total	Pop Hits	Pop Total	Fold Enrichment	Bonferroni	Benjamini	FDR
KEGG_PATHWAY	hsa05416:Viral myocarditis	5	2.80899	0.01381	778573, 777044, 778750, 783768, 809484	68	71	5085	5.26616	0.571849	0.156045	13.0514
GOTERM_BP_FAT	GO:0030030~cell projection organization	9	5.05618	0.0336016	819745, 810832, 777044, 773991, 783768, 777851, 809484, 782887, 819298	138	368	13528	2.39745	1	0.365558	42.7013
GOTERM_BP_FAT	GO:0032989~cellular component morphogenesis	9	5.05618	0.0487948	777598, 794115, 778573, 777044, 800291, 773991, 783768, 809484, 782887	138	397	13528	2.22232	1	0.452908	55.7397
KEGG_PATHWAY	hsa04810:Regulation of actin cytoskeleton	7	3.93258	0.0625505	794115, 777044, 800291, 778750, 783768, 809484, 775114	68	215	5085	2.43468	0.980554	0.388914	47.7745
GOTERM_BP_FAT	GO:0000902~cell morphogenesis	8	4.49438	0.0700568	777598, 794115, 777044, 800291, 773991, 783768, 809484, 782887	138	356	13528	2.2029	1	0.557024	69.3769
GOTERM_BP_FAT	GO:0000904~cell morphogenesis involved in differentiation	6	3.37079	0.10212	777598, 777044, 800291, 783768, 809484, 782887	138	244	13528	2.41055	1	0.664648	82.7109
GOTERM_BP_FAT	GO:0048812~neuron projection morphogenesis	5	2.80899	0.17012	777044, 773991, 783768, 809484, 782887	138	213	13528	2.30115	1	0.78722	95.2083
GOTERM_BP_FAT	GO:0048858~cell projection morphogenesis	5	2.80899	0.236792	777044, 773991, 783768, 809484, 782887	138	245	13528	2.00059	1	0.871989	98.7758
GOTERM_BP_FAT	GO:0032990~cell part morphogenesis	5	2.80899	0.261042	777044, 773991, 783768, 809484, 782887	138	256	13528	1.91463	1	0.887439	99.2766
GOTERM_BP_FAT	GO:0031175~neuron projection development	5	2.80899	0.261042	777044, 773991, 783768, 809484, 782887	138	256	13528	1.91463	1	0.887439	99.2766
GOTERM_BP_FAT	GO:0007409~axonogenesis	4	2.24719	0.310842	777044, 783768, 809484, 782887	138	193	13528	2.03169	1	0.92147	99.7679
GOTERM_BP_FAT	GO:0048667~cell morphogenesis involved in neuron differentiation	4	2.24719	0.355221	777044, 783768, 809484, 782887	138	209	13528	1.87615	1	0.941138	99.9215
GOTERM_BP_FAT	GO:0048666~neuron development	5	2.80899	0.450516	777044, 773991, 783768, 809484, 782887	138	339	13528	1.44586	1	0.967663	99.9942
GOTERM_BP_FAT	GO:0030182~neuron differentiation	6	3.37079	0.457411	777044, 773991, 783768, 809484, 782887, 800083	138	438	13528	1.34286	1	0.968489	99.9953
KEGG_PATHWAY	hsa04670:Leukocyte transendothelial migration	3	1.68539	0.463646	777044, 778750, 809484	68	118	5085	1.90117	1	0.893043	99.8098
Annotation Cluster 40	Enrichment Score: 0.8129978452765283
Category	Term	Count	%	PValue	Genes	List Total	Pop Hits	Pop Total	Fold Enrichment	Bonferroni	Benjamini	FDR
GOTERM_CC_FAT	GO:0042470~melanosome	5	2.80899	0.0210713	801203, 787053, 791817, 778573, 809484	152	89	12782	4.72428	0.99523	0.145482	24.1821
GOTERM_CC_FAT	GO:0048770~pigment granule	5	2.80899	0.0210713	801203, 787053, 791817, 778573, 809484	152	89	12782	4.72428	0.99523	0.145482	24.1821
GOTERM_BP_FAT	GO:0045087~innate immune response	5	2.80899	0.0516594	801203, 777061, 811190, 773991, 800083	138	138	13528	3.55177	1	0.46616	57.8622
GOTERM_CC_FAT	GO:0016023~cytoplasmic membrane-bounded vesicle	12	6.74157	0.0612926	801203, 825557, 787053, 791817, 778573, 786214, 800291, 773991, 777851, 817654, 809484, 803627	152	550	12782	1.83474	1	0.314772	56.0542
GOTERM_CC_FAT	GO:0031988~membrane-bounded vesicle	12	6.74157	0.0733876	801203, 825557, 787053, 791817, 778573, 786214, 800291, 773991, 777851, 817654, 809484, 803627	152	568	12782	1.77659	1	0.340251	62.8717
GOTERM_CC_FAT	GO:0031410~cytoplasmic vesicle	13	7.30337	0.0777078	791817, 778573, 786214, 773991, 777851, 803627, 801203, 787053, 825557, 811190, 800291, 817654, 809484	152	642	12782	1.7028	1	0.344924	65.0601
GOTERM_CC_FAT	GO:0031982~vesicle	13	7.30337	0.0987888	791817, 778573, 786214, 773991, 777851, 803627, 801203, 787053, 825557, 811190, 800291, 817654, 809484	152	670	12782	1.63164	1	0.413049	74.1306
GOTERM_BP_FAT	GO:0043065~positive regulation of apoptosis	6	3.37079	0.441525	801203, 811190, 777598, 791817, 809484, 800083	138	430	13528	1.36785	1	0.965567	99.9925
GOTERM_BP_FAT	GO:0043068~positive regulation of programmed cell death	6	3.37079	0.447495	801203, 811190, 777598, 791817, 809484, 800083	138	433	13528	1.35837	1	0.967138	99.9937
GOTERM_BP_FAT	GO:0010942~positive regulation of cell death	6	3.37079	0.451467	801203, 811190, 777598, 791817, 809484, 800083	138	435	13528	1.35212	1	0.967487	99.9944
GOTERM_BP_FAT	GO:0006917~induction of apoptosis	4	2.24719	0.632863	801203, 811190, 809484, 800083	138	320	13528	1.22536	1	0.993664	100
GOTERM_BP_FAT	GO:0012502~induction of programmed cell death	4	2.24719	0.634968	801203, 811190, 809484, 800083	138	321	13528	1.22154	1	0.993721	100
GOTERM_BP_FAT	GO:0042592~homeostatic process	5	2.80899	0.950301	801203, 791817, 824801, 787944, 809484	138	751	13528	0.652656	1	0.999999	100
Annotation Cluster 41	Enrichment Score: 0.8023581221946365
Category	Term	Count	%	PValue	Genes	List Total	Pop Hits	Pop Total	Fold Enrichment	Bonferroni	Benjamini	FDR
GOTERM_BP_FAT	GO:0030030~cell projection organization	9	5.05618	0.0336016	819745, 810832, 777044, 773991, 783768, 777851, 809484, 782887, 819298	138	368	13528	2.39745	1	0.365558	42.7013
GOTERM_CC_FAT	GO:0042995~cell projection	12	6.74157	0.201578	776704, 819745, 817614, 810832, 777044, 787957, 783768, 810689, 772364, 809484, 819298, 775114	152	697	12782	1.44778	1	0.62891	94.6407
GOTERM_CC_FAT	GO:0043005~neuron projection	5	2.80899	0.578258	819745, 810832, 777044, 787957, 783768	152	342	12782	1.22942	1	0.948622	99.9987
Annotation Cluster 42	Enrichment Score: 0.7554554509254137
Category	Term	Count	%	PValue	Genes	List Total	Pop Hits	Pop Total	Fold Enrichment	Bonferroni	Benjamini	FDR
GOTERM_MF_FAT	GO:0042802~identical protein binding	14	7.86517	0.0296263	819745, 793942, 810832, 786593, 802031, 787944, 782887, 799146, 811190, 781103, 821973, 782936, 817654, 808600	148	640	12983	1.91894	0.999822	0.33702	32.9119
GOTERM_BP_FAT	GO:0010627~regulation of protein kinase cascade	7	3.93258	0.0410707	799146, 801203, 793942, 810832, 786593, 802031, 779476	138	249	13528	2.75583	1	0.411784	49.5057
GOTERM_BP_FAT	GO:0009967~positive regulation of signal transduction	7	3.93258	0.0794168	793942, 819745, 786593, 802031, 779476, 817654, 809484	138	295	13528	2.32611	1	0.588798	74.0303
GOTERM_BP_FAT	GO:0010647~positive regulation of cell communication	7	3.93258	0.117408	793942, 819745, 786593, 802031, 779476, 817654, 809484	138	329	13528	2.08572	1	0.690754	86.9308
GOTERM_BP_FAT	GO:0051051~negative regulation of transport	4	2.24719	0.15708	817849, 786593, 817654, 809484	138	135	13528	2.90456	1	0.773642	93.8225
GOTERM_MF_FAT	GO:0042803~protein homodimerization activity	7	3.93258	0.178349	799146, 811190, 793942, 819745, 810832, 786593, 802031	148	334	12983	1.83851	1	0.8473	92.6266
GOTERM_BP_FAT	GO:0010740~positive regulation of protein kinase cascade	4	2.24719	0.239517	793942, 786593, 802031, 779476	138	167	13528	2.348	1	0.872334	98.8451
GOTERM_MF_FAT	GO:0046983~protein dimerization activity	7	3.93258	0.580845	799146, 811190, 793942, 819745, 810832, 786593, 802031	148	542	12983	1.13295	1	0.993201	99.999
GOTERM_BP_FAT	GO:0007242~intracellular signaling cascade	12	6.74157	0.736884	808216, 794115, 807394, 819745, 810832, 786593, 781103, 779476, 784692, 817654, 809484, 775114	138	1256	13528	0.936583	1	0.998241	100
GOTERM_BP_FAT	GO:0044092~negative regulation of molecular function	3	1.68539	0.855931	793942, 810832, 786593	138	334	13528	0.8805	1	0.99986	100
Annotation Cluster 43	Enrichment Score: 0.6702667164670169
Category	Term	Count	%	PValue	Genes	List Total	Pop Hits	Pop Total	Fold Enrichment	Bonferroni	Benjamini	FDR
GOTERM_BP_FAT	GO:0007266~Rho protein signal transduction	3	1.68539	0.0564758	794115, 819745, 781103	138	38	13528	7.73913	1	0.491048	61.2169
GOTERM_BP_FAT	GO:0007265~Ras protein signal transduction	3	1.68539	0.287722	794115, 819745, 781103	138	105	13528	2.80083	1	0.906467	99.6027
GOTERM_BP_FAT	GO:0007264~small GTPase mediated signal transduction	4	2.24719	0.600295	794115, 819745, 781103, 809484	138	305	13528	1.28563	1	0.991135	100
Annotation Cluster 44	Enrichment Score: 0.6632036105985168
Category	Term	Count	%	PValue	Genes	List Total	Pop Hits	Pop Total	Fold Enrichment	Bonferroni	Benjamini	FDR
GOTERM_BP_FAT	GO:0010033~response to organic substance	13	7.30337	0.0618503	795569, 819745, 781978, 800499, 802701, 775114, 811190, 814112, 794115, 821973, 817654, 808600, 784099	138	721	13528	1.76751	1	0.51738	64.6638
GOTERM_BP_FAT	GO:0009719~response to endogenous stimulus	7	3.93258	0.227945	794115, 814112, 819745, 817654, 808600, 784099, 802701	138	405	13528	1.69433	1	0.863534	98.5229
GOTERM_BP_FAT	GO:0048545~response to steroid hormone stimulus	4	2.24719	0.308069	817654, 808600, 784099, 802701	138	192	13528	2.04227	1	0.92037	99.7522
GOTERM_BP_FAT	GO:0009725~response to hormone stimulus	5	2.80899	0.512111	814112, 817654, 808600, 784099, 802701	138	367	13528	1.33554	1	0.979141	99.9992
Annotation Cluster 45	Enrichment Score: 0.6608867448712671
Category	Term	Count	%	PValue	Genes	List Total	Pop Hits	Pop Total	Fold Enrichment	Bonferroni	Benjamini	FDR
GOTERM_BP_FAT	GO:0007601~visual perception	7	3.93258	0.0226152	814132, 777598, 807394, 779124, 787944, 803900, 808600	138	216	13528	3.17687	1	0.293918	31.1133
GOTERM_BP_FAT	GO:0050953~sensory perception of light stimulus	7	3.93258	0.0226152	814132, 777598, 807394, 779124, 787944, 803900, 808600	138	216	13528	3.17687	1	0.293918	31.1133
GOTERM_BP_FAT	GO:0050890~cognition	10	5.61798	0.577297	824481, 814132, 777598, 807394, 779124, 772700, 787944, 803900, 808600, 802701	138	909	13528	1.07843	1	0.989003	99.9999
GOTERM_BP_FAT	GO:0007600~sensory perception	9	5.05618	0.580878	824481, 814132, 777598, 807394, 779124, 772700, 787944, 803900, 808600	138	810	13528	1.08921	1	0.989085	99.9999
GOTERM_BP_FAT	GO:0050877~neurological system process	12	6.74157	0.690611	824481, 811190, 814132, 777598, 807394, 779124, 772700, 783768, 787944, 803900, 808600, 802701	138	1210	13528	0.972188	1	0.996799	100
SP_PIR_KEYWORDS	sensory transduction	4	2.24719	0.914452	824481, 814132, 772700, 803900	178	595	19235	0.726466	1	0.999715	100
Annotation Cluster 46	Enrichment Score: 0.6383759345151212
Category	Term	Count	%	PValue	Genes	List Total	Pop Hits	Pop Total	Fold Enrichment	Bonferroni	Benjamini	FDR
GOTERM_BP_FAT	GO:0045087~innate immune response	5	2.80899	0.0516594	801203, 777061, 811190, 773991, 800083	138	138	13528	3.55177	1	0.46616	57.8622
GOTERM_BP_FAT	GO:0006979~response to oxidative stress	5	2.80899	0.0852384	801203, 777061, 793942, 773991, 808600	138	164	13528	2.98869	1	0.606736	76.5806
GOTERM_BP_FAT	GO:0002252~immune effector process	4	2.24719	0.154663	801203, 777061, 773991, 800083	138	134	13528	2.92624	1	0.770246	93.5275
GOTERM_BP_FAT	GO:0002449~lymphocyte mediated immunity	3	1.68539	0.158107	801203, 773991, 800083	138	70	13528	4.20124	1	0.771486	93.9441
GOTERM_BP_FAT	GO:0002443~leukocyte mediated immunity	3	1.68539	0.216493	801203, 773991, 800083	138	86	13528	3.41962	1	0.85408	98.1224
GOTERM_BP_FAT	GO:0006917~induction of apoptosis	4	2.24719	0.632863	801203, 811190, 809484, 800083	138	320	13528	1.22536	1	0.993664	100
GOTERM_BP_FAT	GO:0012502~induction of programmed cell death	4	2.24719	0.634968	801203, 811190, 809484, 800083	138	321	13528	1.22154	1	0.993721	100
GOTERM_BP_FAT	GO:0006955~immune response	6	3.37079	0.834379	801203, 777061, 811190, 773991, 817654, 800083	138	690	13528	0.852426	1	0.99975	100
Annotation Cluster 47	Enrichment Score: 0.6158279058681053
Category	Term	Count	%	PValue	Genes	List Total	Pop Hits	Pop Total	Fold Enrichment	Bonferroni	Benjamini	FDR
KEGG_PATHWAY	hsa04530:Tight junction	5	2.80899	0.0993274	803228, 778573, 777044, 783768, 800618	68	134	5085	2.79028	0.998307	0.507887	65.0791
SP_PIR_KEYWORDS	calmodulin-binding	3	1.68539	0.302805	803228, 778573, 783768	178	120	19235	2.70154	1	0.776169	99.2511
GOTERM_MF_FAT	GO:0005516~calmodulin binding	3	1.68539	0.472373	803228, 778573, 783768	148	140	12983	1.87978	1	0.985982	99.9794
Annotation Cluster 48	Enrichment Score: 0.6002856064048712
Category	Term	Count	%	PValue	Genes	List Total	Pop Hits	Pop Total	Fold Enrichment	Bonferroni	Benjamini	FDR
GOTERM_BP_FAT	GO:0007179~transforming growth factor beta receptor signaling pathway	3	1.68539	0.123455	795569, 781103, 817803	138	60	13528	4.90145	1	0.704853	88.3158
GOTERM_BP_FAT	GO:0007178~transmembrane receptor protein serine/threonine kinase signaling pathway	3	1.68539	0.280213	795569, 781103, 817803	138	103	13528	2.85521	1	0.901882	99.5286
GOTERM_BP_FAT	GO:0007167~enzyme linked receptor protein signaling pathway	5	2.80899	0.457241	795569, 810832, 786593, 781103, 817803	138	342	13528	1.43317	1	0.968914	99.9953
Annotation Cluster 49	Enrichment Score: 0.587411397897843
Category	Term	Count	%	PValue	Genes	List Total	Pop Hits	Pop Total	Fold Enrichment	Bonferroni	Benjamini	FDR
GOTERM_BP_FAT	GO:0032880~regulation of protein localization	4	2.24719	0.164596	801203, 825063, 786593, 789965	138	138	13528	2.84142	1	0.781745	94.6614
GOTERM_BP_FAT	GO:0060341~regulation of cellular localization	5	2.80899	0.243352	801203, 817849, 825063, 786593, 789965	138	248	13528	1.97639	1	0.874063	98.9364
GOTERM_BP_FAT	GO:0051223~regulation of protein transport	3	1.68539	0.321373	801203, 825063, 786593	138	114	13528	2.57971	1	0.928312	99.8194
GOTERM_BP_FAT	GO:0070201~regulation of establishment of protein localization	3	1.68539	0.347287	801203, 825063, 786593	138	121	13528	2.43047	1	0.939819	99.9042
Annotation Cluster 50	Enrichment Score: 0.5259136828212772
Category	Term	Count	%	PValue	Genes	List Total	Pop Hits	Pop Total	Fold Enrichment	Bonferroni	Benjamini	FDR
GOTERM_BP_FAT	GO:0001894~tissue homeostasis	3	1.68539	0.133648	824801, 787944, 809484	138	63	13528	4.66805	1	0.722558	90.3432
GOTERM_BP_FAT	GO:0048871~multicellular organismal homeostasis	3	1.68539	0.212776	824801, 787944, 809484	138	85	13528	3.45985	1	0.850294	97.9719
GOTERM_BP_FAT	GO:0060249~anatomical structure homeostasis	3	1.68539	0.291473	824801, 787944, 809484	138	106	13528	2.77441	1	0.907478	99.6354
GOTERM_BP_FAT	GO:0042592~homeostatic process	5	2.80899	0.950301	801203, 791817, 824801, 787944, 809484	138	751	13528	0.652656	1	0.999999	100
Annotation Cluster 51	Enrichment Score: 0.4647349021143876
Category	Term	Count	%	PValue	Genes	List Total	Pop Hits	Pop Total	Fold Enrichment	Bonferroni	Benjamini	FDR
GOTERM_MF_FAT	GO:0004857~enzyme inhibitor activity	6	3.37079	0.191758	799146, 787053, 817614, 786439, 800499, 797879	148	270	12983	1.9494	1	0.860681	94.0732
GOTERM_MF_FAT	GO:0004867~serine-type endopeptidase inhibitor activity	3	1.68539	0.279688	799146, 800499, 797879	148	92	12983	2.86053	1	0.942342	98.715
GOTERM_MF_FAT	GO:0004866~endopeptidase inhibitor activity	3	1.68539	0.490759	799146, 800499, 797879	148	145	12983	1.81496	1	0.986485	99.9871
GOTERM_MF_FAT	GO:0030414~peptidase inhibitor activity	3	1.68539	0.525731	799146, 800499, 797879	148	153	12983	1.72006	1	0.989488	99.995
Annotation Cluster 52	Enrichment Score: 0.44492632015256045
Category	Term	Count	%	PValue	Genes	List Total	Pop Hits	Pop Total	Fold Enrichment	Bonferroni	Benjamini	FDR
SP_PIR_KEYWORDS	chromoprotein	3	1.68539	0.111419	799146, 793942, 780509	178	62	19235	5.2288	1	0.424422	79.8697
GOTERM_MF_FAT	GO:0020037~heme binding	3	1.68539	0.399094	799146, 793942, 780509	148	121	12983	2.17495	1	0.980758	99.8841
GOTERM_MF_FAT	GO:0046906~tetrapyrrole binding	3	1.68539	0.430556	799146, 793942, 780509	148	129	12983	2.04007	1	0.982406	99.9432
GOTERM_MF_FAT	GO:0005506~iron ion binding	3	1.68539	0.86742	799146, 793942, 780509	148	308	12983	0.854445	1	0.999974	100
Annotation Cluster 53	Enrichment Score: 0.43054559487701094
Category	Term	Count	%	PValue	Genes	List Total	Pop Hits	Pop Total	Fold Enrichment	Bonferroni	Benjamini	FDR
GOTERM_CC_FAT	GO:0000267~cell fraction	17	9.55056	0.208731	803228, 775001, 810832, 783908, 787957, 822268, 802701, 799146, 787053, 823487, 811190, 809878, 795592, 777044, 810375, 821973, 809484	152	1083	12782	1.32001	1	0.636932	95.2324
GOTERM_CC_FAT	GO:0005626~insoluble fraction	13	7.30337	0.288132	803228, 775001, 810832, 787957, 783908, 822268, 802701, 799146, 823487, 795592, 810375, 821973, 809484	152	839	12782	1.30298	1	0.747387	98.7941
GOTERM_CC_FAT	GO:0005624~membrane fraction	8	4.49438	0.849539	799146, 803228, 775001, 810832, 810375, 822268, 809484, 802701	152	809	12782	0.831566	1	0.996516	100
Annotation Cluster 54	Enrichment Score: 0.4288063171252821
Category	Term	Count	%	PValue	Genes	List Total	Pop Hits	Pop Total	Fold Enrichment	Bonferroni	Benjamini	FDR
GOTERM_BP_FAT	GO:0031667~response to nutrient levels	4	2.24719	0.321939	814112, 808600, 803627, 775114	138	197	13528	1.99044	1	0.927714	99.8218
GOTERM_BP_FAT	GO:0009991~response to extracellular stimulus	4	2.24719	0.385562	814112, 808600, 803627, 775114	138	220	13528	1.78235	1	0.95056	99.9642
GOTERM_BP_FAT	GO:0007584~response to nutrient	3	1.68539	0.416594	814112, 808600, 775114	138	140	13528	2.10062	1	0.958759	99.9846
Annotation Cluster 55	Enrichment Score: 0.4148643338207557
Category	Term	Count	%	PValue	Genes	List Total	Pop Hits	Pop Total	Fold Enrichment	Bonferroni	Benjamini	FDR
UP_SEQ_FEATURE	domain:PDZ	3	1.68539	0.271151	797096, 779036, 800618	178	110	19113	2.92845	1	0.991872	99.3196
INTERPRO	IPR001478:PDZ/DHR/GLGF	3	1.68539	0.427628	797096, 779036, 800618	164	149	16659	2.04522	1	0.984272	99.9463
SMART	SM00228:PDZ	3	1.68539	0.491056	797096, 779036, 800618	101	149	9079	1.80989	1	0.964547	99.9346
Annotation Cluster 56	Enrichment Score: 0.41470644648385235
Category	Term	Count	%	PValue	Genes	List Total	Pop Hits	Pop Total	Fold Enrichment	Bonferroni	Benjamini	FDR
GOTERM_BP_FAT	GO:0017038~protein import	4	2.24719	0.147483	791817, 810832, 822242, 776016	138	131	13528	2.99325	1	0.754964	92.5712
GOTERM_BP_FAT	GO:0006606~protein import into nucleus	3	1.68539	0.216493	791817, 810832, 776016	138	86	13528	3.41962	1	0.85408	98.1224
GOTERM_BP_FAT	GO:0051170~nuclear import	3	1.68539	0.223944	791817, 810832, 776016	138	88	13528	3.3419	1	0.861334	98.3931
GOTERM_BP_FAT	GO:0034504~protein localization in nucleus	3	1.68539	0.246402	791817, 810832, 776016	138	94	13528	3.12858	1	0.874798	99.0042
GOTERM_BP_FAT	GO:0006605~protein targeting	4	2.24719	0.371802	791817, 810832, 822242, 776016	138	215	13528	1.8238	1	0.946432	99.9487
GOTERM_BP_FAT	GO:0045184~establishment of protein localization	10	5.61798	0.376741	791817, 810832, 786593, 819470, 822623, 795850, 822242, 776016, 789965, 808600	138	769	13528	1.27476	1	0.94828	99.9549
GOTERM_BP_FAT	GO:0008104~protein localization	11	6.17978	0.403201	825565, 791817, 810832, 786593, 819470, 822623, 795850, 822242, 776016, 789965, 808600	138	882	13528	1.22258	1	0.956773	99.9777
GOTERM_BP_FAT	GO:0034613~cellular protein localization	6	3.37079	0.403436	791817, 810832, 786593, 819470, 822242, 776016	138	411	13528	1.43108	1	0.956229	99.9779
GOTERM_BP_FAT	GO:0070727~cellular macromolecule localization	6	3.37079	0.409475	791817, 810832, 786593, 819470, 822242, 776016	138	414	13528	1.42071	1	0.956963	99.9813
GOTERM_BP_FAT	GO:0033365~protein localization in organelle	3	1.68539	0.436656	791817, 810832, 776016	138	146	13528	2.01429	1	0.964875	99.9913
GOTERM_BP_FAT	GO:0006913~nucleocytoplasmic transport	3	1.68539	0.470572	791817, 810832, 776016	138	156	13528	1.88517	1	0.971695	99.9968
GOTERM_BP_FAT	GO:0051169~nuclear transport	3	1.68539	0.47721	791817, 810832, 776016	138	158	13528	1.86131	1	0.972353	99.9974
GOTERM_BP_FAT	GO:0046907~intracellular transport	8	4.49438	0.500518	791817, 810832, 786593, 800161, 819470, 822242, 783768, 776016	138	657	13528	1.19366	1	0.977067	99.9988
GOTERM_BP_FAT	GO:0006886~intracellular protein transport	5	2.80899	0.527036	791817, 810832, 819470, 822242, 776016	138	374	13528	1.31055	1	0.982057	99.9995
GOTERM_BP_FAT	GO:0015031~protein transport	8	4.49438	0.658493	791817, 810832, 819470, 822623, 795850, 822242, 776016, 808600	138	762	13528	1.02918	1	0.995117	100
SP_PIR_KEYWORDS	protein transport	4	2.24719	0.827102	822623, 795850, 822242, 776016	178	485	19235	0.891231	1	0.997688	100
Annotation Cluster 57	Enrichment Score: 0.41170838407190374
Category	Term	Count	%	PValue	Genes	List Total	Pop Hits	Pop Total	Fold Enrichment	Bonferroni	Benjamini	FDR
GOTERM_BP_FAT	GO:0006163~purine nucleotide metabolic process	4	2.24719	0.291462	786696, 792043, 817849, 811190	138	186	13528	2.10815	1	0.908657	99.6353
GOTERM_BP_FAT	GO:0009205~purine ribonucleoside triphosphate metabolic process	3	1.68539	0.332514	786696, 792043, 811190	138	117	13528	2.51356	1	0.934061	99.8621
GOTERM_BP_FAT	GO:0009199~ribonucleoside triphosphate metabolic process	3	1.68539	0.336216	786696, 792043, 811190	138	118	13528	2.49226	1	0.934632	99.874
GOTERM_BP_FAT	GO:0009144~purine nucleoside triphosphate metabolic process	3	1.68539	0.350965	786696, 792043, 811190	138	122	13528	2.41055	1	0.940308	99.9127
GOTERM_BP_FAT	GO:0009141~nucleoside triphosphate metabolic process	3	1.68539	0.38372	786696, 792043, 811190	138	131	13528	2.24494	1	0.950363	99.9624
GOTERM_BP_FAT	GO:0009150~purine ribonucleotide metabolic process	3	1.68539	0.409331	786696, 792043, 811190	138	138	13528	2.13106	1	0.957532	99.9812
GOTERM_BP_FAT	GO:0009259~ribonucleotide metabolic process	3	1.68539	0.4401	786696, 792043, 811190	138	147	13528	2.00059	1	0.965585	99.9921
GOTERM_BP_FAT	GO:0044271~nitrogen compound biosynthetic process	4	2.24719	0.643307	786696, 792043, 811190, 787957	138	325	13528	1.20651	1	0.994296	100
Annotation Cluster 58	Enrichment Score: 0.38768766632537677
Category	Term	Count	%	PValue	Genes	List Total	Pop Hits	Pop Total	Fold Enrichment	Bonferroni	Benjamini	FDR
SP_PIR_KEYWORDS	calcium	14	7.86517	0.0347467	807878, 803228, 802187, 819745, 786214, 817614, 786439, 777851, 802701, 775114, 787053, 809878, 814755, 817654	178	803	19235	1.88402	0.999992	0.16297	38.1141
GOTERM_MF_FAT	GO:0005509~calcium ion binding	17	9.55056	0.0562362	807878, 803228, 802187, 819745, 786214, 817614, 786439, 777851, 802701, 775114, 787053, 811190, 814112, 809878, 800161, 814755, 817654	148	919	12983	1.62273	1	0.499496	53.616
GOTERM_MF_FAT	GO:0046872~metal ion binding	34	19.1011	0.995748	792043, 807394, 802187, 796933, 819745, 817614, 786439, 815280, 806076, 777851, 787053, 811190, 814112, 809878, 780509, 810375, 773623, 800161, 772364, 820085, 807878, 803228, 776460, 793942, 786214, 802701, 803627, 775114, 799146, 817849, 777598, 782936, 814755, 817654	148	4140	12983	0.72043	1	1	100
GOTERM_MF_FAT	GO:0043169~cation binding	34	19.1011	0.996609	792043, 807394, 802187, 796933, 819745, 817614, 786439, 815280, 806076, 777851, 787053, 811190, 814112, 809878, 780509, 810375, 773623, 800161, 772364, 820085, 807878, 803228, 776460, 793942, 786214, 802701, 803627, 775114, 799146, 817849, 777598, 782936, 814755, 817654	148	4179	12983	0.713707	1	1	100
GOTERM_MF_FAT	GO:0043167~ion binding	34	19.1011	0.997657	792043, 807394, 802187, 796933, 819745, 817614, 786439, 815280, 806076, 777851, 787053, 811190, 814112, 809878, 780509, 810375, 773623, 800161, 772364, 820085, 807878, 803228, 776460, 793942, 786214, 802701, 803627, 775114, 799146, 817849, 777598, 782936, 814755, 817654	148	4241	12983	0.703273	1	1	100
SP_PIR_KEYWORDS	metal-binding	15	8.42697	0.999119	792043, 776460, 807394, 796933, 793942, 815280, 802701, 803627, 817849, 811190, 777598, 780509, 773623, 782936, 820085	178	2972	19235	0.545399	1	1	100
GOTERM_MF_FAT	GO:0046914~transition metal ion binding	15	8.42697	0.999965	776460, 807394, 796933, 793942, 815280, 806076, 803627, 799146, 817849, 811190, 777598, 780509, 773623, 782936, 820085	148	2785	12983	0.472476	1	1	100
Annotation Cluster 59	Enrichment Score: 0.3638806288677064
Category	Term	Count	%	PValue	Genes	List Total	Pop Hits	Pop Total	Fold Enrichment	Bonferroni	Benjamini	FDR
GOTERM_BP_FAT	GO:0030100~regulation of endocytosis	4	2.24719	0.023865	819745, 810832, 809484, 784099	138	61	13528	6.42813	1	0.304531	32.5347
GOTERM_BP_FAT	GO:0060627~regulation of vesicle-mediated transport	4	2.24719	0.0736633	819745, 810832, 809484, 784099	138	96	13528	4.08454	1	0.572731	71.2556
GOTERM_BP_FAT	GO:0016044~membrane organization	6	3.37079	0.342947	810832, 783908, 783768, 817654, 809484, 784099	138	381	13528	1.54376	1	0.938029	99.8933
GOTERM_BP_FAT	GO:0016192~vesicle-mediated transport	8	4.49438	0.366142	810832, 786593, 819470, 783768, 817654, 809484, 775114, 784099	138	576	13528	1.36151	1	0.944916	99.9406
GOTERM_BP_FAT	GO:0010324~membrane invagination	4	2.24719	0.385562	810832, 817654, 809484, 784099	138	220	13528	1.78235	1	0.95056	99.9642
GOTERM_BP_FAT	GO:0006897~endocytosis	4	2.24719	0.385562	810832, 817654, 809484, 784099	138	220	13528	1.78235	1	0.95056	99.9642
GOTERM_BP_FAT	GO:0042325~regulation of phosphorylation	6	3.37079	0.511926	810832, 778750, 779476, 817654, 789965, 809484	138	466	13528	1.26218	1	0.979438	99.9992
GOTERM_CC_FAT	GO:0019898~extrinsic to membrane	7	3.93258	0.531124	796933, 810832, 781978, 773623, 822268, 809484, 784099	152	494	12782	1.19159	1	0.936406	99.9947
GOTERM_BP_FAT	GO:0019220~regulation of phosphate metabolic process	6	3.37079	0.547658	810832, 778750, 779476, 817654, 789965, 809484	138	485	13528	1.21273	1	0.985366	99.9998
GOTERM_BP_FAT	GO:0051174~regulation of phosphorus metabolic process	6	3.37079	0.547658	810832, 778750, 779476, 817654, 789965, 809484	138	485	13528	1.21273	1	0.985366	99.9998
GOTERM_BP_FAT	GO:0044093~positive regulation of molecular function	7	3.93258	0.547864	811190, 793942, 810832, 773623, 817654, 789965, 809484	138	586	13528	1.17099	1	0.985143	99.9998
GOTERM_BP_FAT	GO:0043085~positive regulation of catalytic activity	6	3.37079	0.610066	811190, 810832, 773623, 817654, 789965, 809484	138	520	13528	1.1311	1	0.991572	100
GOTERM_BP_FAT	GO:0033674~positive regulation of kinase activity	3	1.68539	0.68225	817654, 789965, 809484	138	231	13528	1.2731	1	0.996508	100
GOTERM_BP_FAT	GO:0051347~positive regulation of transferase activity	3	1.68539	0.702426	817654, 789965, 809484	138	240	13528	1.22536	1	0.99717	100
GOTERM_BP_FAT	GO:0043549~regulation of kinase activity	4	2.24719	0.7052	810832, 817654, 789965, 809484	138	357	13528	1.09836	1	0.997235	100
GOTERM_BP_FAT	GO:0032268~regulation of cellular protein metabolic process	5	2.80899	0.712058	808880, 778750, 821973, 779476, 817654	138	474	13528	1.03406	1	0.997475	100
GOTERM_BP_FAT	GO:0051338~regulation of transferase activity	4	2.24719	0.731281	810832, 817654, 789965, 809484	138	372	13528	1.05408	1	0.998145	100
GOTERM_BP_FAT	GO:0045859~regulation of protein kinase activity	3	1.68539	0.868186	810832, 817654, 789965	138	345	13528	0.852426	1	0.999897	100
GOTERM_BP_FAT	GO:0007243~protein kinase cascade	3	1.68539	0.892579	810832, 779476, 817654	138	370	13528	0.79483	1	0.999958	100
Annotation Cluster 60	Enrichment Score: 0.3560918869948889
Category	Term	Count	%	PValue	Genes	List Total	Pop Hits	Pop Total	Fold Enrichment	Bonferroni	Benjamini	FDR
SP_PIR_KEYWORDS	GTPase activation	4	2.24719	0.180138	807394, 796933, 810832, 773623	178	159	19235	2.71854	1	0.589798	93.2468
GOTERM_BP_FAT	GO:0051056~regulation of small GTPase mediated signal transduction	5	2.80899	0.252163	796933, 810832, 773623, 793359, 809484	138	252	13528	1.94502	1	0.880208	99.1212
GOTERM_BP_FAT	GO:0035023~regulation of Rho protein signal transduction	3	1.68539	0.265183	773623, 793359, 809484	138	99	13528	2.97058	1	0.889193	99.3399
GOTERM_BP_FAT	GO:0043087~regulation of GTPase activity	3	1.68539	0.354635	796933, 810832, 773623	138	123	13528	2.39095	1	0.941635	99.9204
GOTERM_BP_FAT	GO:0046578~regulation of Ras protein signal transduction	4	2.24719	0.357988	796933, 773623, 793359, 809484	138	210	13528	1.86722	1	0.941921	99.9268
GOTERM_MF_FAT	GO:0005096~GTPase activator activity	4	2.24719	0.45564	807394, 796933, 810832, 773623	148	220	12983	1.59496	1	0.984324	99.9688
GOTERM_MF_FAT	GO:0030695~GTPase regulator activity	6	3.37079	0.484234	787053, 807394, 796933, 810832, 773623, 793359	148	404	12983	1.30282	1	0.986683	99.9847
GOTERM_MF_FAT	GO:0060589~nucleoside-triphosphatase regulator activity	6	3.37079	0.503702	787053, 807394, 796933, 810832, 773623, 793359	148	413	12983	1.27443	1	0.987361	99.9908
GOTERM_MF_FAT	GO:0008047~enzyme activator activity	5	2.80899	0.528122	807394, 796933, 810832, 800291, 773623	148	335	12983	1.3093	1	0.987709	99.9953
GOTERM_CC_FAT	GO:0019898~extrinsic to membrane	7	3.93258	0.531124	796933, 810832, 781978, 773623, 822268, 809484, 784099	152	494	12782	1.19159	1	0.936406	99.9947
GOTERM_MF_FAT	GO:0005083~small GTPase regulator activity	4	2.24719	0.603238	787053, 796933, 773623, 793359	148	274	12983	1.28063	1	0.994495	99.9995
GOTERM_BP_FAT	GO:0051336~regulation of hydrolase activity	3	1.68539	0.859372	796933, 810832, 773623	138	337	13528	0.872662	1	0.999867	100
GOTERM_CC_FAT	GO:0005794~Golgi apparatus	7	3.93258	0.950321	796933, 793942, 810832, 786593, 773623, 806076, 802701	152	872	12782	0.675051	1	0.999769	100
Annotation Cluster 61	Enrichment Score: 0.33816926606955827
Category	Term	Count	%	PValue	Genes	List Total	Pop Hits	Pop Total	Fold Enrichment	Bonferroni	Benjamini	FDR
UP_SEQ_FEATURE	active site:Nucleophile	5	2.80899	0.0989347	801615, 776460, 776704, 791817, 794913	178	189	19113	2.84065	1	0.80513	80.6728
GOTERM_MF_FAT	GO:0070011~peptidase activity, acting on L-amino acid peptides	3	1.68539	0.987275	801615, 776460, 791817	148	549	12983	0.479361	1	1	100
GOTERM_MF_FAT	GO:0008233~peptidase activity	3	1.68539	0.99016	801615, 776460, 791817	148	574	12983	0.458482	1	1	100
Annotation Cluster 62	Enrichment Score: 0.32754386582973916
Category	Term	Count	%	PValue	Genes	List Total	Pop Hits	Pop Total	Fold Enrichment	Bonferroni	Benjamini	FDR
GOTERM_BP_FAT	GO:0010608~posttranscriptional regulation of gene expression	4	2.24719	0.360755	808880, 786593, 821973, 817654	138	211	13528	1.85837	1	0.942692	99.9318
GOTERM_BP_FAT	GO:0006417~regulation of translation	3	1.68539	0.405174	808880, 821973, 817654	138	137	13528	2.14662	1	0.956353	99.9789
GOTERM_BP_FAT	GO:0032268~regulation of cellular protein metabolic process	5	2.80899	0.712058	808880, 778750, 821973, 779476, 817654	138	474	13528	1.03406	1	0.997475	100
Annotation Cluster 63	Enrichment Score: 0.3233330271606129
Category	Term	Count	%	PValue	Genes	List Total	Pop Hits	Pop Total	Fold Enrichment	Bonferroni	Benjamini	FDR
GOTERM_CC_FAT	GO:0043025~cell soma	4	2.24719	0.321308	810832, 787957, 794612, 783768	152	168	12782	2.00219	1	0.781303	99.3515
GOTERM_CC_FAT	GO:0030425~dendrite	3	1.68539	0.57671	810832, 787957, 783768	152	163	12782	1.54771	1	0.950064	99.9986
GOTERM_CC_FAT	GO:0043005~neuron projection	5	2.80899	0.578258	819745, 810832, 777044, 787957, 783768	152	342	12782	1.22942	1	0.948622	99.9987
Annotation Cluster 64	Enrichment Score: 0.27663413892106176
Category	Term	Count	%	PValue	Genes	List Total	Pop Hits	Pop Total	Fold Enrichment	Bonferroni	Benjamini	FDR
GOTERM_BP_FAT	GO:0048232~male gamete generation	5	2.80899	0.379853	776704, 785179, 783908, 814460, 789305	138	308	13528	1.59138	1	0.949139	99.9584
GOTERM_BP_FAT	GO:0007283~spermatogenesis	5	2.80899	0.379853	776704, 785179, 783908, 814460, 789305	138	308	13528	1.59138	1	0.949139	99.9584
GOTERM_BP_FAT	GO:0019953~sexual reproduction	6	3.37079	0.496552	776704, 785179, 783908, 814460, 789305, 784099	138	458	13528	1.28422	1	0.976438	99.9986
GOTERM_BP_FAT	GO:0007276~gamete generation	5	2.80899	0.570452	776704, 785179, 783908, 814460, 789305	138	395	13528	1.24087	1	0.988253	99.9999
GOTERM_BP_FAT	GO:0048609~reproductive process in a multicellular organism	5	2.80899	0.731797	776704, 785179, 783908, 814460, 789305	138	487	13528	1.00646	1	0.998118	100
GOTERM_BP_FAT	GO:0032504~multicellular organism reproduction	5	2.80899	0.731797	776704, 785179, 783908, 814460, 789305	138	487	13528	1.00646	1	0.998118	100
Annotation Cluster 65	Enrichment Score: 0.23207663819990795
Category	Term	Count	%	PValue	Genes	List Total	Pop Hits	Pop Total	Fold Enrichment	Bonferroni	Benjamini	FDR
GOTERM_BP_FAT	GO:0042330~taxis	3	1.68539	0.483798	810832, 778750, 809484	138	160	13528	1.83804	1	0.973816	99.9979
GOTERM_BP_FAT	GO:0006935~chemotaxis	3	1.68539	0.483798	810832, 778750, 809484	138	160	13528	1.83804	1	0.973816	99.9979
GOTERM_BP_FAT	GO:0042325~regulation of phosphorylation	6	3.37079	0.511926	810832, 778750, 779476, 817654, 789965, 809484	138	466	13528	1.26218	1	0.979438	99.9992
GOTERM_BP_FAT	GO:0051174~regulation of phosphorus metabolic process	6	3.37079	0.547658	810832, 778750, 779476, 817654, 789965, 809484	138	485	13528	1.21273	1	0.985366	99.9998
GOTERM_BP_FAT	GO:0019220~regulation of phosphate metabolic process	6	3.37079	0.547658	810832, 778750, 779476, 817654, 789965, 809484	138	485	13528	1.21273	1	0.985366	99.9998
GOTERM_BP_FAT	GO:0007626~locomotory behavior	3	1.68539	0.769288	810832, 778750, 809484	138	274	13528	1.07331	1	0.998983	100
GOTERM_BP_FAT	GO:0007610~behavior	4	2.24719	0.858658	810832, 778750, 809484, 802701	138	469	13528	0.836068	1	0.999868	100
Annotation Cluster 66	Enrichment Score: 0.20074218548584674
Category	Term	Count	%	PValue	Genes	List Total	Pop Hits	Pop Total	Fold Enrichment	Bonferroni	Benjamini	FDR
GOTERM_BP_FAT	GO:0048584~positive regulation of response to stimulus	4	2.24719	0.429074	777061, 819745, 773991, 817654	138	236	13528	1.66151	1	0.963153	99.9892
GOTERM_BP_FAT	GO:0002684~positive regulation of immune system process	3	1.68539	0.698036	777061, 773991, 817654	138	238	13528	1.23566	1	0.997029	100
GOTERM_BP_FAT	GO:0006955~immune response	6	3.37079	0.834379	801203, 777061, 811190, 773991, 817654, 800083	138	690	13528	0.852426	1	0.99975	100
Annotation Cluster 67	Enrichment Score: 0.2003041154402991
Category	Term	Count	%	PValue	Genes	List Total	Pop Hits	Pop Total	Fold Enrichment	Bonferroni	Benjamini	FDR
GOTERM_CC_FAT	GO:0005792~microsome	4	2.24719	0.533401	799146, 775001, 810832, 802701	152	237	12782	1.41928	1	0.934998	99.995
GOTERM_CC_FAT	GO:0042598~vesicular fraction	4	2.24719	0.55316	799146, 775001, 810832, 802701	152	244	12782	1.37856	1	0.942029	99.9972
GOTERM_CC_FAT	GO:0005624~membrane fraction	8	4.49438	0.849539	799146, 803228, 775001, 810832, 810375, 822268, 809484, 802701	152	809	12782	0.831566	1	0.996516	100
Annotation Cluster 68	Enrichment Score: 0.18221563416456063
Category	Term	Count	%	PValue	Genes	List Total	Pop Hits	Pop Total	Fold Enrichment	Bonferroni	Benjamini	FDR
GOTERM_BP_FAT	GO:0033554~cellular response to stress	8	4.49438	0.349524	801203, 783707, 825063, 793942, 788004, 817654, 822705, 803627	138	566	13528	1.38557	1	0.940304	99.9094
GOTERM_BP_FAT	GO:0006259~DNA metabolic process	5	2.80899	0.758819	808880, 783707, 788004, 805019, 822705	138	506	13528	0.968666	1	0.998778	100
GOTERM_BP_FAT	GO:0006281~DNA repair	3	1.68539	0.786318	783707, 788004, 822705	138	284	13528	1.03552	1	0.999272	100
GOTERM_BP_FAT	GO:0006974~response to DNA damage stimulus	3	1.68539	0.89521	783707, 788004, 822705	138	373	13528	0.788437	1	0.999961	100
Annotation Cluster 69	Enrichment Score: 0.13096161291201747
Category	Term	Count	%	PValue	Genes	List Total	Pop Hits	Pop Total	Fold Enrichment	Bonferroni	Benjamini	FDR
SP_PIR_KEYWORDS	ribonucleoprotein	4	2.24719	0.473883	781935, 786754, 776318, 791398	178	279	19235	1.54927	1	0.918608	99.9836
GOTERM_CC_FAT	GO:0030529~ribonucleoprotein complex	5	2.80899	0.863049	781935, 786754, 777044, 822623, 791398	152	515	12782	0.816428	1	0.99718	100
GOTERM_MF_FAT	GO:0003723~RNA binding	4	2.24719	0.989484	781935, 786754, 775001, 791398	148	718	12983	0.488707	1	1	100
Annotation Cluster 70	Enrichment Score: 0.13024499321597927
Category	Term	Count	%	PValue	Genes	List Total	Pop Hits	Pop Total	Fold Enrichment	Bonferroni	Benjamini	FDR
INTERPRO	IPR003598:Immunoglobulin subtype 2	3	1.68539	0.598575	825565, 784168, 811323	164	205	16659	1.48653	1	0.99869	99.9996
SMART	SM00408:IGc2	3	1.68539	0.664355	825565, 784168, 811323	101	205	9079	1.31548	1	0.993987	99.9993
INTERPRO	IPR013783:Immunoglobulin-like fold	5	2.80899	0.79416	825565, 784168, 811323, 802704, 786593	164	553	16659	0.918438	1	0.999987	100
SP_PIR_KEYWORDS	Immunoglobulin domain	4	2.24719	0.810618	825565, 784168, 811323, 802704	178	470	19235	0.919675	1	0.997197	100
INTERPRO	IPR007110:Immunoglobulin-like	4	2.24719	0.872031	825565, 784168, 811323, 802704	164	501	16659	0.811012	1	0.999999	100
Annotation Cluster 71	Enrichment Score: 0.1289582438172232
Category	Term	Count	%	PValue	Genes	List Total	Pop Hits	Pop Total	Fold Enrichment	Bonferroni	Benjamini	FDR
GOTERM_BP_FAT	GO:0006412~translation	4	2.24719	0.655564	781935, 786754, 822623, 794612	138	331	13528	1.18464	1	0.995112	100
GOTERM_CC_FAT	GO:0005840~ribosome	3	1.68539	0.725228	781935, 786754, 822623	152	215	12782	1.17338	1	0.982631	100
GOTERM_CC_FAT	GO:0030529~ribonucleoprotein complex	5	2.80899	0.863049	781935, 786754, 777044, 822623, 791398	152	515	12782	0.816428	1	0.99718	100
Annotation Cluster 72	Enrichment Score: 0.08695827344057522
Category	Term	Count	%	PValue	Genes	List Total	Pop Hits	Pop Total	Fold Enrichment	Bonferroni	Benjamini	FDR
GOTERM_CC_FAT	GO:0044432~endoplasmic reticulum part	4	2.24719	0.781824	791817, 822623, 800499, 802701	152	347	12782	0.969361	1	0.989989	100
SP_PIR_KEYWORDS	endoplasmic reticulum	6	3.37079	0.78962	791817, 775001, 822623, 800499, 810689, 802701	178	713	19235	0.909356	1	0.99617	100
GOTERM_CC_FAT	GO:0005783~endoplasmic reticulum	9	5.05618	0.888378	814112, 791817, 775001, 793942, 822623, 800499, 810689, 802943, 802701	152	960	12782	0.788363	1	0.998338	100
Annotation Cluster 73	Enrichment Score: 0.07817722750655923
Category	Term	Count	%	PValue	Genes	List Total	Pop Hits	Pop Total	Fold Enrichment	Bonferroni	Benjamini	FDR
SP_PIR_KEYWORDS	nucleotide-binding	18	10.1124	0.383402	792043, 786696, 801424, 807394, 778573, 811901, 783768, 792713, 797358, 800083, 796999, 808623, 811190, 777044, 794612, 789965, 809484, 822705	178	1686	19235	1.15368	1	0.855453	99.8586
SP_PIR_KEYWORDS	atp-binding	12	6.74157	0.682596	796999, 786696, 792043, 808623, 807394, 801424, 778573, 777044, 783768, 789965, 822705, 797358	178	1326	19235	0.977935	1	0.984805	100
GOTERM_MF_FAT	GO:0032553~ribonucleotide binding	18	10.1124	0.846901	792043, 786696, 801424, 807394, 778573, 811901, 783768, 792713, 797358, 800083, 796999, 808623, 811190, 777044, 794612, 789965, 809484, 822705	148	1836	12983	0.860029	1	0.999953	100
GOTERM_MF_FAT	GO:0032555~purine ribonucleotide binding	18	10.1124	0.846901	792043, 786696, 801424, 807394, 778573, 811901, 783768, 792713, 797358, 800083, 796999, 808623, 811190, 777044, 794612, 789965, 809484, 822705	148	1836	12983	0.860029	1	0.999953	100
UP_SEQ_FEATURE	nucleotide phosphate-binding region:ATP	7	3.93258	0.886083	786696, 807394, 801424, 778573, 783768, 789965, 822705	178	962	19113	0.781325	1	1	100
GOTERM_MF_FAT	GO:0017076~purine nucleotide binding	18	10.1124	0.891683	792043, 786696, 801424, 807394, 778573, 811901, 783768, 792713, 797358, 800083, 796999, 808623, 811190, 777044, 794612, 789965, 809484, 822705	148	1918	12983	0.82326	1	0.999989	100
GOTERM_MF_FAT	GO:0000166~nucleotide binding	21	11.7978	0.906146	786696, 792043, 807394, 801424, 778573, 793942, 811901, 783768, 791398, 792713, 797358, 800083, 796999, 808623, 811190, 776704, 777044, 794612, 789965, 809484, 822705	148	2245	12983	0.820571	1	0.999993	100
GOTERM_MF_FAT	GO:0005524~ATP binding	12	6.74157	0.954874	796999, 786696, 792043, 808623, 807394, 801424, 778573, 777044, 783768, 789965, 822705, 797358	148	1477	12983	0.712712	1	1	100
GOTERM_MF_FAT	GO:0032559~adenyl ribonucleotide binding	12	6.74157	0.959905	796999, 786696, 792043, 808623, 807394, 801424, 778573, 777044, 783768, 789965, 822705, 797358	148	1497	12983	0.70319	1	1	100
GOTERM_MF_FAT	GO:0030554~adenyl nucleotide binding	12	6.74157	0.975446	796999, 786696, 792043, 808623, 807394, 801424, 778573, 777044, 783768, 789965, 822705, 797358	148	1577	12983	0.667518	1	1	100
GOTERM_MF_FAT	GO:0001883~purine nucleoside binding	12	6.74157	0.978917	796999, 786696, 792043, 808623, 807394, 801424, 778573, 777044, 783768, 789965, 822705, 797358	148	1601	12983	0.657511	1	1	100
GOTERM_MF_FAT	GO:0001882~nucleoside binding	12	6.74157	0.980356	796999, 786696, 792043, 808623, 807394, 801424, 778573, 777044, 783768, 789965, 822705, 797358	148	1612	12983	0.653025	1	1	100
Annotation Cluster 74	Enrichment Score: 0.06044513372432954
Category	Term	Count	%	PValue	Genes	List Total	Pop Hits	Pop Total	Fold Enrichment	Bonferroni	Benjamini	FDR
GOTERM_CC_FAT	GO:0031974~membrane-enclosed lumen	21	11.7978	0.707079	786696, 791817, 775001, 793942, 786214, 783908, 773991, 791398, 806076, 800499, 777851, 803627, 813039, 781935, 794115, 777044, 800291, 784692, 817654, 822705, 820085	152	1856	12782	0.951473	1	0.980768	100
GOTERM_CC_FAT	GO:0043233~organelle lumen	20	11.236	0.754545	786696, 791817, 775001, 786214, 783908, 773991, 791398, 806076, 800499, 777851, 803627, 813039, 781935, 794115, 777044, 800291, 784692, 817654, 822705, 820085	152	1820	12782	0.924089	1	0.986426	100
GOTERM_CC_FAT	GO:0005730~nucleolus	5	2.80899	0.968335	813039, 781935, 791398, 806076, 820085	152	698	12782	0.602379	1	0.999919	100
GOTERM_CC_FAT	GO:0031981~nuclear lumen	11	6.17978	0.981761	813039, 781935, 794115, 775001, 777044, 783908, 791398, 806076, 784692, 822705, 820085	152	1450	12782	0.63794	1	0.99998	100
GOTERM_CC_FAT	GO:0070013~intracellular organelle lumen	14	7.86517	0.983083	786696, 791817, 775001, 783908, 806076, 791398, 800499, 813039, 781935, 794115, 777044, 784692, 822705, 820085	152	1779	12782	0.66177	1	0.999981	100
Annotation Cluster 75	Enrichment Score: 0.056664251131886806
Category	Term	Count	%	PValue	Genes	List Total	Pop Hits	Pop Total	Fold Enrichment	Bonferroni	Benjamini	FDR
GOTERM_CC_FAT	GO:0005886~plasma membrane	43	24.1573	0.709264	777061, 802187, 775001, 796933, 819745, 817614, 783908, 778750, 800618, 806076, 794122, 800083, 825557, 823487, 787053, 795592, 810375, 773623, 821973, 825287, 772364, 797879, 786696, 824481, 803228, 793942, 779750, 810832, 772700, 786593, 781978, 822268, 791398, 783768, 802701, 799146, 798372, 800291, 781103, 817654, 809484, 808600, 784099	152	3777	12782	0.957363	1	0.980257	100
GOTERM_CC_FAT	GO:0044459~plasma membrane part	20	11.236	0.953234	803228, 802187, 775001, 819745, 817614, 810832, 778750, 822268, 800618, 791398, 794122, 800083, 798372, 800291, 810375, 825287, 817654, 772364, 809484, 784099	152	2203	12782	0.763433	1	0.999786	100
SP_PIR_KEYWORDS	membrane	29	16.2921	1	792043, 777061, 801615, 815022, 807394, 802187, 775001, 796933, 819745, 817614, 778750, 800618, 794122, 773623, 810375, 825287, 772364, 786696, 824481, 810832, 772700, 781978, 815796, 822268, 822242, 802701, 822623, 809484, 784099	178	6256	19235	0.500926	1	1	100
Annotation Cluster 76	Enrichment Score: 0.04230910273721203
Category	Term	Count	%	PValue	Genes	List Total	Pop Hits	Pop Total	Fold Enrichment	Bonferroni	Benjamini	FDR
GOTERM_CC_FAT	GO:0005635~nuclear envelope	3	1.68539	0.700541	783908, 776016, 802701	152	205	12782	1.23062	1	0.980367	100
GOTERM_CC_FAT	GO:0031967~organelle envelope	5	2.80899	0.939255	786696, 793942, 783908, 776016, 802701	152	620	12782	0.678162	1	0.999661	100
GOTERM_CC_FAT	GO:0031975~envelope	5	2.80899	0.940233	786696, 793942, 783908, 776016, 802701	152	622	12782	0.675982	1	0.999646	100
GOTERM_CC_FAT	GO:0012505~endomembrane system	4	2.24719	0.995885	783908, 822623, 776016, 802701	152	782	12782	0.430139	1	0.999999	100
GOTERM_CC_FAT	GO:0031090~organelle membrane	6	3.37079	0.997224	786696, 793942, 783908, 822623, 822242, 802701	152	1096	12782	0.460358	1	1	100
Annotation Cluster 77	Enrichment Score: 0.020646292361687246
Category	Term	Count	%	PValue	Genes	List Total	Pop Hits	Pop Total	Fold Enrichment	Bonferroni	Benjamini	FDR
GOTERM_BP_FAT	GO:0015672~monovalent inorganic cation transport	3	1.68539	0.836262	786696, 810375, 772364	138	318	13528	0.924802	1	0.999756	100
SP_PIR_KEYWORDS	ion transport	3	1.68539	0.971225	786696, 810375, 772364	178	578	19235	0.560874	1	0.999988	100
GOTERM_BP_FAT	GO:0006812~cation transport	3	1.68539	0.977982	786696, 810375, 772364	138	553	13528	0.531803	1	1	100
SP_PIR_KEYWORDS	transport	8	4.49438	0.995571	786696, 780509, 810375, 822623, 795850, 822242, 776016, 772364	178	1670	19235	0.517661	1	1	100
GOTERM_BP_FAT	GO:0006811~ion transport	3	1.68539	0.997018	786696, 810375, 772364	138	768	13528	0.382926	1	1	100
Annotation Cluster 78	Enrichment Score: 0.002523629775919349
Category	Term	Count	%	PValue	Genes	List Total	Pop Hits	Pop Total	Fold Enrichment	Bonferroni	Benjamini	FDR
GOTERM_BP_FAT	GO:0016310~phosphorylation	4	2.24719	0.989317	786696, 794115, 801424, 817654	138	800	13528	0.490145	1	1	100
GOTERM_BP_FAT	GO:0006468~protein amino acid phosphorylation	3	1.68539	0.992258	794115, 801424, 817654	138	667	13528	0.44091	1	1	100
GOTERM_BP_FAT	GO:0006796~phosphate metabolic process	4	2.24719	0.997637	786696, 794115, 801424, 817654	138	973	13528	0.402997	1	1	100
GOTERM_BP_FAT	GO:0006793~phosphorus metabolic process	4	2.24719	0.997637	786696, 794115, 801424, 817654	138	973	13528	0.402997	1	1	100
Annotation Cluster 79	Enrichment Score: 1.846753821902937E-4
Category	Term	Count	%	PValue	Genes	List Total	Pop Hits	Pop Total	Fold Enrichment	Bonferroni	Benjamini	FDR
SP_PIR_KEYWORDS	zinc	10	5.61798	0.998862	811190, 777598, 776460, 807394, 796933, 773623, 815280, 782936, 803627, 820085	178	2189	19235	0.493658	1	1	100
SP_PIR_KEYWORDS	metal-binding	15	8.42697	0.999119	792043, 776460, 807394, 796933, 793942, 815280, 802701, 803627, 817849, 811190, 777598, 780509, 773623, 782936, 820085	178	2972	19235	0.545399	1	1	100
SP_PIR_KEYWORDS	zinc-finger	5	2.80899	0.999938	807394, 773623, 815280, 782936, 820085	178	1718	19235	0.314499	1	1	100
GOTERM_MF_FAT	GO:0046914~transition metal ion binding	15	8.42697	0.999965	776460, 807394, 796933, 793942, 815280, 806076, 803627, 799146, 817849, 811190, 777598, 780509, 773623, 782936, 820085	148	2785	12983	0.472476	1	1	100
GOTERM_MF_FAT	GO:0008270~zinc ion binding	10	5.61798	0.999992	811190, 777598, 776460, 807394, 796933, 773623, 815280, 782936, 806076, 820085	148	2311	12983	0.379589	1	1	100
Annotation Cluster 80	Enrichment Score: 1.2952983109250848E-4
Category	Term	Count	%	PValue	Genes	List Total	Pop Hits	Pop Total	Fold Enrichment	Bonferroni	Benjamini	FDR
SP_PIR_KEYWORDS	receptor	6	3.37079	0.999193	808216, 824481, 772700, 810375, 778750, 791398	178	1583	19235	0.409584	1	1	100
GOTERM_CC_FAT	GO:0005887~integral to plasma membrane	4	2.24719	0.999949	810375, 778750, 791398, 794122	152	1188	12782	0.283138	1	1	100
GOTERM_CC_FAT	GO:0031226~intrinsic to plasma membrane	4	2.24719	0.999963	810375, 778750, 791398, 794122	152	1215	12782	0.276846	1	1	100
Annotation Cluster 81	Enrichment Score: 9.046530215475409E-7
Category	Term	Count	%	PValue	Genes	List Total	Pop Hits	Pop Total	Fold Enrichment	Bonferroni	Benjamini	FDR
SP_PIR_KEYWORDS	transcription regulation	5	2.80899	0.999996	808216, 775001, 814460, 782936, 806076	178	2026	19235	0.266688	1	1	100
SP_PIR_KEYWORDS	Transcription	5	2.80899	0.999997	808216, 775001, 814460, 782936, 806076	178	2071	19235	0.260893	1	1	100
GOTERM_MF_FAT	GO:0030528~transcription regulator activity	4	2.24719	0.999998	808216, 817849, 775001, 814460	148	1512	12983	0.232071	1	1	100
GOTERM_BP_FAT	GO:0045449~regulation of transcription	8	4.49438	1	808216, 817849, 775001, 793942, 786593, 814460, 782936, 806076	138	2601	13528	0.301512	1	1	100
GOTERM_BP_FAT	GO:0006350~transcription	5	2.80899	1	808216, 775001, 814460, 782936, 806076	138	2101	13528	0.233291	1	1	100
Annotation Cluster 82	Enrichment Score: 5.280346536009488E-7
Category	Term	Count	%	PValue	Genes	List Total	Pop Hits	Pop Total	Fold Enrichment	Bonferroni	Benjamini	FDR
UP_SEQ_FEATURE	topological domain:Extracellular	9	5.05618	0.999994	792043, 824481, 802187, 815022, 772700, 810375, 778750, 772364, 794122	178	2719	19113	0.35542	1	1	100
UP_SEQ_FEATURE	topological domain:Cytoplasmic	12	6.74157	0.999998	792043, 824481, 802187, 815022, 772700, 810375, 778750, 822623, 822242, 772364, 794122, 802701	178	3374	19113	0.381896	1	1	100
SP_PIR_KEYWORDS	membrane	29	16.2921	1	792043, 777061, 801615, 815022, 807394, 802187, 775001, 796933, 819745, 817614, 778750, 800618, 794122, 773623, 810375, 825287, 772364, 786696, 824481, 810832, 772700, 781978, 815796, 822268, 822242, 802701, 822623, 809484, 784099	178	6256	19235	0.500926	1	1	100
UP_SEQ_FEATURE	transmembrane region	15	8.42697	1	792043, 824481, 801615, 815022, 802187, 807394, 772700, 778750, 822242, 815796, 794122, 802701, 810375, 822623, 772364	178	4911	19113	0.327967	1	1	100
SP_PIR_KEYWORDS	transmembrane	15	8.42697	1	792043, 824481, 801615, 815022, 802187, 807394, 772700, 778750, 822242, 815796, 794122, 802701, 810375, 822623, 772364	178	4973	19235	0.325945	1	1	100
GOTERM_CC_FAT	GO:0031224~intrinsic to membrane	19	10.6742	1	792043, 824481, 801615, 812198, 807394, 815022, 802187, 819745, 772700, 778750, 822242, 815796, 791398, 794122, 802701, 810375, 822623, 776016, 772364	152	5485	12782	0.291294	1	1	100
GOTERM_CC_FAT	GO:0016021~integral to membrane	18	10.1124	1	792043, 824481, 801615, 812198, 815022, 802187, 807394, 772700, 778750, 822242, 815796, 791398, 794122, 802701, 810375, 822623, 776016, 772364	152	5297	12782	0.285758	1	1	100

## Sheet: sp key words
Category	Term	Count	%	PValue	Genes	List Total	Pop Hits	Pop Total	Fold Enrichment	Bonferroni	Benjamini	FDR
SP_PIR_KEYWORDS	Intermediate filament	27	15.1685	3.91542e-34	801968, 777061, 820640, 824356, 808801, 783908, 819470, 783234, 814522, 813039, 795642, 784148, 795592, 783507, 792329, 815755, 789384, 799307, 808880, 825063, 787776, 791029, 818918, 822924, 808606, 780222, 774221	178	78	19235	37.406	1.29992e-31	1.29992e-31	5.31299e-31
SP_PIR_KEYWORDS	extracellular matrix	34	19.1011	2.65333e-29	805802, 800376, 795569, 806598, 787053, 825557, 784168, 809878, 814924, 802943, 803900, 797879, 807878, 812198, 814132, 779124, 779750, 774625, 802704, 781978, 802031, 787944, 825565, 811323, 777598, 827099, 800291, 781103, 817803, 814755, 821332, 808600, 812509, 800275	178	241	19235	15.2452	8.80906e-27	4.40453e-27	3.60041e-26
SP_PIR_KEYWORDS	keratin	23	12.9213	7.72371e-21	789384, 815755, 820640, 777061, 799307, 824356, 808880, 825063, 808801, 787776, 819470, 783234, 791029, 818918, 814522, 813039, 822924, 784148, 808606, 780222, 783507, 792329, 774221	178	144	19235	17.2599	2.56427e-18	8.54758e-19	1.04806e-17
SP_PIR_KEYWORDS	trimer	13	7.30337	2.16242e-18	795569, 779750, 781978, 787944, 777851, 814924, 781103, 821332, 817654, 797879, 808600, 812509, 800275	178	26	19235	54.0309	7.17923e-16	1.79481e-16	2.93427e-15
SP_PIR_KEYWORDS	disease mutation	53	29.7753	1.53386e-16	799441, 820640, 777061, 808801, 795569, 790888, 783908, 783234, 796999, 813039, 814924, 821973, 797879, 814132, 779750, 787776, 811901, 786593, 822242, 787944, 793359, 802701, 803627, 775114, 798372, 800291, 794913, 814755, 810689, 795850, 778750, 819470, 823487, 811190, 795642, 795592, 780509, 803900, 772364, 789384, 807878, 799307, 778573, 810832, 781978, 822268, 779476, 825565, 822924, 777044,…	178	1591	19235	3.5998	3.68594e-14	7.32747e-15	1.55431e-13
SP_PIR_KEYWORDS	hydroxylysine	11	6.17978	1.26471e-13	795569, 779750, 814924, 781978, 781103, 821332, 787944, 797879, 808600, 812509, 800275	178	31	19235	38.3445	4.19829e-11	6.99718e-12	1.71596e-10
SP_PIR_KEYWORDS	triple helix	11	6.17978	1.26471e-13	795569, 779750, 814924, 781978, 781103, 821332, 787944, 797879, 808600, 812509, 800275	178	31	19235	38.3445	4.19829e-11	6.99718e-12	1.71596e-10
SP_PIR_KEYWORDS	coiled coil	54	30.3371	7.44449e-13	801968, 820640, 805802, 777061, 795569, 808801, 783908, 790888, 783234, 806076, 814522, 813039, 788381, 814924, 783507, 794073, 789965, 797879, 815755, 825063, 779750, 787776, 787944, 793359, 818918, 798372, 780222, 821332, 810689, 812509, 774221, 824356, 807394, 775001, 796933, 819470, 823487, 795642, 784148, 795592, 792329, 789384, 785555, 808880, 799307, 778573, 781978, 783768, 791029, 822924,…	178	2019	19235	2.89021	2.47142e-10	3.53061e-11	1.01011e-09
SP_PIR_KEYWORDS	hydroxyproline	11	6.17978	9.47149e-13	795569, 779750, 814924, 781978, 781103, 821332, 787944, 797879, 808600, 812509, 800275	178	37	19235	32.1265	3.14448e-10	3.93059e-11	1.28521e-09
SP_PIR_KEYWORDS	hydroxylation	13	7.30337	2.02285e-12	795569, 779750, 781978, 787944, 794122, 777598, 814924, 781103, 821332, 797879, 808600, 812509, 800275	178	71	19235	19.786	6.71578e-10	7.46199e-11	2.74485e-09
SP_PIR_KEYWORDS	pyroglutamic acid	11	6.17978	1.03215e-11	786696, 795569, 779750, 814924, 781978, 800291, 781103, 778750, 787944, 797879, 808600	178	46	19235	25.8409	3.42675e-09	3.42675e-10	1.40057e-08
SP_PIR_KEYWORDS	collagen	13	7.30337	7.13549e-11	795569, 779750, 781978, 787944, 794122, 777598, 814924, 781103, 821332, 797879, 808600, 812509, 800275	178	95	19235	14.7874	2.36898e-08	2.15362e-09	9.68242e-08
SP_PIR_KEYWORDS	Secreted	44	24.7191	5.37397e-10	805802, 800376, 795569, 806598, 825557, 787053, 814112, 784168, 809878, 814924, 802943, 803900, 797879, 807878, 812198, 814132, 776460, 779124, 774625, 779750, 802704, 781978, 773991, 802031, 779476, 787944, 775114, 803627, 799146, 825565, 777598, 811323, 827099, 800291, 781103, 817803, 794913, 814755, 821332, 810689, 808600, 812509, 784099, 800275	178	1689	19235	2.81511	1.78416e-07	1.4868e-08	7.29215e-07
SP_PIR_KEYWORDS	methylation	17	9.55056	8.77482e-10	777061, 808880, 817413, 778031, 792660, 778573, 820197, 784865, 800083, 773927, 796999, 777044, 794612, 784692, 817150, 809484, 785159	178	242	19235	7.59112	2.91324e-07	2.24095e-08	1.19069e-06
SP_PIR_KEYWORDS	phosphoprotein	107	60.1124	1.75497e-09	801968, 820640, 774520, 808801, 779036, 817614, 787957, 790888, 787053, 813039, 788381, 791113, 810375, 821973, 789965, 819298, 808216, 786696, 825063, 777624, 786593, 824801, 811901, 814460, 815796, 791398, 793359, 803627, 798372, 800291, 822623, 814755, 785159, 774221, 817413, 792660, 807394, 802187, 819745, 785179, 795850, 778750, 819470, 795642, 794115, 795592, 780509, 825287, 789384, 801424,…	178	7263	19235	1.59199	5.82648e-07	4.16178e-08	2.38138e-06
SP_PIR_KEYWORDS	cell adhesion	20	11.236	1.31731e-08	807878, 805802, 802187, 819745, 786214, 779750, 781978, 778750, 822268, 777851, 777598, 827099, 800291, 825287, 821332, 817654, 803900, 797879, 812509, 784099	178	422	19235	5.12141	4.37346e-06	2.91564e-07	1.78751e-05
SP_PIR_KEYWORDS	palmoplantar keratoderma	7	3.93258	1.37008e-08	789384, 798372, 813039, 777061, 802187, 787776, 822268	178	19	19235	39.8122	4.54865e-06	2.84291e-07	1.85911e-05
SP_PIR_KEYWORDS	chromosomal protein	12	6.74157	1.02125e-07	773927, 817413, 778031, 792660, 799393, 785179, 820197, 806076, 817150, 784692, 784865, 785159	178	145	19235	8.94305	3.3905e-05	1.99445e-06	0.000138578
SP_PIR_KEYWORDS	Pyrrolidone carboxylic acid	9	5.05618	1.80189e-07	786696, 827099, 779124, 800291, 781103, 778750, 817803, 797879, 808600	178	67	19235	14.5158	5.98208e-05	3.32347e-06	0.000244505
SP_PIR_KEYWORDS	duplication	14	7.86517	1.99882e-07	791817, 819745, 817614, 786593, 786439, 778750, 775114, 803627, 799146, 787053, 825557, 806598, 800291, 800275	178	228	19235	6.63537	6.63585e-05	3.49266e-06	0.000271227
SP_PIR_KEYWORDS	cartilage	5	2.80899	2.37411e-07	814112, 802704, 817803, 787944, 808600	178	7	19235	77.187	7.88172e-05	3.94101e-06	0.000322151
SP_PIR_KEYWORDS	nucleosome core	8	4.49438	2.65741e-07	773927, 817413, 778031, 792660, 820197, 817150, 784692, 785159	178	48	19235	18.0103	8.82222e-05	4.20124e-06	0.000360594
SP_PIR_KEYWORDS	chondroitin sulfate proteoglycan	6	3.37079	3.52761e-07	799146, 806598, 825557, 825565, 802704, 817803	178	17	19235	38.1395	0.00011711	5.32348e-06	0.000478675
SP_PIR_KEYWORDS	isopeptide bond	15	8.42697	1.58519e-06	817413, 778031, 792660, 817614, 806076, 805019, 820197, 784865, 800083, 773927, 800291, 784692, 817150, 789965, 785159	178	319	19235	5.08128	0.000526144	2.28816e-05	0.00215098
SP_PIR_KEYWORDS	acetylation	49	27.5281	1.7227e-06	774520, 779036, 795079, 817614, 790888, 783908, 786439, 805019, 784865, 796999, 787053, 800161, 821973, 819298, 820085, 786696, 786754, 786593, 814460, 791398, 801203, 808623, 797096, 785159, 817413, 792660, 775001, 785179, 819470, 800083, 823487, 794115, 780509, 817150, 784692, 789384, 808880, 778031, 799393, 803228, 802031, 822268, 820197, 783768, 773927, 781935, 777044, 794612, 776016	178	2635	19235	2.0095	0.000571772	2.38304e-05	0.00233757
SP_PIR_KEYWORDS	acetylated amino end	9	5.05618	3.97293e-06	796999, 773927, 787053, 799393, 795592, 817614, 786439, 784692, 784865	178	100	19235	9.72556	0.00131815	5.27592e-05	0.00539089
SP_PIR_KEYWORDS	proteoglycan	7	3.93258	9.98734e-06	806598, 825557, 825565, 814132, 779124, 802704, 817803	178	54	19235	14.008	0.00331032	0.000127523	0.0135514
SP_PIR_KEYWORDS	signal	54	30.3371	1.15778e-05	799441, 805802, 800376, 795569, 777678, 806598, 825557, 814112, 784168, 814924, 797879, 812198, 814132, 786214, 779750, 774625, 773991, 787944, 782887, 802701, 803627, 775114, 799146, 811323, 800291, 817803, 794913, 814755, 821332, 810689, 812509, 802187, 819745, 778750, 777851, 800499, 809878, 802943, 803900, 807878, 776460, 791817, 779124, 781978, 802704, 779476, 825565, 777598, 827099, 781103,…	178	3250	19235	1.79549	0.00383647	0.000142355	0.0157092
SP_PIR_KEYWORDS	collagen binding	4	2.24719	1.50134e-05	806598, 800291, 817803, 800499	178	6	19235	72.0412	0.00497207	0.000178001	0.0203703
SP_PIR_KEYWORDS	blocked amino end	8	4.49438	2.25071e-05	781935, 793942, 779750, 781978, 786593, 780509, 797879, 800275	178	92	19235	9.39668	0.00744458	0.000257637	0.0305364
SP_PIR_KEYWORDS	actin binding	6	3.37079	3.16032e-05	787053, 794115, 803228, 786593, 790888, 775114	178	40	19235	16.2093	0.0104376	0.000349687	0.0428752
SP_PIR_KEYWORDS	calcium binding	8	4.49438	4.67668e-05	787053, 814112, 819745, 817614, 786439, 814755, 777851, 817654	178	103	19235	8.39315	0.015407	0.000500744	0.0634411
SP_PIR_KEYWORDS	egf-like domain	11	6.17978	5.53939e-05	805802, 807878, 825565, 809878, 786214, 802704, 814755, 777851, 817654, 782887, 784099	178	230	19235	5.16817	0.0182232	0.000574562	0.07514
SP_PIR_KEYWORDS	amyloid	5	2.80899	7.53757e-05	799441, 803900, 794122, 775114, 784099	178	25	19235	21.6124	0.0247151	0.000758066	0.102232
SP_PIR_KEYWORDS	cytoskeleton	18	10.1124	8.38578e-05	803228, 808801, 786593, 790888, 778750, 822268, 797358, 775114, 796999, 798372, 808623, 823487, 794115, 777044, 821973, 825287, 789965, 819298	178	636	19235	3.05835	0.0274579	0.000818546	0.11373
SP_PIR_KEYWORDS	actin-binding	11	6.17978	0.000100224	823487, 794115, 803228, 807394, 778573, 786593, 790888, 783768, 825287, 819298, 775114	178	247	19235	4.81247	0.0327285	0.000950291	0.135912
SP_PIR_KEYWORDS	Ehlers-Danlos syndrome	4	2.24719	0.000119723	795569, 814924, 781103, 808600	178	11	19235	39.2952	0.0389708	0.00110357	0.162335
SP_PIR_KEYWORDS	epidermolysis bullosa	4	2.24719	0.000158551	798372, 823487, 808801, 787776	178	12	19235	36.0206	0.0512815	0.00142178	0.21493
SP_PIR_KEYWORDS	disulfide bond	46	25.8427	0.000264741	799441, 805802, 800376, 795569, 778750, 777851, 806598, 825557, 814112, 784168, 809878, 802943, 803900, 797879, 807878, 812198, 814132, 776460, 791817, 779124, 774625, 786214, 772700, 802704, 773991, 782887, 775114, 802701, 803627, 801203, 799146, 825565, 777598, 811323, 827099, 800291, 817803, 794913, 814755, 817654, 821332, 810689, 808600, 812509, 784099, 800275	178	2924	19235	1.70001	0.0841528	0.00231064	0.358641
SP_PIR_KEYWORDS	cell binding	4	2.24719	0.00032131	779750, 781978, 797879, 800275	178	15	19235	28.8165	0.101198	0.00273196	0.435119
SP_PIR_KEYWORDS	heterotetramer	6	3.37079	0.000435325	787053, 777061, 822924, 808801, 787776, 780509	178	69	19235	9.39668	0.134596	0.00360746	0.589097
SP_PIR_KEYWORDS	aortic aneurysm	3	1.68539	0.000826804	796999, 795569, 778573	178	5	19235	64.8371	0.240133	0.00667548	1.11611
SP_PIR_KEYWORDS	skin	3	1.68539	0.000826804	795569, 781103, 808600	178	5	19235	64.8371	0.240133	0.00667548	1.11611
SP_PIR_KEYWORDS	sulfation	5	2.80899	0.000836557	827099, 779124, 774625, 800291, 817803	178	46	19235	11.7458	0.242592	0.00659372	1.12921
SP_PIR_KEYWORDS	glycoprotein	59	33.1461	0.000995308	805802, 800376, 795569, 817614, 786439, 777678, 806598, 825557, 784168, 814924, 810375, 797879, 824481, 812198, 814132, 774625, 786214, 779750, 773991, 787944, 782887, 802701, 803627, 799146, 811323, 800291, 817803, 794913, 814755, 821332, 810689, 812509, 802187, 815022, 819745, 778750, 819470, 777851, 800499, 794122, 809878, 780509, 802943, 772364, 807878, 776460, 779124, 810832, 772700, 781978,…	178	4318	19235	1.47653	0.281512	0.00765905	1.34216
SP_PIR_KEYWORDS	citrullination	4	2.24719	0.00103721	773927, 815755, 777061, 784692	178	22	19235	19.6476	0.291448	0.00779969	1.39829
SP_PIR_KEYWORDS	muscle protein	5	2.80899	0.00226243	796999, 778573, 795592, 790888, 800161	178	60	19235	9.00515	0.528567	0.0165718	3.02671
SP_PIR_KEYWORDS	bone	3	1.68539	0.0022733	814112, 781103, 808600	178	8	19235	40.5232	0.530269	0.0162918	3.04104
SP_PIR_KEYWORDS	Ichthyosis	4	2.24719	0.00259084	777061, 799307, 822924, 802701	178	30	19235	14.4082	0.577377	0.0181581	3.45894
SP_PIR_KEYWORDS	leucine-rich repeat	10	5.61798	0.00303904	806598, 825557, 812198, 800376, 814132, 779124, 817803, 802943, 797879, 789965	178	322	19235	3.35596	0.635963	0.020832	4.04595
SP_PIR_KEYWORDS	ubl conjugation	14	7.86517	0.00317121	817413, 778031, 792660, 806076, 805019, 820197, 791398, 784865, 800083, 773927, 784692, 817150, 789965, 785159	178	588	19235	2.5729	0.651638	0.0212908	4.21841
SP_PIR_KEYWORDS	endonexin fold	3	1.68539	0.00438505	787053, 817614, 786439	178	11	19235	29.4714	0.76754	0.0287591	5.789
SP_PIR_KEYWORDS	dwarfism	4	2.24719	0.00510157	807878, 781103, 787944, 808600	178	38	19235	11.3749	0.816961	0.032747	6.70488
SP_PIR_KEYWORDS	polymorphism	124	69.6629	0.00563018	799441, 820640, 801615, 800376, 779036, 808801, 787957, 787053, 788381, 791113, 814924, 794073, 789965, 823575, 786696, 808216, 825063, 777624, 811901, 786593, 814460, 822242, 787944, 793359, 803627, 798372, 808623, 800291, 822623, 814755, 774221, 802187, 807394, 819745, 785179, 819470, 795850, 800499, 795642, 809878, 780509, 825287, 789384, 785555, 778573, 822268, 820197, 791029, 827099, 777044,…	178	11550	19235	1.16014	0.846569	0.0354061	7.37527
SP_PIR_KEYWORDS	annexin	3	1.68539	0.00712498	787053, 817614, 786439	178	14	19235	23.1561	0.906889	0.0438034	9.24692
SP_PIR_KEYWORDS	calcium/phospholipid-binding	3	1.68539	0.0081717	787053, 817614, 786439	178	15	19235	21.6124	0.934398	0.0491959	10.5366
SP_PIR_KEYWORDS	Cardiomyopathy	4	2.24719	0.00978241	798372, 795592, 783908, 822268	178	48	19235	9.00515	0.961755	0.0576145	12.4881
SP_PIR_KEYWORDS	myosin	4	2.24719	0.0115449	807394, 778573, 800161, 783768	178	51	19235	8.47544	0.978831	0.0665268	14.5782
SP_PIR_KEYWORDS	actin capping	3	1.68539	0.0129916	803228, 819298, 775114	178	19	19235	17.0624	0.986983	0.0733377	16.2591
SP_PIR_KEYWORDS	methylated amino acid	3	1.68539	0.0143486	796999, 777044, 784692	178	20	19235	16.2093	0.991756	0.0793988	17.808
SP_PIR_KEYWORDS	chromosomal rearrangement	8	4.49438	0.0149083	808216, 809878, 778573, 790888, 781103, 814460, 808600, 820085	178	279	19235	3.09855	0.993173	0.0810489	18.4391
SP_PIR_KEYWORDS	phospholipid binding	3	1.68539	0.0172367	787053, 817614, 786439	178	22	19235	14.7357	0.996888	0.0917251	21.0165
SP_PIR_KEYWORDS	dermatan sulfate	2	1.1236	0.0183197	806598, 825557	178	2	19235	108.062	0.997842	0.0957344	22.1895
SP_PIR_KEYWORDS	keratan sulfate	2	1.1236	0.0183197	802704, 817803	178	2	19235	108.062	0.997842	0.0957344	22.1895
SP_PIR_KEYWORDS	ectodermal dysplasia	3	1.68539	0.0203492	789384, 813039, 787776	178	24	19235	13.5077	0.998914	0.104247	24.3441
SP_PIR_KEYWORDS	heparin-binding	4	2.24719	0.0220636	807878, 800291, 817654, 794122	178	65	19235	6.64996	0.999393	0.110925	26.121
SP_PIR_KEYWORDS	angiogenesis	4	2.24719	0.0229616	825565, 800291, 784099, 800275	178	66	19235	6.5492	0.999553	0.113525	27.0363
SP_PIR_KEYWORDS	tandem repeat	4	2.24719	0.0319268	806598, 825557, 800376, 786593	178	75	19235	5.7633	0.999979	0.152727	35.6153
SP_PIR_KEYWORDS	motor protein	5	2.80899	0.0337839	807394, 778573, 800161, 783768, 789965	178	132	19235	4.09325	0.999989	0.158762	37.2712
SP_PIR_KEYWORDS	calcium	14	7.86517	0.0347467	807878, 803228, 802187, 819745, 786214, 817614, 786439, 777851, 802701, 775114, 787053, 809878, 814755, 817654	178	803	19235	1.88402	0.999992	0.160744	38.1141
SP_PIR_KEYWORDS	smooth muscle	2	1.1236	0.0363057	796999, 778573	178	4	19235	54.0309	0.999995	0.165193	39.4568
SP_PIR_KEYWORDS	heat shock	2	1.1236	0.0363057	821973, 800499	178	4	19235	54.0309	0.999995	0.165193	39.4568
SP_PIR_KEYWORDS	host-virus interaction	7	3.93258	0.0485747	799146, 808880, 809878, 810375, 819470, 805019, 784099	178	285	19235	2.65415	1	0.213049	49.1187
SP_PIR_KEYWORDS	basement membrane	3	1.68539	0.0499657	787053, 825565, 800275	178	39	19235	8.31245	1	0.215811	50.1189
SP_PIR_KEYWORDS	plasma	4	2.24719	0.0545181	799146, 800291, 773991, 803627	178	93	19235	4.64782	1	0.230598	53.2664
SP_PIR_KEYWORDS	nucleosome	2	1.1236	0.0626722	799393, 784865	178	7	19235	30.8748	1	0.258026	58.4487
SP_PIR_KEYWORDS	stress-induced protein	2	1.1236	0.0713006	821973, 800499	178	8	19235	27.0154	1	0.285671	63.349
SP_PIR_KEYWORDS	structural protein	2	1.1236	0.07985	777044, 783908	178	9	19235	24.0137	1	0.311582	67.6717
SP_PIR_KEYWORDS	methylated carboxyl end	2	1.1236	0.0883211	783908, 809484	178	10	19235	21.6124	1	0.3359	71.4847
SP_PIR_KEYWORDS	beta-hydroxyasparagine	2	1.1236	0.0967148	777851, 817654	178	11	19235	19.6476	1	0.358754	74.8481
SP_PIR_KEYWORDS	glycation	2	1.1236	0.0967148	780509, 803627	178	11	19235	19.6476	1	0.358754	74.8481

## Sheet: func anno chart
Category	Term	Count	%	PValue	Genes	List Total	Pop Hits	Pop Total	Fold Enrichment	Bonferroni	Benjamini	FDR	func ann chart
GOTERM_MF_FAT	GO:0005198~structural molecule activity	62	34.8315	1.67966e-41	801968, 820640, 777061, 800376, 808801, 795569, 817614, 783908, 783234, 814522, 825557, 813039, 814112, 814924, 800161, 783507, 815755, 825063, 786754, 786214, 787776, 811901, 787944, 818918, 798372, 800291, 780222, 814755, 821332, 810689, 812509, 774221, 824356, 819470, 777851, 800083, 823487, 795642, 809878, 784148, 795592, 792329, 789384, 807878, 808880, 799307, 803228, 779124, 778573, 781978,…	148	634	12983	8.57859	4.82061e-39	4.82061e-39	2.22936e-38
UP_SEQ_FEATURE	region of interest:Tail	27	15.1685	1.37102e-34	801968, 777061, 820640, 807394, 808801, 783908, 819470, 783234, 814522, 813039, 795642, 784148, 795592, 783507, 792329, 815755, 789384, 799307, 808880, 825063, 787776, 791029, 818918, 822924, 808606, 780222, 774221	178	75	19113	38.6555	1.35594e-31	1.35594e-31	2.16313e-31
SP_PIR_KEYWORDS	Intermediate filament	27	15.1685	3.91542e-34	801968, 777061, 820640, 824356, 808801, 783908, 819470, 783234, 814522, 813039, 795642, 784148, 795592, 783507, 792329, 815755, 789384, 799307, 808880, 825063, 787776, 791029, 818918, 822924, 808606, 780222, 774221	178	78	19235	37.406	1.29992e-31	1.29992e-31	5.31299e-31
UP_SEQ_FEATURE	region of interest:Linker 1	26	14.6067	1.13195e-33	801968, 777061, 820640, 808801, 783908, 819470, 783234, 814522, 813039, 795642, 784148, 795592, 783507, 792329, 815755, 789384, 799307, 808880, 825063, 787776, 791029, 818918, 822924, 808606, 780222, 774221	178	70	19113	39.8827	1.1195e-30	5.59751e-31	1.78593e-30
UP_SEQ_FEATURE	region of interest:Coil 1B	26	14.6067	1.13195e-33	801968, 777061, 820640, 808801, 783908, 819470, 783234, 814522, 813039, 795642, 784148, 795592, 783507, 792329, 815755, 789384, 799307, 808880, 825063, 787776, 791029, 818918, 822924, 808606, 780222, 774221	178	70	19113	39.8827	1.1195e-30	5.59751e-31	1.78593e-30
UP_SEQ_FEATURE	region of interest:Coil 1A	26	14.6067	1.13195e-33	801968, 777061, 820640, 808801, 783908, 819470, 783234, 814522, 813039, 795642, 784148, 795592, 783507, 792329, 815755, 789384, 799307, 808880, 825063, 787776, 791029, 818918, 822924, 808606, 780222, 774221	178	70	19113	39.8827	1.1195e-30	5.59751e-31	1.78593e-30
UP_SEQ_FEATURE	region of interest:Rod	26	14.6067	1.7332e-33	801968, 777061, 820640, 808801, 783908, 819470, 783234, 814522, 813039, 795642, 784148, 795592, 783507, 792329, 815755, 789384, 799307, 808880, 825063, 787776, 791029, 818918, 822924, 808606, 780222, 774221	178	71	19113	39.3209	1.71413e-30	5.71378e-31	2.73454e-30
UP_SEQ_FEATURE	region of interest:Head	26	14.6067	3.97378e-33	801968, 777061, 820640, 808801, 783908, 819470, 783234, 814522, 813039, 795642, 784148, 795592, 783507, 792329, 815755, 789384, 799307, 808880, 825063, 787776, 791029, 818918, 822924, 808606, 780222, 774221	178	73	19113	38.2437	3.93006e-30	9.82516e-31	6.2696e-30
UP_SEQ_FEATURE	region of interest:Coil 2	24	13.4831	4.09076e-31	789384, 801968, 815755, 820640, 777061, 799307, 808880, 825063, 808801, 787776, 783908, 819470, 783234, 791029, 818918, 814522, 813039, 822924, 784148, 808606, 780222, 783507, 792329, 774221	178	64	19113	40.2662	4.04576e-28	8.09152e-29	6.45417e-28
UP_SEQ_FEATURE	region of interest:Linker 12	24	13.4831	4.09076e-31	789384, 815755, 820640, 777061, 799307, 808880, 825063, 808801, 787776, 819470, 783234, 791029, 818918, 814522, 813039, 795642, 822924, 784148, 795592, 808606, 780222, 783507, 792329, 774221	178	64	19113	40.2662	4.04576e-28	8.09152e-29	6.45417e-28
INTERPRO	IPR016044:Filament	25	14.0449	5.39312e-31	801968, 820640, 824356, 808801, 783908, 819470, 783234, 814522, 813039, 795642, 784148, 795592, 783507, 792329, 815755, 799307, 808880, 825063, 787776, 791029, 818918, 822924, 808606, 780222, 774221	164	72	16659	35.2706	1.7258e-28	1.7258e-28	7.27774e-28
INTERPRO	IPR018039:Intermediate filament protein, conserved site	25	14.0449	5.39312e-31	801968, 820640, 824356, 808801, 783908, 819470, 783234, 814522, 813039, 795642, 784148, 795592, 783507, 792329, 815755, 799307, 808880, 825063, 787776, 791029, 818918, 822924, 808606, 780222, 774221	164	72	16659	35.2706	1.7258e-28	1.7258e-28	7.27774e-28
INTERPRO	IPR001664:Intermediate filament protein	25	14.0449	7.96732e-31	801968, 820640, 824356, 808801, 783908, 819470, 783234, 814522, 813039, 795642, 784148, 795592, 783507, 792329, 815755, 799307, 808880, 825063, 787776, 791029, 818918, 822924, 808606, 780222, 774221	164	73	16659	34.7874	2.54954e-28	1.27477e-28	1.07515e-27
SP_PIR_KEYWORDS	extracellular matrix	34	19.1011	2.65333e-29	805802, 800376, 795569, 806598, 787053, 825557, 784168, 809878, 814924, 802943, 803900, 797879, 807878, 812198, 814132, 779124, 779750, 774625, 802704, 781978, 802031, 787944, 825565, 811323, 777598, 827099, 800291, 781103, 817803, 814755, 821332, 808600, 812509, 800275	178	241	19235	15.2452	8.80906e-27	4.40453e-27	3.60041e-26
PIR_SUPERFAMILY	PIRSF002282:cytoskeletal keratin	25	14.0449	7.40538e-29	801968, 777061, 820640, 808801, 783908, 819470, 783234, 813039, 795642, 784148, 795592, 783507, 792329, 815755, 789384, 799307, 808880, 825063, 787776, 791029, 818918, 822924, 808606, 780222, 774221	114	61	7396	26.589	5.40593e-27	5.40593e-27	7.72969e-26
UP_SEQ_FEATURE	site:Stutter	18	10.1124	1.25886e-26	789384, 815755, 777061, 820640, 799307, 808880, 808801, 787776, 783908, 819470, 783234, 791029, 818918, 814522, 784148, 780222, 792329, 774221	178	33	19113	58.5689	1.24501e-23	2.07502e-24	1.98616e-23
GOTERM_CC_FAT	GO:0005578~proteinaceous extracellular matrix	37	20.7865	1.7759e-25	805802, 800376, 795569, 777851, 806598, 825557, 787053, 814112, 784168, 809878, 814924, 802943, 803900, 797879, 807878, 812198, 814132, 779124, 774625, 779750, 802704, 781978, 802031, 787944, 782887, 825565, 811323, 777598, 827099, 800291, 781103, 817803, 814755, 821332, 808600, 812509, 800275	152	320	12782	9.72315	4.4575e-23	4.4575e-23	2.30851e-22
GOTERM_CC_FAT	GO:0031012~extracellular matrix	38	21.3483	1.91978e-25	805802, 800376, 795569, 777851, 806598, 825557, 787053, 814112, 784168, 809878, 814924, 802943, 803900, 797879, 807878, 812198, 814132, 779124, 774625, 779750, 802704, 781978, 802031, 787944, 782887, 825565, 811323, 777598, 827099, 800291, 781103, 817803, 814755, 817654, 821332, 808600, 812509, 800275	152	345	12782	9.26232	4.81864e-23	2.40932e-23	2.49554e-22
GOTERM_CC_FAT	GO:0005882~intermediate filament	27	15.1685	4.29767e-21	801968, 777061, 820640, 824356, 808801, 783908, 819470, 783234, 814522, 813039, 795642, 784148, 795592, 783507, 792329, 815755, 789384, 799307, 808880, 825063, 787776, 791029, 818918, 822924, 808606, 780222, 774221	152	183	12782	12.407	1.07871e-18	3.59571e-19	5.58659e-18
GOTERM_CC_FAT	GO:0045111~intermediate filament cytoskeleton	27	15.1685	7.55533e-21	801968, 777061, 820640, 824356, 808801, 783908, 819470, 783234, 814522, 813039, 795642, 784148, 795592, 783507, 792329, 815755, 789384, 799307, 808880, 825063, 787776, 791029, 818918, 822924, 808606, 780222, 774221	152	187	12782	12.1416	1.89639e-18	4.74097e-19	9.82126e-18
SP_PIR_KEYWORDS	keratin	23	12.9213	7.72371e-21	789384, 815755, 820640, 777061, 799307, 824356, 808880, 825063, 808801, 787776, 819470, 783234, 791029, 818918, 814522, 813039, 822924, 784148, 808606, 780222, 783507, 792329, 774221	178	144	19235	17.2599	2.56427e-18	8.54758e-19	1.04806e-17
SP_PIR_KEYWORDS	trimer	13	7.30337	2.16242e-18	795569, 779750, 781978, 787944, 777851, 814924, 781103, 821332, 817654, 797879, 808600, 812509, 800275	178	26	19235	54.0309	7.17923e-16	1.79481e-16	2.93427e-15
GOTERM_MF_FAT	GO:0005201~extracellular matrix structural constituent	19	10.6742	2.46828e-18	807878, 800376, 795569, 779124, 781978, 802704, 787944, 825557, 777598, 814112, 809878, 800291, 814924, 781103, 814755, 821332, 808600, 812509, 800275	148	86	12983	19.3807	7.08398e-16	3.54199e-16	3.27608e-15
GOTERM_CC_FAT	GO:0044421~extracellular region part	48	26.9663	6.79893e-18	799441, 805802, 800376, 795569, 819745, 777851, 794122, 806598, 825557, 787053, 814112, 784168, 809878, 814924, 802943, 803900, 797879, 807878, 812198, 814132, 776460, 779124, 774625, 779750, 802704, 781978, 773991, 802031, 779476, 787944, 782887, 775114, 803627, 825565, 777598, 811323, 827099, 800291, 781103, 817803, 814755, 817654, 821332, 810689, 808600, 812509, 800275, 784099	152	960	12782	4.20461	1.70653e-15	3.41306e-16	8.83801e-15
GOTERM_CC_FAT	GO:0044420~extracellular matrix part	20	11.236	9.18154e-17	805802, 795569, 779124, 779750, 774625, 802704, 787944, 787053, 825565, 811323, 777598, 800291, 814924, 781103, 814755, 821332, 808600, 797879, 812509, 800275	152	117	12782	14.3747	2.78666e-14	4.66294e-15	1.44329e-13
SP_PIR_KEYWORDS	disease mutation	53	29.7753	1.53386e-16	799441, 820640, 777061, 808801, 795569, 790888, 783908, 783234, 796999, 813039, 814924, 821973, 797879, 814132, 779750, 787776, 811901, 786593, 822242, 787944, 793359, 802701, 803627, 775114, 798372, 800291, 794913, 814755, 810689, 795850, 778750, 819470, 823487, 811190, 795642, 795592, 780509, 803900, 772364, 789384, 807878, 799307, 778573, 810832, 781978, 822268, 779476, 825565, 822924, 777044,…	178	1591	19235	3.5998	3.68594e-14	7.32747e-15	1.55431e-13
GOTERM_BP_FAT	GO:0030198~extracellular matrix organization	18	10.1124	2.80437e-16	795569, 778573, 779124, 781978, 802704, 800499, 787944, 806598, 787053, 825565, 777598, 827099, 814924, 781103, 821332, 803900, 808600, 812509	138	104	13528	16.9666	4.2566e-13	4.2566e-13	5.44009e-13
INTERPRO	IPR003054:Type II keratin	12	6.74157	1.02738e-15	815755, 820640, 808880, 799307, 784148, 808801, 783234, 792329, 791029, 818918, 774221, 814522	164	28	16659	43.534	3.19744e-13	1.06581e-13	1.34337e-12
GOTERM_BP_FAT	GO:0030199~collagen fibril organization	12	6.74157	2.23317e-15	787053, 827099, 795569, 779124, 814924, 802704, 781103, 800499, 821332, 787944, 808600, 812509	138	29	13528	40.5637	2.83773e-12	1.41887e-12	3.61933e-12
KEGG_PATHWAY	hsa04512:ECM-receptor interaction	17	9.55056	3.9621e-15	805802, 807878, 795569, 786214, 779750, 781978, 777851, 787944, 782887, 825565, 800291, 814924, 781103, 817654, 797879, 808600, 800275	68	84	5085	15.1339	2.43805e-13	2.43805e-13	4.01901e-12
GOTERM_CC_FAT	GO:0045095~keratin filament	17	9.55056	4.50618e-15	789384, 815755, 777061, 820640, 799307, 808880, 808801, 787776, 819470, 783234, 791029, 818918, 814522, 822924, 784148, 792329, 774221	152	88	12782	16.2451	1.14253e-12	1.63203e-13	5.91749e-12
GOTERM_CC_FAT	GO:0005856~cytoskeleton	52	29.2135	2.66126e-14	801968, 820640, 777061, 808801, 817614, 790888, 783908, 783234, 797358, 814522, 796999, 813039, 800161, 821973, 783507, 789965, 819298, 815755, 825063, 787776, 811901, 786593, 818918, 775114, 808623, 798372, 780222, 774221, 824356, 807394, 819470, 800083, 823487, 795642, 794115, 784148, 795592, 792329, 825287, 789384, 808880, 799307, 803228, 778573, 810832, 822268, 783768, 791029, 792713, 822924,…	152	1381	12782	3.16639	6.68798e-12	8.35998e-13	3.4639e-11
GOTERM_BP_FAT	GO:0043062~extracellular structure organization	19	10.6742	4.54146e-14	805802, 795569, 778573, 779124, 781978, 802704, 800499, 787944, 806598, 787053, 825565, 777598, 827099, 814924, 781103, 821332, 803900, 808600, 812509	138	163	13528	11.4267	5.80316e-11	1.93439e-11	7.39853e-11
UP_SEQ_FEATURE	short sequence motif:Cell attachment site	15	8.42697	7.20156e-14	807878, 779750, 781978, 778750, 777851, 777598, 800291, 814924, 821332, 817654, 803900, 797879, 808600, 812509, 784099	178	88	19113	18.3028	7.12609e-11	1.01801e-11	1.13687e-10
SP_PIR_KEYWORDS	triple helix	11	6.17978	1.26471e-13	795569, 779750, 814924, 781978, 781103, 821332, 787944, 797879, 808600, 812509, 800275	178	31	19235	38.3445	4.19829e-11	6.99718e-12	1.71596e-10
SP_PIR_KEYWORDS	hydroxylysine	11	6.17978	1.26471e-13	795569, 779750, 814924, 781978, 781103, 821332, 787944, 797879, 808600, 812509, 800275	178	31	19235	38.3445	4.19829e-11	6.99718e-12	1.71596e-10
GOTERM_CC_FAT	GO:0044430~cytoskeletal part	42	23.5955	1.41404e-13	801968, 820640, 777061, 824356, 808801, 807394, 790888, 783908, 819470, 783234, 814522, 800083, 813039, 795642, 794115, 784148, 795592, 800161, 821973, 783507, 792329, 789965, 819298, 789384, 815755, 808880, 799307, 825063, 803228, 778573, 787776, 810832, 811901, 791029, 783768, 792713, 818918, 808623, 822924, 808606, 780222, 774221	152	952	12782	3.70995	3.5502e-11	3.94462e-12	1.83864e-10
GOTERM_CC_FAT	GO:0005581~collagen	12	6.74157	1.41598e-13	777598, 795569, 779124, 779750, 814924, 781103, 821332, 787944, 797879, 808600, 812509, 800275	152	35	12782	28.8316	3.55299e-11	3.55294e-12	1.84008e-10
SP_PIR_KEYWORDS	coiled coil	54	30.3371	7.44449e-13	801968, 820640, 805802, 777061, 795569, 808801, 783908, 790888, 783234, 806076, 814522, 813039, 788381, 814924, 783507, 794073, 789965, 797879, 815755, 825063, 779750, 787776, 787944, 793359, 818918, 798372, 780222, 821332, 810689, 812509, 774221, 824356, 807394, 775001, 796933, 819470, 823487, 795642, 784148, 795592, 792329, 789384, 785555, 808880, 799307, 778573, 781978, 783768, 791029, 822924,…	178	2019	19235	2.89021	2.47142e-10	3.53061e-11	1.01011e-09
SP_PIR_KEYWORDS	hydroxyproline	11	6.17978	9.47149e-13	795569, 779750, 814924, 781978, 781103, 821332, 787944, 797879, 808600, 812509, 800275	178	37	19235	32.1265	3.14448e-10	3.93059e-11	1.28521e-09
GOTERM_CC_FAT	GO:0043232~intracellular non-membrane-bounded organelle	70	39.3258	1.47729e-12	801968, 820640, 777061, 774520, 808801, 817614, 783908, 790888, 783234, 806076, 784865, 797358, 814522, 796999, 813039, 800161, 821973, 783507, 789965, 819298, 820085, 815755, 825063, 786754, 787776, 786593, 811901, 791398, 818918, 775114, 798372, 808623, 822623, 780222, 785159, 774221, 824356, 817413, 792660, 807394, 785179, 819470, 800083, 823487, 795642, 794115, 784148, 795592, 784692, 817150,…	152	2596	12782	2.26751	3.70793e-10	3.37085e-11	1.92031e-09
GOTERM_CC_FAT	GO:0043228~non-membrane-bounded organelle	70	39.3258	1.47729e-12	801968, 820640, 777061, 774520, 808801, 817614, 783908, 790888, 783234, 806076, 784865, 797358, 814522, 796999, 813039, 800161, 821973, 783507, 789965, 819298, 820085, 815755, 825063, 786754, 787776, 786593, 811901, 791398, 818918, 775114, 798372, 808623, 822623, 780222, 785159, 774221, 824356, 817413, 792660, 807394, 785179, 819470, 800083, 823487, 795642, 794115, 784148, 795592, 784692, 817150,…	152	2596	12782	2.26751	3.70793e-10	3.37085e-11	1.92031e-09
GOTERM_MF_FAT	GO:0005200~structural constituent of cytoskeleton	14	7.86517	1.7014e-12	789384, 777061, 799307, 825063, 803228, 808801, 787776, 800083, 798372, 813039, 795642, 777044, 808606, 795592	148	74	12983	16.5962	4.88307e-10	1.62769e-10	2.25824e-09
SP_PIR_KEYWORDS	hydroxylation	13	7.30337	2.02285e-12	795569, 779750, 781978, 787944, 794122, 777598, 814924, 781103, 821332, 797879, 808600, 812509, 800275	178	71	19235	19.786	6.71578e-10	7.46199e-11	2.74485e-09
KEGG_PATHWAY	hsa04510:Focal adhesion	20	11.236	4.28427e-12	807878, 805802, 795569, 786214, 779750, 781978, 786593, 777851, 787944, 782887, 777044, 800291, 814924, 781103, 825287, 817654, 808600, 797879, 809484, 800275	68	201	5085	7.44074	2.61339e-10	1.30669e-10	4.30861e-09
SP_PIR_KEYWORDS	pyroglutamic acid	11	6.17978	1.03215e-11	786696, 795569, 779750, 814924, 781978, 800291, 781103, 778750, 787944, 797879, 808600	178	46	19235	25.8409	3.42675e-09	3.42675e-10	1.40057e-08
GOTERM_BP_FAT	GO:0007398~ectoderm development	18	10.1124	1.59872e-11	789384, 777061, 799307, 795569, 808801, 817614, 787776, 791029, 802701, 798372, 813039, 797096, 822924, 808606, 814924, 781103, 780222, 808600	138	199	13528	8.86694	2.04317e-08	5.10791e-09	2.60485e-08
INTERPRO	IPR002957:Keratin, type I	10	5.61798	2.07624e-11	801968, 813039, 824356, 825063, 822924, 787776, 808606, 819470, 780222, 783507	164	33	16659	30.7816	6.64397e-09	1.66099e-09	2.80178e-08
INTERPRO	IPR008160:Collagen triple helix repeat	13	7.30337	3.14879e-11	795569, 779750, 781978, 787944, 794122, 777598, 814924, 781103, 821332, 797879, 808600, 812509, 800275	164	84	16659	15.7206	1.00761e-08	2.01523e-09	4.24913e-08
GOTERM_BP_FAT	GO:0008544~epidermis development	17	9.55056	5.02806e-11	777061, 799307, 795569, 808801, 817614, 787776, 791029, 802701, 798372, 813039, 797096, 822924, 808606, 814924, 781103, 780222, 808600	138	184	13528	9.05703	6.42586e-08	1.28517e-08	8.19239e-08
GOTERM_BP_FAT	GO:0034622~cellular macromolecular complex assembly	21	11.7978	6.31105e-11	778031, 817413, 792660, 799393, 778573, 785179, 811901, 786593, 820197, 792713, 784865, 800083, 775114, 773927, 817803, 784692, 817150, 776016, 789965, 809484, 785159	138	318	13528	6.47361	8.06552e-08	1.34425e-08	1.02828e-07
GOTERM_BP_FAT	GO:0034621~cellular macromolecular complex subunit organization	22	12.3596	7.01007e-11	778031, 817413, 792660, 799393, 775001, 778573, 785179, 811901, 786593, 820197, 792713, 784865, 800083, 775114, 773927, 817803, 784692, 817150, 776016, 789965, 809484, 785159	138	357	13528	6.041	8.95887e-08	1.27984e-08	1.14218e-07
SP_PIR_KEYWORDS	collagen	13	7.30337	7.13549e-11	795569, 779750, 781978, 787944, 794122, 777598, 814924, 781103, 821332, 797879, 808600, 812509, 800275	178	95	19235	14.7874	2.36898e-08	2.15362e-09	9.68242e-08
GOTERM_BP_FAT	GO:0007155~cell adhesion	29	16.2921	3.06976e-10	805802, 795569, 802187, 819745, 778750, 777851, 814112, 825287, 803900, 797879, 807878, 776460, 779750, 786214, 802704, 781978, 822268, 787944, 782887, 799146, 825565, 777598, 827099, 800291, 817654, 821332, 809484, 812509, 784099	138	700	13528	4.0612	3.92316e-07	4.90395e-08	5.00167e-07
GOTERM_BP_FAT	GO:0022610~biological adhesion	29	16.2921	3.17151e-10	805802, 795569, 802187, 819745, 778750, 777851, 814112, 825287, 803900, 797879, 807878, 776460, 779750, 786214, 802704, 781978, 822268, 787944, 782887, 799146, 825565, 777598, 827099, 800291, 817654, 821332, 809484, 812509, 784099	138	701	13528	4.05541	4.05319e-07	4.50355e-08	5.16746e-07
SP_PIR_KEYWORDS	Secreted	44	24.7191	5.37397e-10	805802, 800376, 795569, 806598, 825557, 787053, 814112, 784168, 809878, 814924, 802943, 803900, 797879, 807878, 812198, 814132, 776460, 779124, 774625, 779750, 802704, 781978, 773991, 802031, 779476, 787944, 775114, 803627, 799146, 825565, 777598, 811323, 827099, 800291, 781103, 817803, 794913, 814755, 821332, 810689, 808600, 812509, 784099, 800275	178	1689	19235	2.81511	1.78416e-07	1.4868e-08	7.29215e-07
SP_PIR_KEYWORDS	methylation	17	9.55056	8.77482e-10	777061, 808880, 817413, 778031, 792660, 778573, 820197, 784865, 800083, 773927, 796999, 777044, 794612, 784692, 817150, 809484, 785159	178	242	19235	7.59112	2.91324e-07	2.24095e-08	1.19069e-06
SP_PIR_KEYWORDS	phosphoprotein	107	60.1124	1.75497e-09	801968, 820640, 774520, 808801, 779036, 817614, 787957, 790888, 787053, 813039, 788381, 791113, 810375, 821973, 789965, 819298, 808216, 786696, 825063, 777624, 786593, 824801, 811901, 814460, 815796, 791398, 793359, 803627, 798372, 800291, 822623, 814755, 785159, 774221, 817413, 792660, 807394, 802187, 819745, 785179, 795850, 778750, 819470, 795642, 794115, 795592, 780509, 825287, 789384, 801424,…	178	7263	19235	1.59199	5.82648e-07	4.16178e-08	2.38138e-06
GOTERM_BP_FAT	GO:0065004~protein-DNA complex assembly	12	6.74157	1.81975e-09	773927, 817413, 778031, 792660, 799393, 785179, 820197, 817150, 784692, 784865, 789965, 785159	138	91	13528	12.9269	2.32564e-06	2.32564e-07	2.96498e-06
GOTERM_BP_FAT	GO:0065003~macromolecular complex assembly	27	15.1685	2.38137e-09	817413, 792660, 775001, 785179, 784865, 800083, 811190, 814112, 817150, 784692, 789965, 778031, 799393, 778573, 793942, 810832, 811901, 786593, 822268, 820197, 792713, 775114, 773927, 817803, 809484, 776016, 785159	138	665	13528	3.98012	3.04338e-06	2.76671e-07	3.88004e-06
GOTERM_CC_FAT	GO:0000786~nucleosome	11	6.17978	2.9346e-09	773927, 817413, 778031, 792660, 799393, 785179, 820197, 817150, 784692, 784865, 785159	152	63	12782	14.6827	7.36585e-07	6.13821e-08	3.81472e-06
GOTERM_BP_FAT	GO:0043933~macromolecular complex subunit organization	27	15.1685	9.30042e-09	817413, 792660, 775001, 785179, 784865, 800083, 811190, 814112, 817150, 784692, 789965, 778031, 799393, 778573, 793942, 810832, 811901, 786593, 822268, 820197, 792713, 775114, 773927, 817803, 809484, 776016, 785159	138	710	13528	3.72786	1.18859e-05	9.90494e-07	1.51535e-05
GOTERM_CC_FAT	GO:0005576~extracellular region	53	29.7753	1.015e-08	799441, 805802, 800376, 795569, 805019, 806598, 825557, 787053, 814112, 784168, 814924, 797879, 814132, 812198, 786214, 779750, 774625, 786593, 773991, 787944, 782887, 803627, 775114, 799146, 811323, 800291, 817803, 794913, 814755, 821332, 810689, 812509, 819745, 777851, 794122, 809878, 802943, 803900, 807878, 776460, 779124, 781978, 802704, 802031, 779476, 825565, 777598, 827099, 781103, 817654,…	152	2010	12782	2.21735	2.54764e-06	1.95973e-07	1.31941e-05
GOTERM_BP_FAT	GO:0006334~nucleosome assembly	11	6.17978	1.19048e-08	773927, 817413, 778031, 792660, 799393, 785179, 820197, 817150, 784692, 784865, 785159	138	84	13528	12.8371	1.52142e-05	1.17033e-06	1.93969e-05
SP_PIR_KEYWORDS	cell adhesion	20	11.236	1.31731e-08	807878, 805802, 802187, 819745, 786214, 779750, 781978, 778750, 822268, 777851, 777598, 827099, 800291, 825287, 821332, 817654, 803900, 797879, 812509, 784099	178	422	19235	5.12141	4.37346e-06	2.91564e-07	1.78751e-05
SP_PIR_KEYWORDS	palmoplantar keratoderma	7	3.93258	1.37008e-08	789384, 798372, 813039, 777061, 802187, 787776, 822268	178	19	19235	39.8122	4.54865e-06	2.84291e-07	1.85911e-05
GOTERM_BP_FAT	GO:0031497~chromatin assembly	11	6.17978	1.68122e-08	773927, 817413, 778031, 792660, 799393, 785179, 820197, 817150, 784692, 784865, 785159	138	87	13528	12.3945	2.14858e-05	1.53471e-06	2.73927e-05
GOTERM_BP_FAT	GO:0034728~nucleosome organization	11	6.17978	3.22498e-08	773927, 817413, 778031, 792660, 799393, 785179, 820197, 817150, 784692, 784865, 785159	138	93	13528	11.5948	4.12145e-05	2.74768e-06	5.25458e-05
UP_SEQ_FEATURE	region of interest:Triple-helical region	7	3.93258	5.13225e-08	795569, 779750, 781978, 787944, 797879, 808600, 800275	178	23	19113	32.6798	5.07567e-05	6.34473e-06	8.09738e-05
GOTERM_CC_FAT	GO:0032993~protein-DNA complex	11	6.17978	6.44868e-08	773927, 817413, 778031, 792660, 799393, 785179, 820197, 817150, 784692, 784865, 785159	152	86	12782	10.756	1.61861e-05	1.15616e-06	8.38271e-05
GOTERM_MF_FAT	GO:0048407~platelet-derived growth factor binding	6	3.37079	7.60294e-08	795569, 779750, 781103, 787944, 808600, 800275	148	11	12983	47.8489	2.18202e-05	5.45509e-06	0.000100912
SP_PIR_KEYWORDS	chromosomal protein	12	6.74157	1.02125e-07	773927, 817413, 778031, 792660, 799393, 785179, 820197, 806076, 817150, 784692, 784865, 785159	178	145	19235	8.94305	3.3905e-05	1.99445e-06	0.000138578
GOTERM_CC_FAT	GO:0005583~fibrillar collagen	6	3.37079	1.59528e-07	795569, 779124, 814924, 781103, 787944, 808600	152	12	12782	42.0461	4.00406e-05	2.66942e-06	0.000207371
SP_PIR_KEYWORDS	Pyrrolidone carboxylic acid	9	5.05618	1.80189e-07	786696, 827099, 779124, 800291, 781103, 778750, 817803, 797879, 808600	178	67	19235	14.5158	5.98208e-05	3.32347e-06	0.000244505
GOTERM_BP_FAT	GO:0018149~peptide cross-linking	7	3.93258	1.88371e-07	806598, 825557, 798372, 795569, 817614, 800291, 817654	138	26	13528	26.3924	0.00024071	1.5046e-05	0.00030692
SP_PIR_KEYWORDS	duplication	14	7.86517	1.99882e-07	791817, 819745, 817614, 786593, 786439, 778750, 775114, 803627, 799146, 787053, 825557, 806598, 800291, 800275	178	228	19235	6.63537	6.63585e-05	3.49266e-06	0.000271227
SP_PIR_KEYWORDS	cartilage	5	2.80899	2.37411e-07	814112, 802704, 817803, 787944, 808600	178	7	19235	77.187	7.88172e-05	3.94101e-06	0.000322151
INTERPRO	IPR007125:Histone core	8	4.49438	2.50515e-07	773927, 817413, 778031, 792660, 820197, 817150, 784692, 785159	164	45	16659	18.0585	8.01616e-05	1.33607e-05	0.000338056
PIR_SUPERFAMILY	PIRSF002255:collagen alpha 1(I) chain	5	2.80899	2.55384e-07	795569, 814924, 781103, 787944, 808600	114	5	7396	64.8772	1.86428e-05	9.32146e-06	0.000266568
SP_PIR_KEYWORDS	nucleosome core	8	4.49438	2.65741e-07	773927, 817413, 778031, 792660, 820197, 817150, 784692, 785159	178	48	19235	18.0103	8.82222e-05	4.20124e-06	0.000360594
GOTERM_BP_FAT	GO:0006323~DNA packaging	11	6.17978	2.89846e-07	773927, 817413, 778031, 792660, 799393, 785179, 820197, 817150, 784692, 784865, 785159	138	117	13528	9.2164	0.000370355	2.17894e-05	0.000472256
SP_PIR_KEYWORDS	chondroitin sulfate proteoglycan	6	3.37079	3.52761e-07	799146, 806598, 825557, 825565, 802704, 817803	178	17	19235	38.1395	0.00011711	5.32348e-06	0.000478675
GOTERM_BP_FAT	GO:0006333~chromatin assembly or disassembly	11	6.17978	6.23758e-07	773927, 817413, 778031, 792660, 799393, 785179, 820197, 817150, 784692, 784865, 785159	138	127	13528	8.4907	0.000796845	4.42858e-05	0.00101631
INTERPRO	IPR000558:Histone H2B	6	3.37079	6.51892e-07	817413, 778031, 792660, 820197, 817150, 785159	164	18	16659	33.8598	0.000208584	2.98004e-05	0.000879691
UP_SEQ_FEATURE	glycosylation site:O-linked (Gal...)	5	2.80899	8.6395e-07	795569, 821332, 787944, 797879, 808600	178	9	19113	59.6536	0.000854082	9.4934e-05	0.00136308
INTERPRO	IPR009072:Histone-fold	8	4.49438	9.08098e-07	773927, 817413, 778031, 792660, 820197, 817150, 784692, 785159	164	54	16659	15.0488	0.000290549	3.63233e-05	0.00122542
SMART	SM00427:H2B	6	3.37079	1.1211e-06	817413, 778031, 792660, 820197, 817150, 785159	101	18	9079	29.9637	9.97734e-05	9.97734e-05	0.00121699
SP_PIR_KEYWORDS	isopeptide bond	15	8.42697	1.58519e-06	817413, 778031, 792660, 817614, 806076, 805019, 820197, 784865, 800083, 773927, 800291, 784692, 817150, 789965, 785159	178	319	19235	5.08128	0.000526144	2.28816e-05	0.00215098
SP_PIR_KEYWORDS	acetylation	49	27.5281	1.7227e-06	774520, 779036, 795079, 817614, 790888, 783908, 786439, 805019, 784865, 796999, 787053, 800161, 821973, 819298, 820085, 786696, 786754, 786593, 814460, 791398, 801203, 808623, 797096, 785159, 817413, 792660, 775001, 785179, 819470, 800083, 823487, 794115, 780509, 817150, 784692, 789384, 808880, 778031, 799393, 803228, 802031, 822268, 820197, 783768, 773927, 781935, 777044, 794612, 776016	178	2635	19235	2.0095	0.000571772	2.38304e-05	0.00233757
UP_SEQ_FEATURE	domain:TSP N-terminal	6	3.37079	1.89191e-06	777598, 786214, 777851, 821332, 817654, 812509	178	23	19113	28.0112	0.00186935	0.000187093	0.00298491
PIR_SUPERFAMILY	PIRSF002050:histone H2B	6	3.37079	2.0251e-06	817413, 778031, 792660, 820197, 817150, 785159	114	15	7396	25.9509	0.000147821	4.92762e-05	0.00211376
UP_SEQ_FEATURE	repeat:LRR 12	9	5.05618	2.03964e-06	806598, 825557, 812198, 800376, 814132, 779124, 817803, 797879, 789965	178	91	19113	10.6196	0.00201518	0.000183366	0.00321799
UP_SEQ_FEATURE	domain:Fibrillar collagen NC1	5	2.80899	2.23011e-06	795569, 814924, 781103, 787944, 808600	178	11	19113	48.8075	0.00220316	0.000183782	0.00351849
UP_SEQ_FEATURE	cross-link:Glycyl lysine isopeptide (Lys-Gly) (interchain with G-Cter in ubiquitin)	12	6.74157	2.55546e-06	773927, 817413, 778031, 792660, 805019, 820197, 806076, 817150, 784865, 789965, 785159, 800083	178	199	19113	6.47496	0.00252416	0.000194393	0.00403178
INTERPRO	IPR000885:Fibrillar collagen, C-terminal	5	2.80899	2.76334e-06	795569, 814924, 781103, 787944, 808600	164	11	16659	46.1724	0.000883881	9.82476e-05	0.00372892
GOTERM_MF_FAT	GO:0005518~collagen binding	7	3.93258	2.79992e-06	806598, 807878, 779124, 800291, 800499, 821332, 817654	148	36	12983	17.0572	0.000803256	0.000160703	0.00371619
GOTERM_CC_FAT	GO:0005604~basement membrane	9	5.05618	3.67096e-06	805802, 787053, 825565, 777598, 802704, 800291, 814755, 787944, 800275	152	78	12782	9.70294	0.000920989	5.75867e-05	0.00477182
SP_PIR_KEYWORDS	acetylated amino end	9	5.05618	3.97293e-06	796999, 773927, 787053, 799393, 795592, 817614, 786439, 784692, 784865	178	100	19235	9.72556	0.00131815	5.27592e-05	0.00539089
GOTERM_BP_FAT	GO:0001501~skeletal system development	15	8.42697	4.30235e-06	807878, 800376, 795569, 824801, 802704, 787944, 801203, 787053, 825565, 814112, 814924, 781103, 814755, 808600, 812509	138	319	13528	4.60951	0.00548333	0.000289349	0.00700975
SMART	SM00038:COLFI	5	2.80899	4.30988e-06	795569, 814924, 781103, 787944, 808600	101	11	9079	40.8596	0.000383507	0.000191772	0.00467841
UP_SEQ_FEATURE	repeat:LRR 11	9	5.05618	4.82742e-06	806598, 825557, 812198, 800376, 814132, 779124, 817803, 797879, 789965	178	102	19113	9.47439	0.00476295	0.000340965	0.00761616
GOTERM_CC_FAT	GO:0005615~extracellular space	24	13.4831	5.29745e-06	799441, 776460, 795569, 819745, 773991, 802031, 779476, 787944, 794122, 782887, 803627, 775114, 811323, 777598, 814112, 809878, 800291, 781103, 814755, 810689, 817654, 803900, 797879, 784099	152	685	12782	2.94629	0.00132878	7.82124e-05	0.006886
UP_SEQ_FEATURE	repeat:TSP type-3 4	4	2.24719	7.70291e-06	807878, 786214, 777851, 817654	178	5	19113	85.9011	0.00758927	0.000507752	0.0121525
UP_SEQ_FEATURE	domain:TSP C-terminal	4	2.24719	7.70291e-06	807878, 786214, 777851, 817654	178	5	19113	85.9011	0.00758927	0.000507752	0.0121525
UP_SEQ_FEATURE	repeat:TSP type-3 7	4	2.24719	7.70291e-06	807878, 786214, 777851, 817654	178	5	19113	85.9011	0.00758927	0.000507752	0.0121525
UP_SEQ_FEATURE	repeat:TSP type-3 3	4	2.24719	7.70291e-06	807878, 786214, 777851, 817654	178	5	19113	85.9011	0.00758927	0.000507752	0.0121525
UP_SEQ_FEATURE	repeat:TSP type-3 2	4	2.24719	7.70291e-06	807878, 786214, 777851, 817654	178	5	19113	85.9011	0.00758927	0.000507752	0.0121525
UP_SEQ_FEATURE	repeat:TSP type-3 8	4	2.24719	7.70291e-06	807878, 786214, 777851, 817654	178	5	19113	85.9011	0.00758927	0.000507752	0.0121525
UP_SEQ_FEATURE	repeat:TSP type-3 5	4	2.24719	7.70291e-06	807878, 786214, 777851, 817654	178	5	19113	85.9011	0.00758927	0.000507752	0.0121525
UP_SEQ_FEATURE	repeat:TSP type-3 6	4	2.24719	7.70291e-06	807878, 786214, 777851, 817654	178	5	19113	85.9011	0.00758927	0.000507752	0.0121525
UP_SEQ_FEATURE	repeat:TSP type-3 1	4	2.24719	7.70291e-06	807878, 786214, 777851, 817654	178	5	19113	85.9011	0.00758927	0.000507752	0.0121525
INTERPRO	IPR017897:Thrombospondin, type 3 repeat	4	2.24719	9.06527e-06	807878, 786214, 777851, 817654	164	5	16659	81.2634	0.0028967	0.000290048	0.0122324
INTERPRO	IPR008859:Thrombospondin, C-terminal	4	2.24719	9.06527e-06	807878, 786214, 777851, 817654	164	5	16659	81.2634	0.0028967	0.000290048	0.0122324
INTERPRO	IPR003367:Thrombospondin, type 3-like repeat	4	2.24719	9.06527e-06	807878, 786214, 777851, 817654	164	5	16659	81.2634	0.0028967	0.000290048	0.0122324
SP_PIR_KEYWORDS	proteoglycan	7	3.93258	9.98734e-06	806598, 825557, 825565, 814132, 779124, 802704, 817803	178	54	19235	14.008	0.00331032	0.000127523	0.0135514
SP_PIR_KEYWORDS	signal	54	30.3371	1.15778e-05	799441, 805802, 800376, 795569, 777678, 806598, 825557, 814112, 784168, 814924, 797879, 812198, 814132, 786214, 779750, 774625, 773991, 787944, 782887, 802701, 803627, 775114, 799146, 811323, 800291, 817803, 794913, 814755, 821332, 810689, 812509, 802187, 819745, 778750, 777851, 800499, 809878, 802943, 803900, 807878, 776460, 791817, 779124, 781978, 802704, 779476, 825565, 777598, 827099, 781103,…	178	3250	19235	1.79549	0.00383647	0.000142355	0.0157092
UP_SEQ_FEATURE	domain:VWFA 1	5	2.80899	1.18614e-05	779750, 781978, 821332, 797879, 812509	178	16	19113	33.5551	0.0116625	0.000732921	0.0187127
UP_SEQ_FEATURE	repeat:LRR 10	9	5.05618	1.33448e-05	806598, 825557, 812198, 800376, 814132, 779124, 817803, 797879, 789965	178	117	19113	8.25972	0.0131113	0.000776054	0.0210525
UP_SEQ_FEATURE	signal peptide	54	30.3371	1.39157e-05	799441, 805802, 800376, 795569, 777678, 806598, 825557, 814112, 784168, 814924, 797879, 812198, 814132, 786214, 779750, 774625, 773991, 787944, 782887, 802701, 803627, 775114, 799146, 811323, 800291, 817803, 794913, 814755, 821332, 810689, 812509, 802187, 819745, 778750, 777851, 800499, 809878, 802943, 803900, 807878, 776460, 791817, 779124, 781978, 802704, 779476, 825565, 777598, 827099, 781103,…	178	3250	19113	1.7841	0.0136685	0.000764305	0.0219532
SP_PIR_KEYWORDS	collagen binding	4	2.24719	1.50134e-05	806598, 800291, 817803, 800499	178	6	19235	72.0412	0.00497207	0.000178001	0.0203703
UP_SEQ_FEATURE	propeptide:N-terminal propeptide	4	2.24719	1.53007e-05	795569, 781103, 787944, 808600	178	6	19113	71.5843	0.0150186	0.000796131	0.0241379
UP_SEQ_FEATURE	domain:VWFA 2	5	2.80899	1.53991e-05	779750, 781978, 821332, 797879, 812509	178	17	19113	31.5813	0.0151145	0.000761203	0.0242931
UP_SEQ_FEATURE	domain:VWFC	5	2.80899	1.9656e-05	795569, 814924, 817654, 787944, 808600	178	18	19113	29.8268	0.0192522	0.000925284	0.0310076
SP_PIR_KEYWORDS	blocked amino end	8	4.49438	2.25071e-05	781935, 793942, 779750, 781978, 786593, 780509, 797879, 800275	178	92	19235	9.39668	0.00744458	0.000257637	0.0305364
GOTERM_BP_FAT	GO:0006928~cell motion	17	9.55056	2.45848e-05	799307, 819745, 817614, 790888, 778750, 783768, 777851, 782887, 800083, 794115, 776704, 777044, 800291, 821973, 817654, 809484, 819298	138	475	13528	3.50841	0.0309313	0.00156975	0.0400493
GOTERM_CC_FAT	GO:0000785~chromatin	12	6.74157	2.48972e-05	773927, 817413, 774520, 778031, 792660, 799393, 785179, 820197, 817150, 784692, 784865, 785159	152	200	12782	5.04553	0.00622978	0.000347121	0.0323593
UP_SEQ_FEATURE	domain:VWFA 3	4	2.24719	2.65936e-05	779750, 781978, 797879, 812509	178	7	19113	61.3579	0.0259586	0.00119481	0.0419497
SP_PIR_KEYWORDS	actin binding	6	3.37079	3.16032e-05	787053, 794115, 803228, 786593, 790888, 775114	178	40	19235	16.2093	0.0104376	0.000349687	0.0428752
INTERPRO	IPR013032:EGF-like region, conserved site	13	7.30337	3.19901e-05	805802, 807878, 786214, 802704, 778750, 777851, 782887, 825565, 809878, 800291, 814755, 817654, 784099	164	293	16659	4.50693	0.0101848	0.000930203	0.0431603
PIR_SUPERFAMILY	PIRSF005438:class II small leucine-rich proteoglycan	4	2.24719	3.39673e-05	800376, 814132, 779124, 817803	114	5	7396	51.9018	0.00247658	0.000619721	0.0354491
UP_SEQ_FEATURE	repeat:LRR 9	9	5.05618	3.76413e-05	806598, 825557, 812198, 800376, 814132, 779124, 817803, 797879, 789965	178	135	19113	7.15843	0.0365435	0.0016173	0.0593718
GOTERM_BP_FAT	GO:0043623~cellular protein complex assembly	10	5.61798	3.92764e-05	778573, 811901, 786593, 817803, 776016, 792713, 789965, 809484, 775114, 800083	138	162	13528	6.05117	0.0489572	0.00238744	0.0639752
UP_SEQ_FEATURE	repeat:LRR 7	10	5.61798	4.12315e-05	806598, 825557, 812198, 800376, 814132, 779124, 817803, 802943, 797879, 789965	178	177	19113	6.06646	0.0399586	0.00169767	0.065033
UP_SEQ_FEATURE	propeptide:C-terminal propeptide	4	2.24719	4.22597e-05	795569, 814924, 781103, 808600	178	8	19113	53.6882	0.0409343	0.00167043	0.0666542
SP_PIR_KEYWORDS	calcium binding	8	4.49438	4.67668e-05	787053, 814112, 819745, 817614, 786439, 814755, 777851, 817654	178	103	19235	8.39315	0.015407	0.000500744	0.0634411
INTERPRO	IPR000372:Leucine-rich repeat, cysteine-rich flanking region, N-terminal	8	4.49438	5.28223e-05	806598, 825557, 812198, 800376, 814132, 779124, 817803, 802943	164	99	16659	8.20843	0.0167615	0.00140764	0.0712574
SP_PIR_KEYWORDS	egf-like domain	11	6.17978	5.53939e-05	805802, 807878, 825565, 809878, 786214, 802704, 814755, 777851, 817654, 782887, 784099	178	230	19235	5.16817	0.0182232	0.000574562	0.07514
INTERPRO	IPR003129:Laminin G, thrombospondin-type, N-terminal	5	2.80899	5.63159e-05	786214, 777851, 821332, 817654, 812509	164	22	16659	23.0862	0.0178602	0.00138532	0.0759686
GOTERM_BP_FAT	GO:0043066~negative regulation of apoptosis	14	7.86517	6.21682e-05	807878, 819745, 793942, 817614, 786439, 819470, 773991, 779476, 787944, 803627, 794115, 821973, 794612, 817654	138	354	13528	3.87685	0.0763789	0.003605	0.101245
UP_SEQ_FEATURE	domain:Fibronectin type-III 7	5	2.80899	6.53559e-05	805802, 800291, 821332, 782887, 812509	178	24	19113	22.3701	0.0625943	0.00248303	0.103065
UP_SEQ_FEATURE	domain:Fibronectin type-III 8	5	2.80899	6.53559e-05	805802, 800291, 821332, 782887, 812509	178	24	19113	22.3701	0.0625943	0.00248303	0.103065
GOTERM_BP_FAT	GO:0043069~negative regulation of programmed cell death	14	7.86517	7.16884e-05	807878, 819745, 793942, 817614, 786439, 819470, 773991, 779476, 787944, 803627, 794115, 821973, 794612, 817654	138	359	13528	3.82286	0.0875491	0.0039756	0.11674
GOTERM_BP_FAT	GO:0060548~negative regulation of cell death	14	7.86517	7.37374e-05	807878, 819745, 793942, 817614, 786439, 819470, 773991, 779476, 787944, 803627, 794115, 821973, 794612, 817654	138	360	13528	3.81224	0.0899355	0.00391896	0.120075
SP_PIR_KEYWORDS	amyloid	5	2.80899	7.53757e-05	799441, 803900, 794122, 775114, 784099	178	25	19235	21.6124	0.0247151	0.000758066	0.102232
UP_SEQ_FEATURE	repeat:LRR 8	9	5.05618	7.55968e-05	806598, 825557, 812198, 800376, 814132, 779124, 817803, 797879, 789965	178	149	19113	6.48582	0.0720414	0.00276536	0.119206
UP_SEQ_FEATURE	compositionally biased region:Gly-rich	11	6.17978	7.7617e-05	820640, 822924, 779036, 784148, 808801, 808606, 783234, 783507, 792329, 791029, 818918	178	238	19113	4.96277	0.0738937	0.0027379	0.12239
GOTERM_CC_FAT	GO:0015629~actin cytoskeleton	13	7.30337	8.25825e-05	803228, 807394, 778573, 786593, 790888, 822268, 783768, 775114, 796999, 808623, 794115, 800161, 819298	152	269	12782	4.06393	0.0205157	0.00109041	0.107297
SP_PIR_KEYWORDS	cytoskeleton	18	10.1124	8.38578e-05	803228, 808801, 786593, 790888, 778750, 822268, 797358, 775114, 796999, 798372, 808623, 823487, 794115, 777044, 821973, 825287, 789965, 819298	178	636	19235	3.05835	0.0274579	0.000818546	0.11373
SMART	SM00210:TSPN	5	2.80899	8.70355e-05	786214, 777851, 821332, 817654, 812509	101	22	9079	20.4298	0.00771657	0.00257884	0.0944392
SP_PIR_KEYWORDS	actin-binding	11	6.17978	0.000100224	823487, 794115, 803228, 807394, 778573, 786593, 790888, 783768, 825287, 819298, 775114	178	247	19235	4.81247	0.0327285	0.000950291	0.135912
SMART	SM00013:LRRNT	8	4.49438	0.00010356	806598, 825557, 812198, 800376, 814132, 779124, 817803, 802943	101	99	9079	7.26393	0.00917494	0.00230167	0.11236
GOTERM_CC_FAT	GO:0031093~platelet alpha granule lumen	6	3.37079	0.000114516	786214, 800291, 773991, 777851, 817654, 803627	152	41	12782	12.3062	0.0283359	0.00143622	0.148758
SP_PIR_KEYWORDS	Ehlers-Danlos syndrome	4	2.24719	0.000119723	795569, 814924, 781103, 808600	178	11	19235	39.2952	0.0389708	0.00110357	0.162335
INTERPRO	IPR000742:EGF-like, type 3	10	5.61798	0.000125228	805802, 807878, 825565, 809878, 786214, 802704, 814755, 777851, 817654, 784099	164	194	16659	5.23604	0.0392831	0.00285844	0.168857
UP_SEQ_FEATURE	domain:EGF-like 1	8	4.49438	0.000128091	807878, 825565, 809878, 786214, 814755, 777851, 817654, 782887	178	120	19113	7.15843	0.118994	0.00435911	0.201904
GOTERM_CC_FAT	GO:0030934~anchoring collagen	4	2.24719	0.000128865	779750, 821332, 797879, 812509	152	9	12782	37.3743	0.0318297	0.00153916	0.167384
GOTERM_CC_FAT	GO:0042383~sarcolemma	7	3.93258	0.000135635	825557, 787053, 795592, 817614, 779750, 781978, 797879	152	67	12782	8.78574	0.0334736	0.00154638	0.17617
UP_SEQ_FEATURE	repeat:LRR 6	10	5.61798	0.000152998	806598, 825557, 812198, 800376, 814132, 779124, 817803, 802943, 797879, 789965	178	210	19113	5.11316	0.140433	0.00503153	0.241119
SP_PIR_KEYWORDS	epidermolysis bullosa	4	2.24719	0.000158551	798372, 823487, 808801, 787776	178	12	19235	36.0206	0.0512815	0.00142178	0.21493
GOTERM_CC_FAT	GO:0060205~cytoplasmic membrane-bounded vesicle lumen	6	3.37079	0.000161295	786214, 800291, 773991, 777851, 817654, 803627	152	44	12782	11.4671	0.0396797	0.00175882	0.209467
UP_SEQ_FEATURE	region of interest:Linker 2	4	2.24719	0.000161544	801968, 795642, 795592, 783908	178	12	19113	35.7921	0.147668	0.00514092	0.254571
INTERPRO	IPR006210:EGF-like	10	5.61798	0.00016386	805802, 807878, 825565, 809878, 786214, 802704, 814755, 777851, 817654, 784099	164	201	16659	5.05369	0.0510882	0.00348986	0.220894
GOTERM_BP_FAT	GO:0042981~regulation of apoptosis	21	11.7978	0.000168009	807878, 791817, 819745, 793942, 817614, 786439, 773991, 819470, 802031, 779476, 787944, 803627, 800083, 801203, 811190, 777598, 794115, 794612, 821973, 817654, 809484	138	804	13528	2.56046	0.193244	0.00855258	0.273392
GOTERM_BP_FAT	GO:0006461~protein complex assembly	16	8.98876	0.000182064	775001, 778573, 793942, 810832, 811901, 786593, 822268, 792713, 800083, 775114, 811190, 814112, 817803, 776016, 789965, 809484	138	505	13528	3.10587	0.207608	0.00891002	0.29623
GOTERM_BP_FAT	GO:0070271~protein complex biogenesis	16	8.98876	0.000182064	775001, 778573, 793942, 810832, 811901, 786593, 822268, 792713, 800083, 775114, 811190, 814112, 817803, 776016, 789965, 809484	138	505	13528	3.10587	0.207608	0.00891002	0.29623
UP_SEQ_FEATURE	domain:Fibronectin type-III 6	5	2.80899	0.000183984	805802, 800291, 821332, 782887, 812509	178	31	19113	17.3188	0.16638	0.00567064	0.289886
GOTERM_MF_FAT	GO:0005539~glycosaminoglycan binding	9	5.05618	0.000189258	806598, 825557, 807878, 800376, 802704, 800291, 777851, 817654, 794122	148	140	12983	5.63933	0.052873	0.00901282	0.250905
GOTERM_BP_FAT	GO:0043067~regulation of programmed cell death	21	11.7978	0.00019168	807878, 791817, 819745, 793942, 817614, 786439, 773991, 819470, 802031, 779476, 787944, 803627, 800083, 801203, 811190, 777598, 794115, 794612, 821973, 817654, 809484	138	812	13528	2.53523	0.217288	0.00903266	0.311853
GOTERM_BP_FAT	GO:0043588~skin development	5	2.80899	0.00019641	795569, 814924, 781103, 808600, 802701	138	29	13528	16.9015	0.222006	0.00892552	0.319537
GOTERM_CC_FAT	GO:0031983~vesicle lumen	6	3.37079	0.000199761	786214, 800291, 773991, 777851, 817654, 803627	152	46	12782	10.9685	0.0489085	0.00208719	0.25936
GOTERM_BP_FAT	GO:0010941~regulation of cell death	21	11.7978	0.000201287	807878, 791817, 819745, 793942, 817614, 786439, 773991, 819470, 802031, 779476, 787944, 803627, 800083, 801203, 811190, 777598, 794115, 794612, 821973, 817654, 809484	138	815	13528	2.5259	0.226841	0.00883218	0.32746
UP_SEQ_FEATURE	glycosylation site:N-linked (GlcNAc...) (keratan sulfate)	3	1.68539	0.00025428	814132, 779124, 817803	178	3	19113	107.376	0.222378	0.0075927	0.400436
SP_PIR_KEYWORDS	disulfide bond	46	25.8427	0.000264741	799441, 805802, 800376, 795569, 778750, 777851, 806598, 825557, 814112, 784168, 809878, 802943, 803900, 797879, 807878, 812198, 814132, 776460, 791817, 779124, 774625, 786214, 772700, 802704, 773991, 782887, 775114, 802701, 803627, 801203, 799146, 825565, 777598, 811323, 827099, 800291, 817803, 794913, 814755, 817654, 821332, 810689, 808600, 812509, 784099, 800275	178	2924	19235	1.70001	0.0841528	0.00231064	0.358641
GOTERM_BP_FAT	GO:0032956~regulation of actin cytoskeleton organization	7	3.93258	0.000282068	794115, 803228, 810832, 773623, 809484, 819298, 775114	138	89	13528	7.71014	0.302696	0.0119459	0.458593
INTERPRO	IPR016352:Small leucine-rich proteoglycan, class I, decorin/asporin/byglycan	3	1.68539	0.000283625	806598, 825557, 812198	164	3	16659	101.579	0.0867749	0.00565724	0.38206
KEGG_PATHWAY	hsa05322:Systemic lupus erythematosus	8	4.49438	0.000286532	773927, 817413, 778031, 792660, 820197, 817150, 784692, 785159	68	99	5085	6.04278	0.0173291	0.00581005	0.287789
UP_SEQ_FEATURE	repeat:LRR 5	10	5.61798	0.000310842	806598, 825557, 812198, 800376, 814132, 779124, 817803, 802943, 797879, 789965	178	231	19113	4.64833	0.264695	0.00900247	0.489303
SP_PIR_KEYWORDS	cell binding	4	2.24719	0.00032131	779750, 781978, 797879, 800275	178	15	19235	28.8165	0.101198	0.00273196	0.435119
GOTERM_BP_FAT	GO:0032970~regulation of actin filament-based process	7	3.93258	0.000337659	794115, 803228, 810832, 773623, 809484, 819298, 775114	138	92	13528	7.45873	0.350531	0.0138261	0.548741
SMART	SM00181:EGF	10	5.61798	0.000356735	805802, 807878, 825565, 809878, 786214, 802704, 814755, 777851, 817654, 784099	101	201	9079	4.47219	0.0312562	0.00633089	0.386567
GOTERM_MF_FAT	GO:0030247~polysaccharide binding	9	5.05618	0.000361814	806598, 825557, 807878, 800376, 802704, 800291, 777851, 817654, 794122	148	154	12983	5.12667	0.0986481	0.0147275	0.479161
GOTERM_MF_FAT	GO:0001871~pattern binding	9	5.05618	0.000361814	806598, 825557, 807878, 800376, 802704, 800291, 777851, 817654, 794122	148	154	12983	5.12667	0.0986481	0.0147275	0.479161
SP_PIR_KEYWORDS	heterotetramer	6	3.37079	0.000435325	787053, 777061, 822924, 808801, 787776, 780509	178	69	19235	9.39668	0.134596	0.00360746	0.589097
GOTERM_BP_FAT	GO:0051493~regulation of cytoskeleton organization	8	4.49438	0.000462048	794115, 803228, 810832, 773623, 789965, 809484, 819298, 775114	138	136	13528	5.76641	0.446024	0.018288	0.750178
INTERPRO	IPR004001:Actin, conserved site	4	2.24719	0.000468957	796999, 808623, 777044, 797358	164	16	16659	25.3948	0.139379	0.00879062	0.630982
GOTERM_BP_FAT	GO:0007010~cytoskeleton organization	14	7.86517	0.000480927	808880, 825063, 778573, 787776, 786593, 783234, 783768, 800083, 775114, 794115, 795592, 773623, 809484, 819298	138	436	13528	3.14772	0.459236	0.018457	0.780716
UP_SEQ_FEATURE	domain:Fibronectin type-III 9	4	2.24719	0.000482576	805802, 800291, 782887, 812509	178	17	19113	25.265	0.379595	0.0135469	0.758672
GOTERM_BP_FAT	GO:0030855~epithelial cell differentiation	8	4.49438	0.000482923	798372, 799307, 797096, 777598, 808801, 817614, 787776, 783234	138	137	13528	5.72432	0.460615	0.0179928	0.783945
GOTERM_BP_FAT	GO:0060429~epithelium development	10	5.61798	0.000502515	798372, 799307, 797096, 777598, 794115, 808801, 817614, 810832, 787776, 783234	138	227	13528	4.31846	0.473959	0.0181862	0.815626
UP_SEQ_FEATURE	region of interest:Nonhelical region (C-terminal)	3	1.68539	0.000505458	795569, 787944, 808600	178	4	19113	80.5323	0.393484	0.0137936	0.794512
GOTERM_CC_FAT	GO:0031091~platelet alpha granule	6	3.37079	0.000506363	786214, 800291, 773991, 777851, 817654, 803627	152	56	12782	9.00987	0.11938	0.00507226	0.656231
UP_SEQ_FEATURE	disulfide bond	44	24.7191	0.00052449	799441, 805802, 800376, 795569, 778750, 777851, 806598, 825557, 814112, 784168, 809878, 802943, 803900, 797879, 807878, 812198, 814132, 776460, 791817, 779124, 774625, 772700, 786214, 802704, 773991, 782887, 775114, 802701, 803627, 801203, 799146, 825565, 777598, 811323, 827099, 800291, 817803, 794913, 814755, 817654, 810689, 808600, 784099, 800275	178	2819	19113	1.67597	0.404799	0.0139253	0.824311
UP_SEQ_FEATURE	sequence variant	133	74.7191	0.000532316	799441, 820640, 801615, 800376, 779036, 808801, 787957, 790888, 787053, 813039, 788381, 791113, 814924, 821973, 794073, 789965, 823575, 786696, 808216, 814132, 825063, 777624, 811901, 786593, 814460, 822242, 787944, 793359, 802701, 803627, 798372, 808623, 800291, 822623, 814755, 774221, 802187, 807394, 819745, 785179, 819470, 795850, 778750, 800499, 795642, 809878, 795592, 780509, 825287, 789384,…	178	11992	19113	1.19088	0.409391	0.0137623	0.836563
GOTERM_CC_FAT	GO:0043292~contractile fiber	8	4.49438	0.000573414	796999, 823487, 803228, 778573, 795592, 790888, 821973, 822268	152	121	12782	5.55981	0.134085	0.00552193	0.742828
UP_SEQ_FEATURE	repeat:LRR 4	10	5.61798	0.000584394	806598, 825557, 812198, 800376, 814132, 779124, 817803, 802943, 797879, 789965	178	252	19113	4.26097	0.439056	0.0147146	0.918053
GOTERM_BP_FAT	GO:0044087~regulation of cellular component biogenesis	8	4.49438	0.000598592	803228, 810832, 773991, 773623, 817654, 809484, 819298, 775114	138	142	13528	5.52276	0.534773	0.021032	0.970855
GOTERM_BP_FAT	GO:0051129~negative regulation of cellular component organization	8	4.49438	0.000598592	803228, 773991, 773623, 817654, 789965, 809484, 819298, 775114	138	142	13528	5.52276	0.534773	0.021032	0.970855
INTERPRO	IPR001007:von Willebrand factor, type C	5	2.80899	0.000613518	795569, 814924, 817654, 787944, 808600	164	40	16659	12.6974	0.178305	0.010851	0.824744
UP_SEQ_FEATURE	compositionally biased region:Cys-rich	8	4.49438	0.000684404	806598, 825557, 812198, 800376, 814132, 779124, 817803, 802943	178	158	19113	5.43678	0.491915	0.0167852	1.07437
PIR_SUPERFAMILY	PIRSF002479:thrombospondin 3	3	1.68539	0.000687249	807878, 786214, 777851	114	3	7396	64.8772	0.0489479	0.00998708	0.715024
PIR_SUPERFAMILY	PIRSF002490:SLRP_I	3	1.68539	0.000687249	806598, 825557, 812198	114	3	7396	64.8772	0.0489479	0.00998708	0.715024
PIR_SUPERFAMILY	PIRSF002259:collagen VI	3	1.68539	0.000687249	779750, 781978, 797879	114	3	7396	64.8772	0.0489479	0.00998708	0.715024
PIR_SUPERFAMILY	PIRSF002490:class I small leucine-rich proteoglycan, decorin/asporin/byglycan types	3	1.68539	0.000687249	806598, 825557, 812198	114	3	7396	64.8772	0.0489479	0.00998708	0.715024
GOTERM_MF_FAT	GO:0001948~glycoprotein binding	5	2.80899	0.000779292	807878, 786593, 778750, 802031, 817654	148	37	12983	11.8545	0.20048	0.0275805	1.0294
UP_SEQ_FEATURE	domain:Fibronectin type-III 5	5	2.80899	0.000787641	805802, 800291, 821332, 782887, 812509	178	45	19113	11.9307	0.541266	0.0188274	1.23549
SP_PIR_KEYWORDS	skin	3	1.68539	0.000826804	795569, 781103, 808600	178	5	19235	64.8371	0.240133	0.00667548	1.11611
SP_PIR_KEYWORDS	aortic aneurysm	3	1.68539	0.000826804	796999, 795569, 778573	178	5	19235	64.8371	0.240133	0.00667548	1.11611
SP_PIR_KEYWORDS	sulfation	5	2.80899	0.000836557	827099, 779124, 774625, 800291, 817803	178	46	19235	11.7458	0.242592	0.00659372	1.12921
SMART	SM00214:VWC	5	2.80899	0.000934176	795569, 814924, 817654, 787944, 808600	101	40	9079	11.2364	0.079815	0.0137678	1.00942
INTERPRO	IPR013320:Concanavalin A-like lectin/glucanase, subgroup	6	3.37079	0.000944608	807878, 825565, 786214, 802031, 777851, 817654	164	77	16659	7.91527	0.260971	0.0157907	1.2672
SP_PIR_KEYWORDS	glycoprotein	59	33.1461	0.000995308	805802, 800376, 795569, 817614, 786439, 777678, 806598, 825557, 784168, 814924, 810375, 797879, 824481, 812198, 814132, 774625, 786214, 779750, 773991, 787944, 782887, 802701, 803627, 799146, 811323, 800291, 817803, 794913, 814755, 821332, 810689, 812509, 802187, 815022, 819745, 778750, 819470, 777851, 800499, 794122, 809878, 780509, 802943, 772364, 807878, 776460, 779124, 810832, 772700, 781978,…	178	4318	19235	1.47653	0.281512	0.00765905	1.34216
GOTERM_BP_FAT	GO:0032964~collagen biosynthetic process	3	1.68539	0.000998006	795569, 800499, 808600	138	5	13528	58.8174	0.720873	0.0339009	1.61374
SP_PIR_KEYWORDS	citrullination	4	2.24719	0.00103721	773927, 815755, 777061, 784692	178	22	19235	19.6476	0.291448	0.00779969	1.39829
INTERPRO	IPR002035:von Willebrand factor, type A	6	3.37079	0.00106077	779750, 781978, 778750, 821332, 797879, 812509	164	79	16659	7.71488	0.287964	0.0168379	1.422
OMIM_DISEASE	Ullrich congenital muscular dystrophy	3	1.68539	0.00112383	779750, 781978, 797879	73	3	3671	50.2877	0.204088	0.204088	1.4029
OMIM_DISEASE	Bethlem myopathy	3	1.68539	0.00112383	779750, 781978, 797879	73	3	3671	50.2877	0.204088	0.204088	1.4029
GOTERM_BP_FAT	GO:0051674~localization of cell	11	6.17978	0.00113177	799307, 794115, 776704, 819745, 800291, 778750, 783768, 777851, 817654, 809484, 782887	138	307	13528	3.51244	0.764776	0.0373686	1.82816
GOTERM_BP_FAT	GO:0048870~cell motility	11	6.17978	0.00113177	799307, 794115, 776704, 819745, 800291, 778750, 783768, 777851, 817654, 809484, 782887	138	307	13528	3.51244	0.764776	0.0373686	1.82816
GOTERM_BP_FAT	GO:0010035~response to inorganic substance	9	5.05618	0.00114262	801203, 814112, 793942, 787776, 777044, 794612, 817654, 808600, 775114	138	205	13528	4.30371	0.76802	0.0367711	1.84553
GOTERM_BP_FAT	GO:0006916~anti-apoptosis	9	5.05618	0.00117882	807878, 794115, 819745, 817614, 786439, 773991, 821973, 794612, 817654	138	206	13528	4.28282	0.778521	0.0369844	1.90348
GOTERM_MF_FAT	GO:0019838~growth factor binding	7	3.93258	0.00122023	795569, 779750, 781103, 817654, 787944, 808600, 800275	148	105	12983	5.8482	0.295608	0.0381874	1.60751
GOTERM_BP_FAT	GO:0060351~cartilage development involved in endochondral bone morphogenesis	3	1.68539	0.00148707	825565, 787944, 808600	138	6	13528	49.0145	0.850714	0.0453281	2.39558
GOTERM_BP_FAT	GO:0051258~protein polymerization	5	2.80899	0.00149838	811901, 792713, 809484, 775114, 800083	138	49	13528	10.003	0.85286	0.0446026	2.4136
GOTERM_BP_FAT	GO:0006325~chromatin organization	12	6.74157	0.00159874	773927, 817413, 778031, 792660, 799393, 785179, 820197, 806076, 817150, 784692, 784865, 785159	138	378	13528	3.11203	0.870597	0.0464411	2.57328
SMART	SM00327:VWA	6	3.37079	0.00173478	779750, 781978, 778750, 821332, 797879, 812509	101	79	9079	6.82717	0.143182	0.0218337	1.86714
UP_SEQ_FEATURE	domain:EGF-like 2; calcium-binding	5	2.80899	0.00191586	807878, 809878, 786214, 777851, 817654	178	57	19113	9.41898	0.849923	0.0441529	2.98033
UP_SEQ_FEATURE	repeat:LRR 3	10	5.61798	0.00192701	806598, 825557, 812198, 800376, 814132, 779124, 817803, 802943, 797879, 789965	178	299	19113	3.59118	0.851572	0.0433944	2.99743
INTERPRO	IPR006821:Intermediate filament, DNA-binding region	3	1.68539	0.00193479	801968, 795642, 795592	164	7	16659	43.534	0.461912	0.0290799	2.57957
GOTERM_BP_FAT	GO:0016477~cell migration	10	5.61798	0.00198243	799307, 794115, 819745, 800291, 778750, 783768, 777851, 817654, 809484, 782887	138	276	13528	3.55177	0.920823	0.0560083	3.18155
PIR_SUPERFAMILY	PIRSF002337:Actin	4	2.24719	0.00202011	796999, 808623, 777044, 797358	114	17	7396	15.2652	0.137239	0.0243027	2.08859
UP_SEQ_FEATURE	domain:EGF-like 4	5	2.80899	0.00204309	805802, 807878, 825565, 786214, 777851	178	58	19113	9.25659	0.8677	0.0449295	3.17527
GOTERM_CC_FAT	GO:0044427~chromosomal part	13	7.30337	0.00208825	817413, 778031, 774520, 792660, 799393, 785179, 820197, 784865, 773927, 784692, 817150, 789965, 785159	152	386	12782	2.83212	0.408267	0.0192457	2.68079
GOTERM_CC_FAT	GO:0044449~contractile fiber part	7	3.93258	0.00220318	796999, 803228, 778573, 795592, 790888, 821973, 822268	152	113	12782	5.20925	0.425128	0.0195775	2.82639
SP_PIR_KEYWORDS	muscle protein	5	2.80899	0.00226243	796999, 778573, 795592, 790888, 800161	178	60	19235	9.00515	0.528567	0.0165718	3.02671
SP_PIR_KEYWORDS	bone	3	1.68539	0.0022733	814112, 781103, 808600	178	8	19235	40.5232	0.530269	0.0162918	3.04104
UP_SEQ_FEATURE	domain:Fibronectin type-III 14	3	1.68539	0.00230188	805802, 800291, 812509	178	8	19113	40.2662	0.897632	0.0493872	3.57065
UP_SEQ_FEATURE	domain:Fibronectin type-III 15	3	1.68539	0.00230188	805802, 800291, 812509	178	8	19113	40.2662	0.897632	0.0493872	3.57065
GOTERM_BP_FAT	GO:0030834~regulation of actin filament depolymerization	4	2.24719	0.00248758	794115, 803228, 819298, 775114	138	27	13528	14.5228	0.958542	0.0682914	3.9769
SP_PIR_KEYWORDS	Ichthyosis	4	2.24719	0.00259084	777061, 799307, 822924, 802701	178	30	19235	14.4082	0.577377	0.0181581	3.45894
UP_SEQ_FEATURE	domain:Fibronectin type-III 4	5	2.80899	0.00261051	805802, 800291, 821332, 782887, 812509	178	62	19113	8.65939	0.924617	0.0546493	4.04022
GOTERM_BP_FAT	GO:0009611~response to wounding	14	7.86517	0.00280311	799441, 805802, 777061, 795569, 817614, 810832, 778750, 773991, 783768, 775114, 798372, 800291, 817654, 809484	138	530	13528	2.58944	0.97233	0.0750235	4.4706
UP_SEQ_FEATURE	repeat:LRR 1	10	5.61798	0.00292311	806598, 825557, 812198, 800376, 814132, 779124, 817803, 802943, 797879, 789965	178	318	19113	3.37662	0.944711	0.0597408	4.51363
UP_SEQ_FEATURE	repeat:LRR 2	10	5.61798	0.00299245	806598, 825557, 812198, 800376, 814132, 779124, 817803, 802943, 797879, 789965	178	319	19113	3.36603	0.948386	0.0598815	4.61835
SP_PIR_KEYWORDS	leucine-rich repeat	10	5.61798	0.00303904	806598, 825557, 812198, 800376, 814132, 779124, 817803, 802943, 797879, 789965	178	322	19235	3.35596	0.635963	0.020832	4.04595
GOTERM_BP_FAT	GO:0030029~actin filament-based process	9	5.05618	0.00314545	794115, 778573, 786593, 800161, 773623, 783768, 809484, 819298, 775114	138	241	13528	3.66083	0.982158	0.0820977	5.00356
GOTERM_CC_FAT	GO:0005694~chromosome	14	7.86517	0.00315261	817413, 778031, 774520, 792660, 799393, 785179, 806076, 820197, 784865, 773927, 784692, 817150, 789965, 785159	152	460	12782	2.55932	0.547313	0.0269594	4.02149
SP_PIR_KEYWORDS	ubl conjugation	14	7.86517	0.00317121	817413, 778031, 792660, 806076, 805019, 820197, 791398, 784865, 800083, 773927, 784692, 817150, 789965, 785159	178	588	19235	2.5729	0.651638	0.0212908	4.21841
INTERPRO	IPR005819:Histone H5	3	1.68539	0.00327436	799393, 785179, 784865	164	9	16659	33.8598	0.649892	0.0465851	4.32931
GOTERM_BP_FAT	GO:0008064~regulation of actin polymerization or depolymerization	5	2.80899	0.00336142	794115, 803228, 809484, 819298, 775114	138	61	13528	8.03516	0.986474	0.0857477	5.33834
INTERPRO	IPR018159:Spectrin/alpha-actinin	4	2.24719	0.00338058	815755, 798372, 823487, 803228	164	31	16659	13.107	0.661631	0.0460212	4.46681
GOTERM_MF_FAT	GO:0050840~extracellular matrix binding	4	2.24719	0.00340848	806598, 825557, 817654, 803900	148	27	12983	12.996	0.624653	0.0933425	4.43056
UP_SEQ_FEATURE	domain:Fibronectin type-III 10	3	1.68539	0.00365463	805802, 800291, 812509	178	10	19113	32.2129	0.973245	0.0712344	5.61295
UP_SEQ_FEATURE	domain:Fibronectin type-III 13	3	1.68539	0.00365463	805802, 800291, 812509	178	10	19113	32.2129	0.973245	0.0712344	5.61295
UP_SEQ_FEATURE	domain:Fibronectin type-III 11	3	1.68539	0.00365463	805802, 800291, 812509	178	10	19113	32.2129	0.973245	0.0712344	5.61295
GOTERM_BP_FAT	GO:0030832~regulation of actin filament length	5	2.80899	0.00377771	794115, 803228, 809484, 819298, 775114	138	63	13528	7.78008	0.99207	0.0939996	5.98052
GOTERM_BP_FAT	GO:0051276~chromosome organization	13	7.30337	0.00378821	817413, 778031, 792660, 799393, 785179, 806076, 820197, 784865, 773927, 784692, 817150, 789965, 785159	138	485	13528	2.62758	0.992176	0.0924535	5.99666
GOTERM_MF_FAT	GO:0003779~actin binding	11	6.17978	0.00396735	823487, 794115, 803228, 807394, 778573, 786593, 790888, 783768, 825287, 819298, 775114	148	326	12983	2.95998	0.680467	0.0985203	5.13945
SP_PIR_KEYWORDS	endonexin fold	3	1.68539	0.00438505	787053, 817614, 786439	178	11	19235	29.4714	0.76754	0.0287591	5.789
GOTERM_MF_FAT	GO:0005178~integrin binding	5	2.80899	0.00443203	795569, 817654, 803900, 782887, 784099	148	59	12983	7.43415	0.720519	0.100787	5.72516
UP_SEQ_FEATURE	glycosylation site:O-linked (Xyl...) (chondroitin sulfate)	3	1.68539	0.00443966	799146, 825565, 812509	178	11	19113	29.2845	0.98773	0.0842501	6.77949
SMART	SM00150:SPEC	4	2.24719	0.0046598	815755, 798372, 823487, 803228	101	31	9079	11.5989	0.340116	0.0506345	4.94379
UP_SEQ_FEATURE	domain:EGF-like 3; calcium-binding	4	2.24719	0.00481457	807878, 809878, 786214, 777851	178	37	19113	11.6083	0.991546	0.0893443	7.33182
GOTERM_BP_FAT	GO:0031333~negative regulation of protein complex assembly	4	2.24719	0.00483333	803228, 773991, 819298, 775114	138	34	13528	11.5328	0.997954	0.11433	7.59065
INTERPRO	IPR001611:Leucine-rich repeat	8	4.49438	0.00501784	806598, 825557, 812198, 800376, 814132, 779124, 817803, 802943	164	213	16659	3.81518	0.800062	0.064873	6.56307
SP_PIR_KEYWORDS	dwarfism	4	2.24719	0.00510157	807878, 781103, 787944, 808600	178	38	19235	11.3749	0.816961	0.032747	6.70488
UP_SEQ_FEATURE	domain:EGF-like 3	5	2.80899	0.00518372	805802, 825565, 814755, 817654, 782887	178	75	19113	7.15843	0.994143	0.0941186	7.87267
INTERPRO	IPR013091:EGF calcium-binding	5	2.80899	0.00542361	807878, 809878, 786214, 814755, 777851	164	72	16659	7.05412	0.824529	0.0672436	7.07598
GOTERM_BP_FAT	GO:0048705~skeletal system morphogenesis	6	3.37079	0.00559181	825565, 814112, 802704, 824801, 787944, 808600	138	112	13528	5.25155	0.999228	0.12874	8.73155
SP_PIR_KEYWORDS	polymorphism	124	69.6629	0.00563018	799441, 820640, 801615, 800376, 779036, 808801, 787957, 787053, 788381, 791113, 814924, 794073, 789965, 823575, 786696, 808216, 825063, 777624, 811901, 786593, 814460, 822242, 787944, 793359, 803627, 798372, 808623, 800291, 822623, 814755, 774221, 802187, 807394, 819745, 785179, 819470, 795850, 800499, 795642, 809878, 780509, 825287, 789384, 785555, 778573, 822268, 820197, 791029, 827099, 777044,…	178	11550	19235	1.16014	0.846569	0.0354061	7.37527
GOTERM_BP_FAT	GO:0007517~muscle organ development	8	4.49438	0.00566761	805802, 825565, 799393, 778573, 783908, 800161, 783768, 797879	138	211	13528	3.71674	0.9993	0.128076	8.84484
GOTERM_CC_FAT	GO:0005916~fascia adherens	3	1.68539	0.00586266	798372, 803228, 822268	152	10	12782	25.2276	0.771418	0.0480048	7.35857
GOTERM_BP_FAT	GO:0007015~actin filament organization	5	2.80899	0.0060848	794115, 786593, 773623, 809484, 775114	138	72	13528	6.80757	0.99959	0.134499	9.466
PIR_SUPERFAMILY	PIRSF038219:histone H1	3	1.68539	0.00610079	799393, 785179, 784865	114	8	7396	24.3289	0.360278	0.0618237	6.18774
GOTERM_MF_FAT	GO:0008201~heparin binding	6	3.37079	0.00626123	807878, 800376, 800291, 777851, 817654, 794122	148	103	12983	5.11008	0.835134	0.129479	7.99845
GOTERM_BP_FAT	GO:0001958~endochondral ossification	3	1.68539	0.00628749	825565, 787944, 808600	138	12	13528	24.5072	0.999684	0.136326	9.76634
KEGG_PATHWAY	hsa05130:Pathogenic Escherichia coli infection	5	2.80899	0.00643957	777044, 811901, 819470, 792713, 800083	68	57	5085	6.5596	0.325703	0.0938233	6.29057
INTERPRO	IPR004000:Actin/actin-like	4	2.24719	0.00649225	796999, 808623, 777044, 797358	164	39	16659	10.4184	0.875605	0.0770361	8.4143
GOTERM_BP_FAT	GO:0033043~regulation of organelle organization	8	4.49438	0.00658092	794115, 803228, 810832, 773623, 789965, 809484, 819298, 775114	138	217	13528	3.61397	0.999784	0.139879	10.1995
GOTERM_BP_FAT	GO:0051216~cartilage development	5	2.80899	0.00670087	825565, 814112, 802704, 787944, 808600	138	74	13528	6.62358	0.999815	0.139934	10.376
GOTERM_MF_FAT	GO:0030246~carbohydrate binding	11	6.17978	0.00700364	806598, 825557, 807878, 777061, 800376, 802704, 800291, 802031, 777851, 817654, 794122	148	354	12983	2.72586	0.866961	0.134181	8.90656
GOTERM_BP_FAT	GO:0016337~cell-cell adhesion	9	5.05618	0.00704733	814112, 802187, 819745, 781978, 802704, 778750, 822268, 821332, 787944	138	276	13528	3.1966	0.999881	0.144299	10.884
SP_PIR_KEYWORDS	annexin	3	1.68539	0.00712498	787053, 817614, 786439	178	14	19235	23.1561	0.906889	0.0438034	9.24692
UP_SEQ_FEATURE	repeat:Annexin 2	3	1.68539	0.00721288	787053, 817614, 786439	178	14	19113	23.0092	0.999222	0.126357	10.7932
UP_SEQ_FEATURE	repeat:Annexin 3	3	1.68539	0.00721288	787053, 817614, 786439	178	14	19113	23.0092	0.999222	0.126357	10.7932
UP_SEQ_FEATURE	repeat:Annexin 4	3	1.68539	0.00721288	787053, 817614, 786439	178	14	19113	23.0092	0.999222	0.126357	10.7932
UP_SEQ_FEATURE	repeat:Annexin 1	3	1.68539	0.00721288	787053, 817614, 786439	178	14	19113	23.0092	0.999222	0.126357	10.7932
UP_SEQ_FEATURE	domain:Fibronectin type-III 2	6	3.37079	0.00726852	805802, 800291, 821332, 777678, 782887, 812509	178	130	19113	4.95583	0.999264	0.125067	10.8721
UP_SEQ_FEATURE	domain:Fibronectin type-III 3	5	2.80899	0.00740347	805802, 800291, 821332, 782887, 812509	178	83	19113	6.46846	0.999357	0.12508	11.063
UP_SEQ_FEATURE	domain:Fibronectin type-III 1	6	3.37079	0.00750165	805802, 800291, 821332, 777678, 782887, 812509	178	131	19113	4.918	0.999417	0.124521	11.2017
GOTERM_MF_FAT	GO:0004859~phospholipase inhibitor activity	3	1.68539	0.00780127	787053, 817614, 786439	148	12	12983	21.9307	0.894363	0.139163	9.87297
INTERPRO	IPR018502:Annexin repeat	3	1.68539	0.00801539	787053, 817614, 786439	164	14	16659	21.767	0.923866	0.0909726	10.291
INTERPRO	IPR018252:Annexin repeat, conserved site	3	1.68539	0.00801539	787053, 817614, 786439	164	14	16659	21.767	0.923866	0.0909726	10.291
INTERPRO	IPR005818:Histone H1/H5	3	1.68539	0.00801539	799393, 785179, 784865	164	14	16659	21.767	0.923866	0.0909726	10.291
INTERPRO	IPR001464:Annexin	3	1.68539	0.00801539	787053, 817614, 786439	164	14	16659	21.767	0.923866	0.0909726	10.291
GOTERM_BP_FAT	GO:0030036~actin cytoskeleton organization	8	4.49438	0.00815089	794115, 778573, 786593, 773623, 783768, 809484, 819298, 775114	138	226	13528	3.47005	0.999971	0.162455	12.4841
SP_PIR_KEYWORDS	calcium/phospholipid-binding	3	1.68539	0.0081717	787053, 817614, 786439	178	15	19235	21.6124	0.934398	0.0491959	10.5366
GOTERM_BP_FAT	GO:0050818~regulation of coagulation	4	2.24719	0.00817882	787053, 777061, 786439, 817654	138	41	13528	9.5638	0.999972	0.16048	12.5242
INTERPRO	IPR006209:EGF	6	3.37079	0.00823544	805802, 825565, 802704, 814755, 817654, 784099	164	127	16659	4.79902	0.929083	0.0901804	10.5592
GOTERM_BP_FAT	GO:0060348~bone development	6	3.37079	0.00824891	825565, 814112, 814924, 824801, 787944, 808600	138	123	13528	4.7819	0.999975	0.159315	12.6249
SMART	SM00268:ACTIN	4	2.24719	0.0088918	796999, 808623, 777044, 797358	101	39	9079	9.2196	0.548378	0.0845351	9.2403
GOTERM_BP_FAT	GO:0007162~negative regulation of cell adhesion	4	2.24719	0.00933083	819745, 817654, 803900, 808600	138	43	13528	9.11898	0.999994	0.175715	14.1651
GOTERM_BP_FAT	GO:0006029~proteoglycan metabolic process	4	2.24719	0.00933083	806598, 825557, 802704, 787944	138	43	13528	9.11898	0.999994	0.175715	14.1651
INTERPRO	IPR008957:Fibronectin, type III-like fold	7	3.93258	0.00952391	805802, 800291, 821332, 797879, 777678, 782887, 812509	164	184	16659	3.86443	0.953218	0.100211	12.1146
GOTERM_BP_FAT	GO:0010639~negative regulation of organelle organization	5	2.80899	0.00957532	803228, 773623, 789965, 819298, 775114	138	82	13528	5.97738	0.999995	0.177312	14.5096
SP_PIR_KEYWORDS	Cardiomyopathy	4	2.24719	0.00978241	798372, 795592, 783908, 822268	178	48	19235	9.00515	0.961755	0.0576145	12.4881
GOTERM_BP_FAT	GO:0030031~cell projection assembly	5	2.80899	0.00998282	819745, 783768, 777851, 809484, 819298	138	83	13528	5.90536	0.999997	0.181553	15.0809
SMART	SM00335:ANX	3	1.68539	0.0100271	787053, 817614, 786439	101	14	9079	19.2624	0.592174	0.0857867	10.3625
SMART	SM00526:H15	3	1.68539	0.0100271	799393, 785179, 784865	101	14	9079	19.2624	0.592174	0.0857867	10.3625
INTERPRO	IPR003961:Fibronectin, type III	7	3.93258	0.0110702	805802, 800291, 821332, 797879, 777678, 782887, 812509	164	190	16659	3.74239	0.971624	0.111961	13.948
GOTERM_BP_FAT	GO:0030032~lamellipodium assembly	3	1.68539	0.0111333	819745, 809484, 819298	138	16	13528	18.3804	0.999999	0.197581	16.6745
GOTERM_BP_FAT	GO:0060350~endochondral bone morphogenesis	3	1.68539	0.0111333	825565, 787944, 808600	138	16	13528	18.3804	0.999999	0.197581	16.6745
GOTERM_BP_FAT	GO:0010810~regulation of cell-substrate adhesion	4	2.24719	0.0112281	819745, 810832, 817654, 808600	138	46	13528	8.52426	0.999999	0.196395	16.8047
SP_PIR_KEYWORDS	myosin	4	2.24719	0.0115449	807394, 778573, 800161, 783768	178	51	19235	8.47544	0.978831	0.0665268	14.5782
GOTERM_MF_FAT	GO:0008092~cytoskeletal protein binding	13	7.30337	0.0120158	803228, 807394, 778573, 786593, 790888, 822268, 783768, 775114, 787053, 823487, 794115, 825287, 819298	148	504	12983	2.2627	0.968865	0.19494	14.8238
GOTERM_MF_FAT	GO:0055102~lipase inhibitor activity	3	1.68539	0.0121386	787053, 817614, 786439	148	15	12983	17.5446	0.969956	0.186315	14.9642
GOTERM_BP_FAT	GO:0001568~blood vessel development	8	4.49438	0.0123503	825557, 787053, 777598, 795569, 819745, 781103, 817654, 808600	138	245	13528	3.20095	1	0.211043	18.3297
GOTERM_BP_FAT	GO:0009628~response to abiotic stimulus	10	5.61798	0.0125602	777598, 814112, 795569, 793942, 787776, 821973, 817654, 808600, 809484, 802701	138	368	13528	2.66383	1	0.211445	18.6121
GOTERM_BP_FAT	GO:0007160~cell-matrix adhesion	5	2.80899	0.0126647	795569, 786214, 800291, 778750, 782887	138	89	13528	5.50725	1	0.210274	18.7523
GOTERM_BP_FAT	GO:0030155~regulation of cell adhesion	6	3.37079	0.0127573	819745, 810832, 817654, 803900, 808600, 775114	138	137	13528	4.29324	1	0.208963	18.8764
SP_PIR_KEYWORDS	actin capping	3	1.68539	0.0129916	803228, 819298, 775114	178	19	19235	17.0624	0.986983	0.0733377	16.2591
GOTERM_BP_FAT	GO:0043254~regulation of protein complex assembly	5	2.80899	0.0131521	803228, 773991, 809484, 819298, 775114	138	90	13528	5.44605	1	0.21204	19.4034
GOTERM_CC_FAT	GO:0014704~intercalated disc	3	1.68539	0.0131609	798372, 803228, 822268	152	15	12782	16.8184	0.964039	0.101715	15.8203
KEGG_PATHWAY	hsa05416:Viral myocarditis	5	2.80899	0.01381	778573, 777044, 778750, 783768, 809484	68	71	5085	5.26616	0.571849	0.156045	13.0514
PIR_SUPERFAMILY	PIRSF002359:annexin I	3	1.68539	0.0138182	787053, 817614, 786439	114	12	7396	16.2193	0.637875	0.119241	13.5185
GOTERM_BP_FAT	GO:0001944~vasculature development	8	4.49438	0.0139528	825557, 787053, 777598, 795569, 819745, 781103, 817654, 808600	138	251	13528	3.12443	1	0.220737	20.4623
GOTERM_BP_FAT	GO:0002062~chondrocyte differentiation	3	1.68539	0.0140088	825565, 802704, 787944	138	18	13528	16.3382	1	0.218847	20.5358
SP_PIR_KEYWORDS	methylated amino acid	3	1.68539	0.0143486	796999, 777044, 784692	178	20	19235	16.2093	0.991756	0.0793988	17.808
INTERPRO	IPR018097:EGF-like calcium-binding, conserved site	5	2.80899	0.0146329	807878, 809878, 786214, 814755, 777851	164	96	16659	5.29059	0.991059	0.141154	18.0386
INTERPRO	IPR001881:EGF-like calcium-binding	5	2.80899	0.0146329	807878, 809878, 786214, 814755, 777851	164	96	16659	5.29059	0.991059	0.141154	18.0386
GOTERM_BP_FAT	GO:0043244~regulation of protein complex disassembly	4	2.24719	0.0148512	794115, 803228, 819298, 775114	138	51	13528	7.68855	1	0.22772	21.6349
SP_PIR_KEYWORDS	chromosomal rearrangement	8	4.49438	0.0149083	808216, 809878, 778573, 790888, 781103, 814460, 808600, 820085	178	279	19235	3.09855	0.993173	0.0810489	18.4391
GOTERM_BP_FAT	GO:0001502~cartilage condensation	3	1.68539	0.015554	814112, 802704, 787944	138	19	13528	15.4783	1	0.234421	22.5408
GOTERM_CC_FAT	GO:0030018~Z disc	4	2.24719	0.0169343	803228, 795592, 821973, 822268	152	46	12782	7.31236	0.986253	0.12538	19.9097
GOTERM_BP_FAT	GO:0060349~bone morphogenesis	3	1.68539	0.0171688	825565, 787944, 808600	138	20	13528	14.7043	1	0.252644	24.5852
SP_PIR_KEYWORDS	phospholipid binding	3	1.68539	0.0172367	787053, 817614, 786439	178	22	19235	14.7357	0.996888	0.0917251	21.0165
GOTERM_BP_FAT	GO:0008360~regulation of cell shape	4	2.24719	0.0173063	800291, 778750, 773623, 783768	138	54	13528	7.26141	1	0.251552	24.7569
GOTERM_BP_FAT	GO:0030833~regulation of actin filament polymerization	4	2.24719	0.0173063	803228, 809484, 819298, 775114	138	54	13528	7.26141	1	0.251552	24.7569
KEGG_PATHWAY	hsa05412:Arrhythmogenic right ventricular cardiomyopathy (ARVC)	5	2.80899	0.0173662	798372, 795592, 777044, 783908, 822268	68	76	5085	4.9197	0.656527	0.163148	16.1537
GOTERM_BP_FAT	GO:0031589~cell-substrate adhesion	5	2.80899	0.0174843	795569, 786214, 800291, 778750, 782887	138	98	13528	5.00148	1	0.250993	24.9786
GOTERM_BP_FAT	GO:0006954~inflammatory response	9	5.05618	0.0175835	799441, 777061, 817614, 810832, 800291, 773991, 778750, 817654, 809484	138	325	13528	2.71465	1	0.249475	25.102
UP_SEQ_FEATURE	compositionally biased region:Ser-rich	10	5.61798	0.0177549	823575, 777624, 822924, 784148, 808801, 824801, 803652, 814460, 783234, 793359	178	425	19113	2.5265	1	0.267163	24.6212
GOTERM_BP_FAT	GO:0051494~negative regulation of cytoskeleton organization	4	2.24719	0.0181719	803228, 773623, 819298, 775114	138	55	13528	7.12938	1	0.253953	25.8296
SMART	SM00060:FN3	7	3.93258	0.0182598	805802, 800291, 821332, 797879, 777678, 782887, 812509	101	190	9079	3.31178	0.806047	0.13852	18.1308
SP_PIR_KEYWORDS	dermatan sulfate	2	1.1236	0.0183197	806598, 825557	178	2	19235	108.062	0.997842	0.0957344	22.1895
SP_PIR_KEYWORDS	keratan sulfate	2	1.1236	0.0183197	802704, 817803	178	2	19235	108.062	0.997842	0.0957344	22.1895
UP_SEQ_FEATURE	site:Cleavage; by procollagen N-endopeptidase	2	1.1236	0.0184361	787944, 808600	178	2	19113	107.376	1	0.271889	25.4418
UP_SEQ_FEATURE	site:Cleavage; by procollagen C-endopeptidase	2	1.1236	0.0184361	787944, 808600	178	2	19113	107.376	1	0.271889	25.4418
UP_SEQ_FEATURE	site:Aspirin-acetylated lysine	2	1.1236	0.0184361	780509, 803627	178	2	19113	107.376	1	0.271889	25.4418
UP_SEQ_FEATURE	region of interest:Nonhelical region (N-terminal)	2	1.1236	0.0184361	795569, 808600	178	2	19113	107.376	1	0.271889	25.4418
INTERPRO	IPR018316:Tubulin/FtsZ, 2-layer sandwich domain	3	1.68539	0.0193333	811901, 792713, 800083	164	22	16659	13.8517	0.998064	0.177351	23.1602
GOTERM_CC_FAT	GO:0030863~cortical cytoskeleton	4	2.24719	0.020035	794115, 803228, 777044, 819298	152	49	12782	6.86466	0.993779	0.142672	23.1321
SP_PIR_KEYWORDS	ectodermal dysplasia	3	1.68539	0.0203492	789384, 813039, 787776	178	24	19235	13.5077	0.998914	0.104247	24.3441
GOTERM_BP_FAT	GO:0051693~actin filament capping	3	1.68539	0.0206009	803228, 819298, 775114	138	22	13528	13.3676	1	0.279947	28.7633
INTERPRO	IPR017975:Tubulin, conserved site	3	1.68539	0.0210402	811901, 792713, 800083	164	23	16659	13.2495	0.998891	0.186333	24.9456
GOTERM_CC_FAT	GO:0048770~pigment granule	5	2.80899	0.0210713	801203, 787053, 791817, 778573, 809484	152	89	12782	4.72428	0.99523	0.145482	24.1821
GOTERM_CC_FAT	GO:0042470~melanosome	5	2.80899	0.0210713	801203, 787053, 791817, 778573, 809484	152	89	12782	4.72428	0.99523	0.145482	24.1821
SMART	SM00179:EGF_CA	5	2.80899	0.0212849	807878, 809878, 786214, 814755, 777851	101	96	9079	4.68183	0.85263	0.147488	20.8281
GOTERM_MF_FAT	GO:0030674~protein binding, bridging	5	2.80899	0.0219486	798372, 817614, 781978, 781103, 821332	148	94	12983	4.66612	0.998287	0.298024	25.5143
SP_PIR_KEYWORDS	heparin-binding	4	2.24719	0.0220636	807878, 800291, 817654, 794122	178	65	19235	6.64996	0.999393	0.110925	26.121
GOTERM_BP_FAT	GO:0007507~heart development	7	3.93258	0.0221654	825565, 795569, 778573, 810832, 814755, 783768, 787944	138	215	13528	3.19164	1	0.294848	30.595
GOTERM_BP_FAT	GO:0006952~defense response	13	7.30337	0.0222083	799441, 777061, 817614, 810832, 778750, 773991, 820197, 800083, 801203, 811190, 800291, 817654, 809484	138	615	13528	2.07216	1	0.292352	30.6446
GOTERM_BP_FAT	GO:0050953~sensory perception of light stimulus	7	3.93258	0.0226152	814132, 777598, 807394, 779124, 787944, 803900, 808600	138	216	13528	3.17687	1	0.293918	31.1133
GOTERM_BP_FAT	GO:0007601~visual perception	7	3.93258	0.0226152	814132, 777598, 807394, 779124, 787944, 803900, 808600	138	216	13528	3.17687	1	0.293918	31.1133
INTERPRO	IPR003008:Tubulin/FtsZ, GTPase domain	3	1.68539	0.0228075	811901, 792713, 800083	164	24	16659	12.6974	0.999378	0.195186	26.7535
INTERPRO	IPR000217:Tubulin	3	1.68539	0.0228075	811901, 792713, 800083	164	24	16659	12.6974	0.999378	0.195186	26.7535
GOTERM_CC_FAT	GO:0030057~desmosome	3	1.68539	0.0229163	798372, 802187, 822268	152	20	12782	12.6138	0.997029	0.15317	26.0187
SP_PIR_KEYWORDS	angiogenesis	4	2.24719	0.0229616	825565, 800291, 784099, 800275	178	66	19235	6.5492	0.999553	0.113525	27.0363
GOTERM_CC_FAT	GO:0005901~caveola	4	2.24719	0.0234276	775001, 819745, 810832, 800083	152	52	12782	6.46862	0.997395	0.152349	26.5203
GOTERM_CC_FAT	GO:0005589~collagen type VI	2	1.1236	0.0234883	779750, 797879	152	2	12782	84.0921	0.997435	0.148913	26.5798
GOTERM_CC_FAT	GO:0005584~collagen type I	2	1.1236	0.0234883	781103, 808600	152	2	12782	84.0921	0.997435	0.148913	26.5798
INTERPRO	IPR013111:EGF, extracellular	4	2.24719	0.0238058	805802, 778750, 814755, 782887	164	63	16659	6.44948	0.999552	0.197711	27.7569
GOTERM_BP_FAT	GO:0030100~regulation of endocytosis	4	2.24719	0.023865	819745, 810832, 809484, 784099	138	61	13528	6.42813	1	0.304531	32.5347
UP_SEQ_FEATURE	repeat:Spectrin 1	3	1.68539	0.0239581	798372, 823487, 803228	178	26	19113	12.3896	1	0.334017	31.7913
UP_SEQ_FEATURE	repeat:Spectrin 2	3	1.68539	0.0239581	798372, 823487, 803228	178	26	19113	12.3896	1	0.334017	31.7913
COG_ONTOLOGY	Cell division and chromosome partitioning	4	2.24719	0.0239793	798372, 823487, 788381, 789965	13	106	1950	5.66038	0.156251	0.156251	11.7616
GOTERM_MF_FAT	GO:0032403~protein complex binding	7	3.93258	0.0240596	799146, 795569, 822242, 817654, 803900, 782887, 784099	148	196	12983	3.13296	0.999079	0.307793	27.6201
GOTERM_BP_FAT	GO:0030835~negative regulation of actin filament depolymerization	3	1.68539	0.0242928	803228, 819298, 775114	138	24	13528	12.2536	1	0.306123	33.0148
GOTERM_BP_FAT	GO:0001906~cell killing	3	1.68539	0.0242928	801203, 803627, 800083	138	24	13528	12.2536	1	0.306123	33.0148
UP_SEQ_FEATURE	domain:CH 1	3	1.68539	0.0257196	823487, 786593, 825287	178	27	19113	11.9307	1	0.34916	33.7078
UP_SEQ_FEATURE	domain:CH 2	3	1.68539	0.0257196	823487, 786593, 825287	178	27	19113	11.9307	1	0.34916	33.7078
GOTERM_MF_FAT	GO:0019901~protein kinase binding	6	3.37079	0.0258179	791113, 777044, 786593, 778750, 822268, 789965	148	147	12983	3.58053	0.999451	0.312953	29.3318
GOTERM_BP_FAT	GO:0050680~negative regulation of epithelial cell proliferation	3	1.68539	0.0262326	808801, 810832, 783234	138	25	13528	11.7635	1	0.323277	35.152
GOTERM_BP_FAT	GO:0048730~epidermis morphogenesis	3	1.68539	0.0262326	781103, 791029, 808600	138	25	13528	11.7635	1	0.323277	35.152
KEGG_PATHWAY	hsa04350:TGF-beta signaling pathway	5	2.80899	0.0270695	806598, 807878, 786214, 777851, 817654	68	87	5085	4.29767	0.812504	0.212697	24.1177
GOTERM_CC_FAT	GO:0031674~I band	4	2.24719	0.0271123	803228, 795592, 821973, 822268	152	55	12782	6.11579	0.998991	0.166028	30.0438
UP_SEQ_FEATURE	cross-link:Isoglutamyl lysine isopeptide (Gln-Lys) (interchain with K-?)	2	1.1236	0.0275271	817614, 800291	178	3	19113	71.5843	1	0.364	35.6219
GOTERM_BP_FAT	GO:0050819~negative regulation of coagulation	3	1.68539	0.0282331	787053, 777061, 786439	138	26	13528	11.311	1	0.340267	37.2888
GOTERM_CC_FAT	GO:0030017~sarcomere	5	2.80899	0.0287625	803228, 795592, 790888, 821973, 822268	152	98	12782	4.29041	0.999341	0.171242	31.5708
GOTERM_BP_FAT	GO:0030216~keratinocyte differentiation	4	2.24719	0.0292636	798372, 799307, 797096, 817614	138	66	13528	5.94115	1	0.347199	38.3636
GOTERM_BP_FAT	GO:0001503~ossification	5	2.80899	0.02938	825565, 814112, 814924, 787944, 808600	138	115	13528	4.26213	1	0.345214	38.4839
GOTERM_CC_FAT	GO:0005938~cell cortex	6	3.37079	0.0294817	794115, 803228, 777044, 786593, 783768, 819298	152	146	12782	3.45584	0.999453	0.171203	32.2265
GOTERM_MF_FAT	GO:0042802~identical protein binding	14	7.86517	0.0296263	819745, 793942, 810832, 786593, 802031, 787944, 782887, 799146, 811190, 781103, 821973, 782936, 817654, 808600	148	640	12983	1.91894	0.999822	0.33702	32.9119
GOTERM_BP_FAT	GO:0001952~regulation of cell-matrix adhesion	3	1.68539	0.0302927	819745, 810832, 817654	138	27	13528	10.8921	1	0.350795	39.4197
GOTERM_BP_FAT	GO:0044270~nitrogen compound catabolic process	4	2.24719	0.0304145	799146, 786696, 817849, 811190	138	67	13528	5.85248	1	0.348876	39.5435
GOTERM_BP_FAT	GO:0032271~regulation of protein polymerization	4	2.24719	0.0315889	803228, 809484, 819298, 775114	138	68	13528	5.76641	1	0.356669	40.7257
SP_PIR_KEYWORDS	tandem repeat	4	2.24719	0.0319268	806598, 825557, 800376, 786593	178	75	19235	5.7633	0.999979	0.152727	35.6153
GOTERM_BP_FAT	GO:0032963~collagen metabolic process	3	1.68539	0.0324102	795569, 800499, 808600	138	28	13528	10.5031	1	0.361056	41.5394
GOTERM_BP_FAT	GO:0030837~negative regulation of actin filament polymerization	3	1.68539	0.0324102	803228, 819298, 775114	138	28	13528	10.5031	1	0.361056	41.5394
GOTERM_BP_FAT	GO:0014706~striated muscle tissue development	5	2.80899	0.0327326	805802, 825565, 778573, 800161, 783768	138	119	13528	4.11886	1	0.360908	41.856
GOTERM_BP_FAT	GO:0030030~cell projection organization	9	5.05618	0.0336016	819745, 810832, 777044, 773991, 783768, 777851, 809484, 782887, 819298	138	368	13528	2.39745	1	0.365558	42.7013
SP_PIR_KEYWORDS	motor protein	5	2.80899	0.0337839	807394, 778573, 800161, 783768, 789965	178	132	19235	4.09325	0.999989	0.158762	37.2712
GOTERM_BP_FAT	GO:0032272~negative regulation of protein polymerization	3	1.68539	0.0345841	803228, 819298, 775114	138	29	13528	10.1409	1	0.371061	43.6431
GOTERM_MF_FAT	GO:0005544~calcium-dependent phospholipid binding	3	1.68539	0.0346522	787053, 817614, 786439	148	26	12983	10.1219	0.99996	0.368761	37.3801
SP_PIR_KEYWORDS	calcium	14	7.86517	0.0347467	807878, 803228, 802187, 819745, 786214, 817614, 786439, 777851, 802701, 775114, 787053, 809878, 814755, 817654	178	803	19235	1.88402	0.999992	0.160744	38.1141
SP_PIR_KEYWORDS	smooth muscle	2	1.1236	0.0363057	796999, 778573	178	4	19235	54.0309	0.999995	0.165193	39.4568
SP_PIR_KEYWORDS	heat shock	2	1.1236	0.0363057	821973, 800499	178	4	19235	54.0309	0.999995	0.165193	39.4568
GOTERM_BP_FAT	GO:0009913~epidermal cell differentiation	4	2.24719	0.0365214	798372, 799307, 797096, 817614	138	72	13528	5.44605	1	0.384416	45.4577
UP_SEQ_FEATURE	region of interest:Central fibrous rod domain	2	1.1236	0.0365343	798372, 823487	178	4	19113	53.6882	1	0.447716	44.4124
UP_SEQ_FEATURE	repeat:Plectin 13	2	1.1236	0.0365343	798372, 823487	178	4	19113	53.6882	1	0.447716	44.4124
UP_SEQ_FEATURE	repeat:Plectin 15	2	1.1236	0.0365343	798372, 823487	178	4	19113	53.6882	1	0.447716	44.4124
UP_SEQ_FEATURE	repeat:Plectin 12	2	1.1236	0.0365343	798372, 823487	178	4	19113	53.6882	1	0.447716	44.4124
UP_SEQ_FEATURE	region of interest:Globular 1	2	1.1236	0.0365343	798372, 823487	178	4	19113	53.6882	1	0.447716	44.4124
UP_SEQ_FEATURE	domain:VWFA 4	2	1.1236	0.0365343	797879, 812509	178	4	19113	53.6882	1	0.447716	44.4124
UP_SEQ_FEATURE	repeat:Plectin 17	2	1.1236	0.0365343	798372, 823487	178	4	19113	53.6882	1	0.447716	44.4124
UP_SEQ_FEATURE	repeat:Plectin 14	2	1.1236	0.0365343	798372, 823487	178	4	19113	53.6882	1	0.447716	44.4124
UP_SEQ_FEATURE	repeat:Plectin 16	2	1.1236	0.0365343	798372, 823487	178	4	19113	53.6882	1	0.447716	44.4124
UP_SEQ_FEATURE	region of interest:Globular 2	2	1.1236	0.0365343	798372, 823487	178	4	19113	53.6882	1	0.447716	44.4124
GOTERM_BP_FAT	GO:0060537~muscle tissue development	5	2.80899	0.0381656	805802, 825565, 778573, 800161, 783768	138	125	13528	3.92116	1	0.394882	46.9547
OMIM_DISEASE	Epidermolysis bullosa simplex, Koebner type	2	1.1236	0.0388469	808801, 787776	73	2	3671	50.2877	0.999679	0.982076	39.215
OMIM_DISEASE	Epidermolytic hyperkeratosis	2	1.1236	0.0388469	777061, 822924	73	2	3671	50.2877	0.999679	0.982076	39.215
OMIM_DISEASE	Epidermolysis bullosa simplex, Dowling-Meara type	2	1.1236	0.0388469	808801, 787776	73	2	3671	50.2877	0.999679	0.982076	39.215
OMIM_DISEASE	Epidermolysis bullosa simplex, Koebner, Dowling-Meara, and Weber-Cockayne types, 131900, 131760	2	1.1236	0.0388469	808801, 787776	73	2	3671	50.2877	0.999679	0.982076	39.215
OMIM_DISEASE	Epidermolysis bullosa simplex, Weber-Cockayne type	2	1.1236	0.0388469	808801, 787776	73	2	3671	50.2877	0.999679	0.982076	39.215
OMIM_DISEASE	Pachyonychia congenita, Jackson-Lawler type	2	1.1236	0.0388469	789384, 813039	73	2	3671	50.2877	0.999679	0.982076	39.215
GOTERM_BP_FAT	GO:0044259~multicellular organismal macromolecule metabolic process	3	1.68539	0.039096	795569, 800499, 808600	138	31	13528	9.48668	1	0.39931	47.7846
GOTERM_BP_FAT	GO:0043589~skin morphogenesis	2	1.1236	0.0399017	781103, 808600	138	4	13528	49.0145	1	0.402645	48.4934
GOTERM_BP_FAT	GO:0010627~regulation of protein kinase cascade	7	3.93258	0.0410707	799146, 801203, 793942, 810832, 786593, 802031, 779476	138	249	13528	2.75583	1	0.408715	49.5057
GOTERM_BP_FAT	GO:0001936~regulation of endothelial cell proliferation	3	1.68539	0.0414314	786696, 819745, 817654	138	32	13528	9.19022	1	0.408459	49.8143
GOTERM_CC_FAT	GO:0016459~myosin complex	4	2.24719	0.0414839	807394, 778573, 800161, 783768	152	65	12782	5.1749	0.999976	0.22847	42.3488
GOTERM_BP_FAT	GO:0010038~response to metal ion	5	2.80899	0.0420584	814112, 787776, 777044, 817654, 775114	138	129	13528	3.79957	1	0.410226	50.3465
GOTERM_CC_FAT	GO:0030016~myofibril	5	2.80899	0.0424746	803228, 795592, 790888, 821973, 822268	152	111	12782	3.78793	0.999981	0.228474	43.1186
GOTERM_BP_FAT	GO:0046700~heterocycle catabolic process	4	2.24719	0.0432091	799146, 786696, 817849, 811190	138	77	13528	5.09241	1	0.415862	51.3094
PIR_SUPERFAMILY	PIRSF002306:tubulin	3	1.68539	0.0438118	811901, 792713, 800083	114	22	7396	8.84689	0.96201	0.304679	37.3512
GOTERM_BP_FAT	GO:0006195~purine nucleotide catabolic process	3	1.68539	0.043818	786696, 817849, 811190	138	33	13528	8.91173	1	0.41738	51.8118
UP_SEQ_FEATURE	repeat:Plectin 11	2	1.1236	0.0454585	798372, 823487	178	5	19113	42.9506	1	0.518263	52.003
UP_SEQ_FEATURE	repeat:Plectin 9	2	1.1236	0.0454585	798372, 823487	178	5	19113	42.9506	1	0.518263	52.003
UP_SEQ_FEATURE	repeat:Plectin 8	2	1.1236	0.0454585	798372, 823487	178	5	19113	42.9506	1	0.518263	52.003
UP_SEQ_FEATURE	repeat:Plectin 10	2	1.1236	0.0454585	798372, 823487	178	5	19113	42.9506	1	0.518263	52.003
GOTERM_CC_FAT	GO:0030485~smooth muscle contractile fiber	2	1.1236	0.0464285	796999, 778573	152	4	12782	42.0461	0.999993	0.242329	46.0973
UP_SEQ_FEATURE	glycosylation site:N-linked (GlcNAc...)	49	27.5281	0.0473112	805802, 800376, 777678, 825557, 806598, 784168, 814924, 810375, 797879, 824481, 814132, 812198, 786214, 779750, 773991, 787944, 782887, 802701, 799146, 811323, 800291, 817803, 794913, 814755, 821332, 810689, 812509, 815022, 802187, 819745, 778750, 777851, 800499, 809878, 802943, 772364, 807878, 776460, 772700, 781978, 802704, 779476, 825565, 777598, 781103, 817654, 808600, 800275, 784099	178	4129	19113	1.27427	1	0.527145	53.4519
UP_SEQ_FEATURE	domain:EGF-like 2	4	2.24719	0.0483812	805802, 825565, 814755, 782887	178	88	19113	4.88075	1	0.529775	54.27
SP_PIR_KEYWORDS	host-virus interaction	7	3.93258	0.0485747	799146, 808880, 809878, 810375, 819470, 805019, 784099	178	285	19235	2.65415	1	0.213049	49.1187
GOTERM_BP_FAT	GO:0032989~cellular component morphogenesis	9	5.05618	0.0487948	777598, 794115, 778573, 777044, 800291, 773991, 783768, 809484, 782887	138	397	13528	2.22232	1	0.449815	55.7397
GOTERM_BP_FAT	GO:0006930~substrate-bound cell migration, cell extension	2	1.1236	0.0496277	783768, 777851	138	5	13528	39.2116	1	0.452468	56.3669
SP_PIR_KEYWORDS	basement membrane	3	1.68539	0.0499657	787053, 825565, 800275	178	39	19235	8.31245	1	0.215811	50.1189
GOTERM_BP_FAT	GO:0030193~regulation of blood coagulation	3	1.68539	0.0512725	787053, 777061, 817654	138	36	13528	8.16908	1	0.460503	57.5812
GOTERM_BP_FAT	GO:0045087~innate immune response	5	2.80899	0.0516594	801203, 777061, 811190, 773991, 800083	138	138	13528	3.55177	1	0.460033	57.8622
GOTERM_MF_FAT	GO:0019900~kinase binding	6	3.37079	0.0527936	791113, 777044, 786593, 778750, 822268, 789965	148	179	12983	2.94043	1	0.491759	51.3194
INTERPRO	IPR001609:Myosin head, motor region	3	1.68539	0.0531738	807394, 778573, 783768	164	38	16659	8.01942	1	0.384725	52.1613
GOTERM_BP_FAT	GO:0044236~multicellular organismal metabolic process	3	1.68539	0.0538516	795569, 800499, 808600	138	37	13528	7.9483	1	0.471303	59.4215
UP_SEQ_FEATURE	glycosylation site:O-linked (GalNAc...)	4	2.24719	0.0539275	799146, 812198, 777598, 800291	178	92	19113	4.66854	1	0.564256	58.2987
UP_SEQ_FEATURE	region of interest:Coil 2B	2	1.1236	0.0543006	795642, 795592	178	6	19113	35.7921	1	0.561381	58.5574
UP_SEQ_FEATURE	repeat:Plectin 5	2	1.1236	0.0543006	798372, 823487	178	6	19113	35.7921	1	0.561381	58.5574
UP_SEQ_FEATURE	repeat:Plectin 7	2	1.1236	0.0543006	798372, 823487	178	6	19113	35.7921	1	0.561381	58.5574
UP_SEQ_FEATURE	region of interest:Coil 2A	2	1.1236	0.0543006	795642, 795592	178	6	19113	35.7921	1	0.561381	58.5574
UP_SEQ_FEATURE	repeat:Plectin 4	2	1.1236	0.0543006	798372, 823487	178	6	19113	35.7921	1	0.561381	58.5574
UP_SEQ_FEATURE	repeat:Plectin 6	2	1.1236	0.0543006	798372, 823487	178	6	19113	35.7921	1	0.561381	58.5574
UP_SEQ_FEATURE	repeat:Plectin 3	2	1.1236	0.0543006	798372, 823487	178	6	19113	35.7921	1	0.561381	58.5574
UP_SEQ_FEATURE	site:Not glycated	2	1.1236	0.0543006	780509, 803627	178	6	19113	35.7921	1	0.561381	58.5574
SP_PIR_KEYWORDS	plasma	4	2.24719	0.0545181	799146, 800291, 773991, 803627	178	93	19235	4.64782	1	0.230598	53.2664
GOTERM_MF_FAT	GO:0015643~toxin binding	2	1.1236	0.0553533	802187, 803627	148	5	12983	35.0892	1	0.493868	53.0368
GOTERM_MF_FAT	GO:0005509~calcium ion binding	17	9.55056	0.0562362	807878, 803228, 802187, 819745, 786214, 817614, 786439, 777851, 802701, 775114, 787053, 811190, 814112, 809878, 800161, 814755, 817654	148	919	12983	1.62273	1	0.485446	53.616
GOTERM_BP_FAT	GO:0007266~Rho protein signal transduction	3	1.68539	0.0564758	794115, 819745, 781103	138	38	13528	7.73913	1	0.484873	61.2169
GOTERM_BP_FAT	GO:0032535~regulation of cellular component size	7	3.93258	0.0575201	794115, 803228, 810832, 809484, 782887, 819298, 775114	138	271	13528	2.53211	1	0.48829	61.9104
GOTERM_CC_FAT	GO:0001527~microfibril	2	1.1236	0.0576971	774625, 814755	152	5	12782	33.6368	1	0.287526	53.8151
OMIM_DISEASE	Ehlers-Danlos syndrome, type I	2	1.1236	0.0577085	814924, 808600	73	3	3671	33.5251	0.999994	0.982086	52.6139
GOTERM_BP_FAT	GO:0019800~peptide cross-linking via chondroitin 4-sulfate glycosaminoglycan	2	1.1236	0.0592558	806598, 825557	138	6	13528	32.6763	1	0.495801	63.0374
PIR_SUPERFAMILY	PIRSF002328:myosin heavy chain	2	1.1236	0.0597396	778573, 783768	114	4	7396	32.4386	0.988854	0.36216	47.4266
GOTERM_CC_FAT	GO:0016023~cytoplasmic membrane-bounded vesicle	12	6.74157	0.0612926	801203, 825557, 787053, 791817, 778573, 786214, 800291, 773991, 777851, 817654, 809484, 803627	152	550	12782	1.83474	1	0.297284	56.0542
GOTERM_BP_FAT	GO:0010033~response to organic substance	13	7.30337	0.0618503	795569, 819745, 781978, 800499, 802701, 775114, 811190, 814112, 794115, 821973, 817654, 808600, 784099	138	721	13528	1.76751	1	0.50812	64.6638
GOTERM_CC_FAT	GO:0030141~secretory granule	6	3.37079	0.0623795	786214, 800291, 773991, 777851, 817654, 803627	152	180	12782	2.80307	1	0.296336	56.7111
KEGG_PATHWAY	hsa04810:Regulation of actin cytoskeleton	7	3.93258	0.0625505	794115, 777044, 800291, 778750, 783768, 809484, 775114	68	215	5085	2.43468	0.980554	0.388914	47.7745
SP_PIR_KEYWORDS	nucleosome	2	1.1236	0.0626722	799393, 784865	178	7	19235	30.8748	1	0.258026	58.4487
UP_SEQ_FEATURE	repeat:Plectin 2	2	1.1236	0.0630612	798372, 823487	178	7	19113	30.679	1	0.612238	64.2171
UP_SEQ_FEATURE	domain:Fibronectin type-III 16	2	1.1236	0.0630612	800291, 812509	178	7	19113	30.679	1	0.612238	64.2171
UP_SEQ_FEATURE	repeat:Plectin 1	2	1.1236	0.0630612	798372, 823487	178	7	19113	30.679	1	0.612238	64.2171
GOTERM_CC_FAT	GO:0005913~cell-cell adherens junction	3	1.68539	0.0640145	798372, 803228, 822268	152	35	12782	7.20789	1	0.297632	57.6821
GOTERM_BP_FAT	GO:0043242~negative regulation of protein complex disassembly	3	1.68539	0.0646074	803228, 819298, 775114	138	41	13528	7.17285	1	0.520893	66.3183
SMART	SM00242:MYSc	3	1.68539	0.0653572	807394, 778573, 783768	101	38	9079	7.09666	0.99756	0.370442	51.988
GOTERM_MF_FAT	GO:0004035~alkaline phosphatase activity	2	1.1236	0.0660532	784168, 811323	148	6	12983	29.241	1	0.52967	59.6267
GOTERM_MF_FAT	GO:0030020~extracellular matrix structural constituent conferring tensile strength	2	1.1236	0.0660532	787944, 812509	148	6	12983	29.241	1	0.52967	59.6267
INTERPRO	IPR001101:Plectin repeat	2	1.1236	0.0665251	798372, 823487	164	7	16659	29.0226	1	0.448649	60.5042
GOTERM_CC_FAT	GO:0005593~FACIT collagen	2	1.1236	0.0688333	821332, 812509	152	6	12782	28.0307	1	0.311285	60.4284
GOTERM_BP_FAT	GO:0000902~cell morphogenesis	8	4.49438	0.0700568	777598, 794115, 777044, 800291, 773991, 783768, 809484, 782887	138	356	13528	2.2029	1	0.547679	69.3769
GOTERM_CC_FAT	GO:0044433~cytoplasmic vesicle part	6	3.37079	0.0708869	786214, 800291, 773991, 777851, 817654, 803627	152	187	12782	2.69814	1	0.313828	61.5479
SP_PIR_KEYWORDS	stress-induced protein	2	1.1236	0.0713006	821973, 800499	178	8	19235	27.0154	1	0.285671	63.349
UP_SEQ_FEATURE	domain:Collagen-like 5	2	1.1236	0.0717411	797879, 794122	178	8	19113	26.8441	1	0.655974	69.104
UP_SEQ_FEATURE	region of interest:Nonhelical region	2	1.1236	0.0717411	781978, 797879	178	8	19113	26.8441	1	0.655974	69.104
UP_SEQ_FEATURE	domain:Collagen-like 4	2	1.1236	0.0717411	797879, 794122	178	8	19113	26.8441	1	0.655974	69.104
UP_SEQ_FEATURE	glycosylation site:N-linked (Glc) (glycation)	2	1.1236	0.0717411	780509, 803627	178	8	19113	26.8441	1	0.655974	69.104
GOTERM_CC_FAT	GO:0031988~membrane-bounded vesicle	12	6.74157	0.0733876	801203, 825557, 787053, 791817, 778573, 786214, 800291, 773991, 777851, 817654, 809484, 803627	152	568	12782	1.77659	1	0.317931	62.8717
GOTERM_BP_FAT	GO:0060627~regulation of vesicle-mediated transport	4	2.24719	0.0736633	819745, 810832, 809484, 784099	138	96	13528	4.08454	1	0.563394	71.2556
GOTERM_BP_FAT	GO:0008285~negative regulation of cell proliferation	8	4.49438	0.0742404	786696, 777598, 827099, 808801, 819745, 810832, 783234, 817654	138	361	13528	2.17239	1	0.563275	71.546
SMART	SM00250:PLEC	2	1.1236	0.0746234	798372, 823487	101	7	9079	25.6832	0.998995	0.389224	56.9099
GOTERM_CC_FAT	GO:0044448~cell cortex part	4	2.24719	0.0750525	794115, 803228, 777044, 819298	152	83	12782	4.05263	1	0.31885	63.7296
GOTERM_BP_FAT	GO:0051495~positive regulation of cytoskeleton organization	3	1.68539	0.0760128	794115, 789965, 809484	138	45	13528	6.53527	1	0.569134	72.4207
GOTERM_BP_FAT	GO:0002526~acute inflammatory response	4	2.24719	0.0773062	777061, 810832, 800291, 773991	138	98	13528	4.00118	1	0.572497	73.043
GOTERM_CC_FAT	GO:0031410~cytoplasmic vesicle	13	7.30337	0.0777078	791817, 778573, 786214, 773991, 777851, 803627, 801203, 787053, 825557, 811190, 800291, 817654, 809484	152	642	12782	1.7028	1	0.323258	65.0601
GOTERM_MF_FAT	GO:0003774~motor activity	5	2.80899	0.0777236	807394, 778573, 800161, 783768, 789965	148	142	12983	3.08884	1	0.576858	65.8327
GOTERM_BP_FAT	GO:0002228~natural killer cell mediated immunity	2	1.1236	0.0782225	801203, 800083	138	8	13528	24.5072	1	0.573966	73.4759
GOTERM_BP_FAT	GO:0051893~regulation of focal adhesion formation	2	1.1236	0.0782225	810832, 817654	138	8	13528	24.5072	1	0.573966	73.4759
GOTERM_BP_FAT	GO:0042267~natural killer cell mediated cytotoxicity	2	1.1236	0.0782225	801203, 800083	138	8	13528	24.5072	1	0.573966	73.4759
GOTERM_BP_FAT	GO:0009967~positive regulation of signal transduction	7	3.93258	0.0794168	793942, 819745, 786593, 802031, 779476, 817654, 809484	138	295	13528	2.32611	1	0.576741	74.0303
GOTERM_CC_FAT	GO:0005577~fibrinogen complex	2	1.1236	0.0798388	800291, 817654	152	7	12782	24.0263	1	0.325682	66.0951
GOTERM_CC_FAT	GO:0016461~unconventional myosin complex	2	1.1236	0.0798388	807394, 800161	152	7	12782	24.0263	1	0.325682	66.0951
SP_PIR_KEYWORDS	structural protein	2	1.1236	0.07985	777044, 783908	178	9	19235	24.0137	1	0.311582	67.6717
UP_SEQ_FEATURE	domain:Fibronectin type-III 12	2	1.1236	0.080341	805802, 812509	178	9	19113	23.8614	1	0.693734	73.3238
GOTERM_BP_FAT	GO:0008217~regulation of blood pressure	4	2.24719	0.081027	796999, 811190, 780509, 781103	138	100	13528	3.92116	1	0.581417	74.7606
GOTERM_MF_FAT	GO:0008307~structural constituent of muscle	3	1.68539	0.081733	823487, 778573, 800161	148	42	12983	6.26593	1	0.582716	67.7524
GOTERM_BP_FAT	GO:0051651~maintenance of location in cell	3	1.68539	0.084952	791817, 786593, 803627	138	48	13528	6.12681	1	0.596538	76.4608
GOTERM_BP_FAT	GO:0006979~response to oxidative stress	5	2.80899	0.0852384	801203, 777061, 793942, 773991, 808600	138	164	13528	2.98869	1	0.59491	76.5806
GOTERM_MF_FAT	GO:0004551~nucleotide diphosphatase activity	2	1.1236	0.0870931	784168, 811323	148	8	12983	21.9307	1	0.594156	70.1632
GOTERM_MF_FAT	GO:0030898~actin-dependent ATPase activity	2	1.1236	0.0870931	800161, 783768	148	8	12983	21.9307	1	0.594156	70.1632
GOTERM_BP_FAT	GO:0002040~sprouting angiogenesis	2	1.1236	0.087563	819745, 817654	138	9	13528	21.7842	1	0.602331	77.5316
SP_PIR_KEYWORDS	methylated carboxyl end	2	1.1236	0.0883211	783908, 809484	178	10	19235	21.6124	1	0.3359	71.4847
GOTERM_CC_FAT	GO:0043205~fibril	2	1.1236	0.0907151	774625, 814755	152	8	12782	21.023	1	0.357266	70.9506
GOTERM_BP_FAT	GO:0009166~nucleotide catabolic process	3	1.68539	0.094191	786696, 817849, 811190	138	51	13528	5.76641	1	0.627576	80.0482
GOTERM_MF_FAT	GO:0046332~SMAD binding	3	1.68539	0.0954649	795569, 814924, 781103	148	46	12983	5.72106	1	0.617055	73.5974
SP_PIR_KEYWORDS	beta-hydroxyasparagine	2	1.1236	0.0967148	777851, 817654	178	11	19235	19.6476	1	0.358754	74.8481
SP_PIR_KEYWORDS	glycation	2	1.1236	0.0967148	780509, 803627	178	11	19235	19.6476	1	0.358754	74.8481
GOTERM_BP_FAT	GO:0006911~phagocytosis, engulfment	2	1.1236	0.0968095	817654, 784099	138	10	13528	19.6058	1	0.635324	80.9674
GOTERM_BP_FAT	GO:0045109~intermediate filament organization	2	1.1236	0.0968095	825063, 787776	138	10	13528	19.6058	1	0.635324	80.9674
GOTERM_BP_FAT	GO:0001909~leukocyte mediated cytotoxicity	2	1.1236	0.0968095	801203, 800083	138	10	13528	19.6058	1	0.635324	80.9674
GOTERM_BP_FAT	GO:0055002~striated muscle cell development	3	1.68539	0.0973328	805802, 778573, 783768	138	52	13528	5.65552	1	0.634571	81.1463
GOTERM_BP_FAT	GO:0051291~protein heterooligomerization	3	1.68539	0.0973328	811190, 810832, 822268	138	52	13528	5.65552	1	0.634571	81.1463
GOTERM_CC_FAT	GO:0031982~vesicle	13	7.30337	0.0987888	791817, 778573, 786214, 773991, 777851, 803627, 801203, 787053, 825557, 811190, 800291, 817654, 809484	152	670	12782	1.63164	1	0.377922	74.1306
UP_SEQ_FEATURE	active site:Nucleophile	5	2.80899	0.0989347	801615, 776460, 776704, 791817, 794913	178	189	19113	2.84065	1	0.765699	80.6728
GOTERM_MF_FAT	GO:0016209~antioxidant activity	3	1.68539	0.0989951	801203, 793942, 803627	148	47	12983	5.59934	1	0.619056	74.9328
KEGG_PATHWAY	hsa04530:Tight junction	5	2.80899	0.0993274	803228, 778573, 777044, 783768, 800618	68	134	5085	2.79028	0.998307	0.507887	65.0791
