# Supplementary material for: Proteomic Analysis Reveals Age-related Changes in Tendon Matrix Composition, with Age- and Injury-specific Matrix Fragmentation
Source: J Biol Chem. 2014 Jul 30;289(37):25867–78. doi: 10.1074/jbc.M114.566554 (PMC4162187; doi:10.1074/jbc.M114.566554)
Supplement: Supplemental Data [file supp_M114.566554_jbc.M114.566554-3.xlsx]

## Sheet: Normal
Condition	Protein	Amino acid before	Peptide sequence	Amino acid after	Position in amino acid sequence		TABLE A. Neopeptides identified in normal old tendon only, young tendon only and young and old tendon. Neopeptides shown were identified by Mascot with a significant score more than once per donor and in ≥2 donors. In the peptide sequence column* denotes neopeptides identified in previous studies (18) , and ° denotes peptides seen in diseased study (Table B). Amino acids shown in red represent th…
Old Tendon Only	Decorin	A	GPFQQR°	G	17 - 22
	COMP	V	ADSNVVLDTTMR	G	705 - 716
		F	CFSQENIIWANLR*°	Y	724 - 736
		C	PDGTPSPCHEK*°	A	228 - 238
		N	AEVTLTDFR	S	522 - 530
	COL1A2	L	LGAPGILGLPGSR	G	867 - 879
	COL6A2	A	GDEGNSGPDGPPGDRGGPGER	G	346 – 356#
	COL6A3	D	LEDFLK	N	2569 - 2574
		R	GPEGGRGDFG	M	534 - 543
	COL12A1	L	ANIASKP	S	2471 - 2477
		P	PTVTSTVLK	R	1045 - 1053
Young Tendon Only	Decorin	D	LEPLGPVCPFR°	C	51 - 58
		Y	WEIQPSTFR	C	338 - 346
	COMP	Q	GQTPLGTELGPQMLR°	E	21- 35
		E	LGPQMLR	E	29 - 35
		K	NTVMECDACGMQP*	A	63 - 75
		N	PFRAVAEPGIQLK°	A	624 - 636
		N	PFRAVAEPGIQLKAVK	S	624 - 639
		G	VACTQTASGAR	C	98 – 108
	Lumican	K	LHINHNNLTES	V	124 - 134
	COL6A3	K	AELLAHLRQL	Q	696 - 705
		H	DAMHETLCPGVSDVSR	A	1813 - 1828
		R	EGAVPIGIGIGNADITEMQTI	S	1154 - 1174
		D	PEELVK°	I	1371- 1376
		I	SFIPDFAVAIPTFR	Q	1175 - 1188
		A	SIALTQR	G	1763 – 1769#
		G	TVQQVISER	V	1192 - 1200
	COL12A1	S	DGEGNPSPGQGR	T	2012 - 2019
		G	MECLTR°	A	27 - 31
		D	PDDTHAYNVADFESLSR	I	1350 - 1366
		D	PTMSSFR	V	1098 - 1104
		Y	SDGEGNPSPGQGR	T	2011 - 2023
		V	SLESGSFPSYSAYR	L	2543 - 2556
Young and Old tendon	Decorin	N	PVQYWEIQPSTFR°	C	334 - 346
		R	SAIQLGNY°	K	352 - 359
	COMP	K	QMEQTYWQAN°	P	614 - 623
		N	TDGDKWGDACDNCR	S	337 - 350
	Lumican	E	SVGPLPR	S	134 - 140
	COL6A3	Q	TYHVTVVCYLR	S	3038 - 3048
	COL6A2	R	GPEGGRGDFG	M	496 - 405

## Sheet: Diseased
Condition	Protein	Amino acid before	Peptide sequence	Amino acid after	Position in amino acid sequence		Table B Neopeptides identified in diseased old tendon only, young tendon only and young and old tendon. Neopeptides shown were identified by Mascot with a significant score more than once per donor and in ≥2 donors. In the peptide sequence column * denotes neopeptides identified in previous studies (18) , ° denotes peptides seen in normal study (Table A), a denotes neopeptides identified once onl…
Old Only	Biglycan	L	WKDPR	N	666 - 670
		K	QMEQTYWQA	N	614 - 622
		Q	GQTPLGTELGPQMLR°	E	22 - 35
		L	WHTGDTASQVR*	L	653 - 663
	Lumican	R	SSPNCAPECN	C	36 - 45
		V	PMVPPGIKYLYLR	N	65 - 78
	COL6A1	R	SRLLPPTQN	T	712 - 720
	COL6A3	N	HFVPEAGSR	L	1726 - 1734
		S	PQLREAVLK	L	2519 -2537
Young Tendon	Aggrecan	D	PDNSLSVSIPEPSPLR	V	25 - 40#
		S	VDVSDPDNSLSVSIPEPSPLRa	V	20 - 40#
		I	VFHYR	A	154 -158
		S	VRYPISK	A	317 - 312
	Biglycan	L	GLGHNQIR	M	263 - 270
		N	LPSSLVELR	I	161 - 169
		N	PVPYWEVQPATFR	C	345 - 357
		F	NNPVPYWEVQPATFR	C	343 - 357
		K	VGVNDFCPVGF	G	319 - 329
	COMP	V	LERDGSR	S	243 - 249
		N	TVMECDACGMQPARTPRa	V	64 - 80
		Q	CGPCQPGFVGDQASGCRPR	A	204 - 222
		K	ANKQVCTDIDECETGQHNCVPNa	S	171 - 192
		N	TQGSFQCGPCQPGFVGDQASGCRPR	A	198 - 222
		N	CPLVRNPDQR	N	326 -335
		C	PDGTPSPCHEK°*	A	228 - 238
		N	ALWHTGDTASQVR	L	650 - 663
		R	NTDGDKWGDACDN	C	336 - 348
		F	CFSQENIIWANLR°*	Y	724 - 736
		L	LWKDPR	N	665 - 670
		R	VSVRPLAQ*ab	C	81 - 88
		G	TELGPQMLRa	E	27 - 35
		D	CVLERDGSR	S	241 - 249
		V	KSSTGPGEQLRa	N	639 – 649
		F	RAVAEPGIQLK	A	626 - 636
		K	QVCTDIDECETGQHN	C	174 - 188
		L	AQCAPGSCFPGVACTQTASGARab	C	87 - 108
	Decorin	K	KASYSGVSLFSNa	I	322 -333
		V	QCSDLGLDKVPK	V	67 - 78
		F	RCVYVRa	S	346 - 351
		L	YLSKNHLK	E	136 - 143
		I	SPGAFTPLVKa	L	122 - 131
		N	KITKVDAASLR	G	233 - 243
		D	AASLRGLNNLAKa	L	239 -250
		A	GPFQQR°a	K	17 - 22
		H	ENEITKVR	K	160 - 167
		V	VQCSDLGLDKVPKa	K	66 - 78
		E	VLDLEPLGPVCPFRa	C	45 - 58
		N	PVQYWEIQPSTFR°a	R	334 - 346
		R	IHEVLDLEPLGPVCPF	C	42 - 57
		F	SNPVQYWEIQPSTFR	C	332 – 336
		L	FSNPVQYWEIQPSTFR	C	331- 336
	Fibromodulin	L	DGNEIKRa	S	351 - 357
		L	RLDGNEIKR	S	349 - 357
	Lumican	R	LDGNRLT	H	314 - 320
		L	GPLSYSKIK	H	302 - 310
		C	KILGPLSYSK	I	299 -308
		N	CPESYPTAMYCDELKLK	S	46 - 62
	COL6A1	R	VASYQELLGGVF	Y	1005 - 1016
		R	TVAFQDCPVDLFa	F	28 - 39
		V	FSVAITPDHLEPRa	L	187 - 199
	COL6A2	R	VGVVQYSHEGTFEAI	Q	622 - 636
		F	SDLVAEK	F	752 - 758
		L	GAIAKDPKa	S	608 - 615
		R	AREEGIRLF	A	142 - 150
		I	SLGDAAAVFREK	D	951 - 962
		E	TCGCCDCEKR	C	563 - 572
	COL6A3	Q	EASPALTQR	L	1761 - 1769#
		R	LDQRVPQIAFa	V	1735 - 1744
		R	IKNLQLSLTa	S	2468 - 2476
		D	PEELVK°a	I	1371 - 1376
		L	TPITTLTSEQIQR	I	1402 - 1414
		L	IVLTAER	F	1133 -1139
		I	TTLTSEQIQR	Q	1405 - 1414
		D	FAEYQPELFEKFR	I	1898 - 1910
		Y	FNSYPSK	R	495 - 501
		V	YQNKFRa	Q	1928 - 1933
		R	IGVVQFSNEVFPEF	Y	1471 - 1481
		G	VDGDLADLQRASEELR	Q	1950 - 1965
	COL12A1	G	MECLTR°a	A	1190 - 1195
	COL14A1	T	VQLIAYSKDKESK	P	97 - 109
Young and Old	Biglycan	R	CVTDRLAIQFGNY	K	368 - 370
		R	LAIQFGNY+b	K	363 - 370
	COMP	K	ANKQVCTDIDECETGQHN	C	171 - 188
		K	QMEQTYWQAN°	P	614 - 623
		R	VSVRPLAQCAPGS	C	81 - 93
		A	LWHTGDTASQVR*	L	652 - 663
		N	PFRAVAEPGIQLK°	A	624 - 636
	Decorin	D	LEPLGPVCPFR°	C	48 - 58
		R	SAIQLGNY°	K	352 - 359
		V	HENEITK	V	159 - 165
		L	DLEPLGPVCPFR	C	47 - 58
		R	CVYVRSAIQLGNY	K	347 - 359
		V	PMVPPGIK	Y	65 - 72
	Lumican	N	IPLSIYGR	S	28 - 35
		I	LGPLSYSKIK	H	301 - 310
	COL6A1	L	PPTQNTR	I	716 - 722
		R	VLVTDKTAEYNVA	Y	984 - 996
	COL6A3	V	GIEHLR	L	1718 - 1723
		A	LEHVAR	N	1516 - 1521
		N	EVTTEIR	F	2448 - 2454
		V	AIFFSDKPTR	A	2507 - 2516
