# Supplementary material for: Proteomic Analysis Reveals Age-related Changes in Tendon Matrix Composition, with Age- and Injury-specific Matrix Fragmentation
Source: J Biol Chem. 2014 Jul 30;289(37):25867–78. doi: 10.1074/jbc.M114.566554 (PMC4162187; doi:10.1074/jbc.M114.566554)
Supplement: Supplemental Data [file supp_M114.566554_jbc.M114.566554-4.xlsx]

## Sheet: func anno cluster
Annotation Cluster 1	Enrichment Score: 19.77291768438899
Category	Term	Count	%	PValue	Genes	List Total	Pop Hits	Pop Total	Fold Enrichment	Bonferroni	Benjamini	FDR
GOTERM_CC_FAT	GO:0043228~non-membrane-bounded organelle	123	41.8367	3.38643e-22	801968, 820640, 808953, 826596, 820180, 817614, 790888, 803490, 796257, 778146, 796258, 795620, 819005, 821973, 822558, 798170, 786593, 811901, 782130, 825203, 796443, 813804, 777533, 775719, 796971, 798986, 821106, 775912, 805230, 790706, 776035, 785159, 798474, 782492, 817413, 792660, 783474, 783255, 800698, 785179, 794115, 795592, 809572, 783263, 810885, 817791, 778573, 820197, 807772, 791999,…	263	2596	12782	2.30273	1.10059e-19	2.75147e-20	4.58049e-19
GOTERM_CC_FAT	GO:0043232~intracellular non-membrane-bounded organelle	123	41.8367	3.38643e-22	801968, 820640, 808953, 826596, 820180, 817614, 790888, 803490, 796257, 778146, 796258, 795620, 819005, 821973, 822558, 798170, 786593, 811901, 782130, 825203, 796443, 813804, 777533, 775719, 796971, 798986, 821106, 775912, 805230, 790706, 776035, 785159, 798474, 782492, 817413, 792660, 783474, 783255, 800698, 785179, 794115, 795592, 809572, 783263, 810885, 817791, 778573, 820197, 807772, 791999,…	263	2596	12782	2.30273	1.10059e-19	2.75147e-20	4.58049e-19
GOTERM_CC_FAT	GO:0005856~cytoskeleton	78	26.5306	4.18565e-17	823085, 801968, 820640, 777061, 808953, 817614, 783908, 790888, 783234, 773825, 797358, 818576, 796999, 789012, 796257, 796258, 817047, 778146, 792154, 795620, 800161, 785199, 821973, 798323, 813466, 822558, 815755, 810988, 794151, 787776, 772506, 798170, 786593, 782130, 811901, 825203, 796443, 813804, 775114, 777533, 789529, 798986, 805997, 792407, 798474, 776843, 790244, 794878, 826978, 800083,…	263	1381	12782	2.74501	1.36034e-14	1.70042e-15	5.66153e-14
Annotation Cluster 2	Enrichment Score: 16.191324256644464
Category	Term	Count	%	PValue	Genes	List Total	Pop Hits	Pop Total	Fold Enrichment	Bonferroni	Benjamini	FDR
SP_PIR_KEYWORDS	extracellular matrix	43	14.6259	2.87813e-32	805802, 800376, 803644, 779485, 783777, 806598, 825557, 787053, 784168, 809878, 798126, 780448, 802943, 803900, 797879, 807878, 812198, 777606, 823268, 779124, 825978, 779750, 815387, 802704, 781978, 802031, 806449, 825565, 805905, 777598, 811323, 800485, 827099, 800291, 826674, 781103, 817803, 814755, 826696, 821332, 808600, 812509, 819523	294	241	19235	11.6734	1.21745e-29	6.08724e-30	4.04708e-29
GOTERM_CC_FAT	GO:0031012~extracellular matrix	53	18.0272	1.13477e-30	805802, 800376, 806598, 825557, 787053, 814112, 784168, 798126, 801761, 789112, 797879, 812198, 823268, 825978, 779750, 782887, 805905, 811323, 800485, 826674, 800291, 817803, 814755, 821332, 786493, 812509, 801670, 803644, 783777, 779485, 777851, 809878, 780030, 780448, 802943, 803900, 807878, 777606, 779124, 815387, 781978, 802704, 802031, 806449, 791271, 825565, 777598, 827099, 781103, 817654,…	263	345	12782	7.4662	3.68801e-28	3.68801e-28	1.5349e-27
GOTERM_CC_FAT	GO:0005578~proteinaceous extracellular matrix	51	17.3469	3.04332e-30	805802, 800376, 806598, 825557, 787053, 784168, 814112, 798126, 789112, 797879, 812198, 823268, 825978, 779750, 782887, 805905, 811323, 800485, 826674, 800291, 817803, 814755, 821332, 812509, 786493, 801670, 803644, 783777, 779485, 777851, 809878, 780030, 780448, 802943, 803900, 807878, 777606, 779124, 815387, 781978, 802704, 802031, 806449, 791271, 825565, 777598, 827099, 781103, 826696, 808600,…	263	320	12782	7.74575	9.89078e-28	4.94539e-28	4.1164e-27
SP_PIR_KEYWORDS	Secreted	86	29.2517	5.56256e-24	805802, 800376, 776869, 799381, 806598, 787053, 825557, 814112, 784168, 807675, 798126, 801761, 797879, 794781, 812198, 823268, 779750, 788821, 825978, 798739, 796369, 773991, 816489, 783918, 778205, 775114, 803627, 823065, 787680, 805905, 823916, 811323, 800485, 800291, 818486, 826674, 815710, 817803, 814755, 810689, 821332, 808766, 786493, 812509, 787908, 801670, 816398, 824859, 803644, 779485,…	294	1689	19235	3.3313	2.35296e-21	7.84321e-22	7.8218e-21
GOTERM_CC_FAT	GO:0044421~extracellular region part	74	25.1701	7.40932e-24	799441, 805802, 800376, 806598, 787053, 825557, 814112, 784168, 807675, 798126, 801761, 789112, 797879, 794781, 812198, 823268, 825978, 798739, 779750, 796369, 773991, 816489, 783918, 782887, 775114, 803627, 805905, 811323, 800485, 800291, 826674, 817803, 814755, 810689, 821332, 792407, 786493, 812509, 787908, 801670, 824859, 819745, 803644, 779485, 783777, 777851, 789994, 794018, 809878, 780030,…	263	960	12782	3.74631	2.40803e-21	8.02676e-22	1.00219e-20
GOTERM_CC_FAT	GO:0005576~extracellular region	99	33.6735	3.90835e-18	799441, 800376, 808953, 799381, 787053, 801761, 794781, 823268, 788821, 786593, 778205, 803627, 823065, 800291, 809884, 815710, 817803, 814755, 808766, 786493, 824859, 819745, 779485, 805620, 809878, 780408, 780030, 777606, 802031, 779476, 806449, 827099, 795231, 805802, 776869, 806598, 825557, 784168, 814112, 807675, 798126, 789112, 797879, 812198, 825978, 786214, 798739, 779750, 796369, 773991,…	263	2010	12782	2.39377	1.27022e-15	2.11703e-16	5.28645e-15
GOTERM_CC_FAT	GO:0044420~extracellular matrix part	22	7.48299	2.13419e-14	805802, 777606, 823268, 779124, 825978, 779750, 802704, 806449, 787053, 825565, 811323, 777598, 800291, 780030, 781103, 814755, 826696, 821332, 808600, 797879, 812509, 819523	263	117	12782	9.1386	6.92779e-12	7.69718e-13	2.88325e-11
SP_PIR_KEYWORDS	signal	94	31.9728	2.58793e-10	799441, 805802, 800376, 776869, 799381, 777678, 806598, 825557, 814112, 784168, 798126, 801761, 797879, 794781, 812198, 823268, 779750, 786214, 788821, 825978, 796369, 773991, 816489, 783918, 778205, 782887, 775114, 803627, 823065, 787680, 805905, 823916, 811323, 800485, 800291, 818486, 809884, 815710, 817803, 814755, 810689, 821332, 808766, 786493, 812509, 787908, 801670, 816398, 819745, 824859,…	294	3250	19235	1.8923	1.09469e-07	7.81924e-09	3.63902e-07
UP_SEQ_FEATURE	signal peptide	94	31.9728	3.64417e-10	799441, 805802, 800376, 776869, 799381, 777678, 806598, 825557, 814112, 784168, 798126, 801761, 797879, 794781, 812198, 823268, 779750, 786214, 788821, 825978, 796369, 773991, 816489, 783918, 778205, 782887, 775114, 803627, 823065, 787680, 805905, 823916, 811323, 800485, 800291, 818486, 809884, 815710, 817803, 814755, 810689, 821332, 808766, 786493, 812509, 787908, 801670, 816398, 819745, 824859,…	294	3250	19113	1.8803	5.4371e-07	2.71855e-07	6.051e-07
SP_PIR_KEYWORDS	disulfide bond	85	28.9116	2.37173e-09	799441, 805802, 813997, 783393, 800376, 776869, 799381, 806598, 825557, 814112, 784168, 807675, 798126, 801761, 791119, 789112, 797879, 794781, 812198, 810988, 823268, 786214, 788821, 825978, 796369, 773991, 816489, 783918, 778205, 782887, 775114, 803627, 801203, 823065, 787680, 805905, 811323, 800485, 800291, 818486, 826674, 809884, 817803, 814755, 810689, 821332, 808766, 786493, 812509, 787908,…	294	2924	19235	1.90189	1.00324e-06	5.57356e-08	3.33501e-06
UP_SEQ_FEATURE	disulfide bond	80	27.2109	3.46813e-08	799441, 805802, 813997, 783393, 800376, 776869, 799381, 806598, 825557, 814112, 784168, 807675, 798126, 801761, 791119, 789112, 797879, 794781, 812198, 786214, 788821, 825978, 796369, 773991, 816489, 783918, 778205, 782887, 775114, 803627, 801203, 823065, 787680, 805905, 811323, 800485, 800291, 818486, 826674, 809884, 817803, 814755, 810689, 808766, 786493, 787908, 824859, 803644, 783777, 777851,…	294	2819	19113	1.84492	5.17432e-05	6.46804e-06	5.75869e-05
SP_PIR_KEYWORDS	glycoprotein	96	32.6531	4.91885e-05	805802, 800376, 776869, 817614, 786439, 799381, 777678, 806598, 825557, 784168, 807675, 798126, 796258, 801761, 791119, 797879, 794781, 812198, 823268, 779750, 786214, 788821, 772506, 825978, 796369, 773991, 816489, 783918, 782887, 803627, 783982, 823065, 787680, 805905, 823916, 811323, 800485, 800291, 818486, 826674, 809884, 815710, 817803, 814755, 810689, 821332, 786493, 812509, 787908, 815022,…	294	4318	19235	1.45457	0.0205923	0.00043339	0.0691442
UP_SEQ_FEATURE	glycosylation site:N-linked (GlcNAc...)	85	28.9116	0.00249784	805802, 800376, 776869, 799381, 777678, 806598, 825557, 784168, 807675, 798126, 801761, 791119, 797879, 794781, 812198, 823268, 779750, 786214, 788821, 825978, 773991, 816489, 783918, 782887, 783982, 823065, 787680, 805905, 823916, 811323, 800485, 800291, 818486, 826674, 809884, 815710, 817803, 814755, 810689, 821332, 786493, 812509, 787908, 815022, 819745, 824859, 803644, 779485, 783777, 777851,…	294	4129	19113	1.33831	0.976042	0.079576	4.06771
Annotation Cluster 3	Enrichment Score: 11.942058475025872
Category	Term	Count	%	PValue	Genes	List Total	Pop Hits	Pop Total	Fold Enrichment	Bonferroni	Benjamini	FDR
GOTERM_BP_FAT	GO:0034622~cellular macromolecular complex assembly	42	14.2857	3.9372e-23	817413, 792660, 783474, 783255, 790244, 800698, 820180, 785179, 812936, 826978, 784865, 803490, 800083, 799226, 789012, 795620, 809572, 784692, 817150, 823156, 790814, 778031, 799393, 810988, 778573, 811901, 786593, 819791, 816489, 820197, 800760, 792713, 775114, 775719, 796971, 821106, 805230, 821975, 817803, 776016, 785159, 817032	253	318	13528	7.06212	6.60268e-20	6.60268e-20	6.63003e-20
GOTERM_BP_FAT	GO:0034621~cellular macromolecular complex subunit organization	44	14.966	4.75957e-23	817413, 792660, 783474, 775001, 783255, 790244, 800698, 820180, 785179, 812936, 826978, 784865, 803490, 800083, 799226, 789012, 795620, 809572, 784692, 817150, 823156, 790814, 778031, 799393, 810988, 778573, 811901, 786593, 819791, 816489, 820197, 800760, 792713, 783066, 775114, 775719, 796971, 821106, 805230, 821975, 817803, 776016, 785159, 817032	253	357	13528	6.59018	7.98179e-20	3.9909e-20	8.01486e-20
GOTERM_CC_FAT	GO:0000786~nucleosome	22	7.48299	1.94184e-20	790814, 778031, 817413, 792660, 799393, 783474, 783255, 785179, 820180, 812936, 820197, 784865, 803490, 775719, 796971, 821106, 805230, 809572, 821975, 784692, 817150, 785159	263	63	12782	16.9717	6.311e-18	1.2622e-18	2.62655e-17
GOTERM_BP_FAT	GO:0006334~nucleosome assembly	23	7.82313	1.1203e-19	790814, 778031, 817413, 792660, 799393, 783474, 810988, 783255, 785179, 820180, 812936, 820197, 784865, 803490, 775719, 796971, 821106, 805230, 809572, 821975, 784692, 817150, 785159	253	84	13528	14.6407	1.87874e-16	6.26247e-17	1.88653e-16
GOTERM_BP_FAT	GO:0031497~chromatin assembly	23	7.82313	2.58138e-19	790814, 778031, 817413, 792660, 799393, 783474, 810988, 783255, 785179, 820180, 812936, 820197, 784865, 803490, 775719, 796971, 821106, 805230, 809572, 821975, 784692, 817150, 785159	253	87	13528	14.1358	4.32898e-16	1.08224e-16	4.34692e-16
GOTERM_BP_FAT	GO:0065004~protein-DNA complex assembly	23	7.82313	7.4481e-19	790814, 778031, 817413, 792660, 799393, 783474, 810988, 783255, 785179, 820180, 812936, 820197, 784865, 803490, 775719, 796971, 821106, 805230, 809572, 821975, 784692, 817150, 785159	253	91	13528	13.5145	1.24905e-15	2.49809e-16	1.25422e-15
GOTERM_BP_FAT	GO:0034728~nucleosome organization	23	7.82313	1.23869e-18	790814, 778031, 817413, 792660, 799393, 783474, 810988, 783255, 785179, 820180, 812936, 820197, 784865, 803490, 775719, 796971, 821106, 805230, 809572, 821975, 784692, 817150, 785159	253	93	13528	13.2239	2.07728e-15	3.46214e-16	2.08589e-15
SP_PIR_KEYWORDS	methylation	30	10.2041	6.68194e-18	803992, 777061, 817413, 792660, 783474, 783255, 820180, 812936, 784865, 803490, 800083, 796999, 821677, 797564, 809572, 780030, 785199, 784692, 817150, 790814, 778031, 808880, 778573, 820197, 800959, 775719, 817941, 805230, 777044, 785159	294	242	19235	8.11056	2.82646e-15	5.65292e-16	9.39581e-15
SP_PIR_KEYWORDS	nucleosome core	17	5.78231	7.89263e-18	790814, 817413, 778031, 792660, 783474, 783255, 820180, 812936, 820197, 803490, 775719, 821106, 805230, 809572, 784692, 817150, 785159	294	48	19235	23.1714	3.33858e-15	5.5643e-16	1.10982e-14
INTERPRO	IPR007125:Histone core	17	5.78231	1.34562e-17	790814, 817413, 778031, 792660, 783474, 783255, 820180, 812936, 820197, 803490, 775719, 821106, 805230, 809572, 784692, 817150, 785159	285	45	16659	22.0821	7.226e-15	7.226e-15	1.9572e-14
GOTERM_BP_FAT	GO:0006323~DNA packaging	24	8.16327	1.66597e-17	790814, 778031, 817413, 792660, 799393, 783474, 776843, 810988, 783255, 785179, 820180, 812936, 820197, 784865, 803490, 775719, 796971, 821106, 805230, 809572, 821975, 784692, 817150, 785159	253	117	13528	10.9683	2.79383e-14	3.99119e-15	2.80541e-14
GOTERM_CC_FAT	GO:0032993~protein-DNA complex	22	7.48299	2.60241e-17	790814, 778031, 817413, 792660, 799393, 783474, 783255, 785179, 820180, 812936, 820197, 784865, 803490, 775719, 796971, 821106, 805230, 809572, 821975, 784692, 817150, 785159	263	86	12782	12.4328	8.45784e-15	1.20826e-15	3.52003e-14
GOTERM_BP_FAT	GO:0065003~macromolecular complex assembly	49	16.6667	3.55681e-16	820180, 784865, 803490, 814112, 789012, 795620, 810988, 798739, 811901, 786593, 816489, 775114, 775719, 796971, 821106, 805230, 817803, 785159, 817413, 792660, 783474, 790244, 800698, 783255, 775001, 785179, 812936, 826978, 800083, 799226, 797564, 809572, 817150, 784692, 823156, 790814, 778031, 821305, 799393, 778573, 793942, 797325, 819791, 820197, 800760, 792713, 821975, 776016, 817032	253	665	13528	3.93992	5.58553e-13	6.9833e-14	5.66214e-13
SP_PIR_KEYWORDS	chromosomal protein	23	7.82313	4.83494e-16	790814, 778031, 817413, 792660, 799393, 783474, 783255, 785179, 820180, 812936, 820197, 821667, 784865, 803490, 775719, 796971, 821106, 805230, 809572, 821975, 784692, 817150, 785159	294	145	19235	10.3778	1.8785e-13	2.34257e-14	6.21725e-13
GOTERM_BP_FAT	GO:0043933~macromolecular complex subunit organization	50	17.0068	8.96449e-16	820180, 784865, 803490, 814112, 789012, 795620, 810988, 798739, 811901, 786593, 816489, 783066, 775114, 775719, 796971, 821106, 805230, 817803, 785159, 817413, 792660, 783474, 775001, 790244, 800698, 783255, 785179, 812936, 826978, 800083, 799226, 797564, 809572, 817150, 784692, 823156, 790814, 778031, 821305, 799393, 778573, 793942, 797325, 819791, 820197, 800760, 792713, 821975, 776016, 817032	253	710	13528	3.76552	1.48948e-12	1.65534e-13	1.4988e-12
GOTERM_BP_FAT	GO:0006333~chromatin assembly or disassembly	23	7.82313	1.52048e-15	790814, 778031, 817413, 792660, 799393, 783474, 810988, 783255, 785179, 820180, 812936, 820197, 784865, 803490, 775719, 796971, 821106, 805230, 809572, 821975, 784692, 817150, 785159	253	127	13528	9.68361	2.60658e-12	2.6068e-13	2.62013e-12
INTERPRO	IPR009072:Histone-fold	16	5.44218	9.89217e-15	790814, 817413, 778031, 792660, 783474, 783255, 812936, 820197, 803490, 775719, 821106, 805230, 809572, 784692, 817150, 785159	285	54	16659	17.3193	5.30609e-12	2.65299e-12	1.43663e-11
INTERPRO	IPR000558:Histone H2B	10	3.40136	4.55677e-12	790814, 817413, 778031, 792660, 805230, 783255, 820197, 817150, 785159, 803490	285	18	16659	32.4737	2.447e-09	8.15667e-10	6.62782e-09
KEGG_PATHWAY	hsa05322:Systemic lupus erythematosus	20	6.80272	8.52973e-12	790814, 778031, 817413, 792660, 783474, 783255, 808953, 820180, 812936, 820197, 803490, 775719, 794018, 821106, 805230, 809572, 786006, 784692, 817150, 785159	139	99	5085	7.39045	8.87092e-10	8.87092e-10	9.53733e-09
SMART	SM00427:H2B	10	3.40136	1.87678e-11	790814, 817413, 778031, 792660, 805230, 783255, 820197, 817150, 785159, 803490	184	18	9079	27.4124	2.36474e-09	2.36474e-09	2.17343e-08
PIR_SUPERFAMILY	PIRSF002050:histone H2B	10	3.40136	4.56106e-11	790814, 817413, 778031, 792660, 805230, 783255, 820197, 817150, 785159, 803490	212	15	7396	23.2579	7.38892e-09	7.38892e-09	5.51911e-08
GOTERM_CC_FAT	GO:0000785~chromatin	23	7.82313	1.29845e-10	790814, 778031, 817413, 792660, 799393, 783474, 783255, 785179, 820180, 812936, 820197, 821667, 784865, 803490, 775719, 796971, 821106, 805230, 809572, 821975, 784692, 817150, 785159	263	200	12782	5.58909	4.21996e-08	3.24612e-09	1.75628e-07
SP_PIR_KEYWORDS	isopeptide bond	24	8.16327	7.89482e-10	822883, 790814, 778031, 817413, 792660, 783474, 810988, 783255, 820180, 817614, 812936, 816489, 820197, 784865, 800083, 803490, 775719, 821106, 805230, 800291, 784692, 817150, 785159, 787908	294	319	19235	4.92227	3.33951e-07	2.08719e-08	1.11013e-06
UP_SEQ_FEATURE	cross-link:Glycyl lysine isopeptide (Lys-Gly) (interchain with G-Cter in ubiquitin)	17	5.78231	7.74759e-08	822883, 790814, 817413, 778031, 792660, 783255, 820180, 812936, 820197, 784865, 800083, 803490, 775719, 821106, 805230, 817150, 785159	294	199	19113	5.55364	0.000115587	9.63279e-06	0.000128646
GOTERM_BP_FAT	GO:0006325~chromatin organization	24	8.16327	6.37356e-07	790814, 778031, 817413, 792660, 799393, 783474, 810988, 783255, 785179, 820180, 812936, 820197, 821667, 784865, 803490, 775719, 796971, 821106, 805230, 809572, 821975, 784692, 817150, 785159	253	378	13528	3.39494	0.00106828	4.2753e-05	0.00107327
GOTERM_BP_FAT	GO:0051276~chromosome organization	26	8.84354	4.18834e-06	817413, 792660, 783474, 776843, 783255, 785179, 820180, 812936, 821667, 784865, 803490, 809572, 817150, 784692, 790814, 778031, 799393, 810988, 809626, 820197, 775719, 796971, 821106, 805230, 821975, 785159	253	485	13528	2.86645	0.00699925	0.000234101	0.00705271
GOTERM_CC_FAT	GO:0044427~chromosomal part	23	7.82313	1.49454e-05	790814, 778031, 817413, 792660, 799393, 783474, 783255, 785179, 820180, 812936, 820197, 821667, 784865, 803490, 775719, 796971, 821106, 805230, 809572, 821975, 784692, 817150, 785159	263	386	12782	2.8959	0.0048455	0.000167478	0.0202133
GOTERM_CC_FAT	GO:0005694~chromosome	24	8.16327	7.41754e-05	790814, 778031, 817413, 792660, 799393, 783474, 776843, 783255, 785179, 820180, 812936, 820197, 821667, 784865, 803490, 775719, 796971, 821106, 805230, 809572, 821975, 784692, 817150, 785159	263	460	12782	2.53569	0.0238196	0.000634217	0.100283
SP_PIR_KEYWORDS	ubl conjugation	22	7.48299	0.000282692	822883, 790814, 778031, 817413, 792660, 783474, 810988, 783255, 820180, 812936, 820197, 784865, 800083, 803490, 775719, 825730, 821106, 805230, 809572, 784692, 817150, 785159	294	588	19235	2.44788	0.112721	0.00213335	0.396774
SP_PIR_KEYWORDS	DNA binding	14	4.7619	0.00227665	790814, 799393, 776843, 791181, 812936, 821667, 820197, 775719, 825730, 805230, 809572, 821975, 784692, 787641	294	340	19235	2.69398	0.618682	0.0129442	3.15415
SP_PIR_KEYWORDS	dna-binding	33	11.2245	0.267034	817413, 792660, 783474, 776843, 774346, 783255, 785179, 820180, 812936, 821730, 782567, 821667, 784865, 803490, 783039, 809572, 784692, 817150, 790814, 778031, 783184, 821305, 799393, 820197, 775719, 825730, 796971, 817941, 821106, 805230, 821975, 785159, 787641	294	1868	19235	1.1558	1	0.644668	98.7327
SP_PIR_KEYWORDS	nucleus	58	19.7279	0.893334	783393, 779036, 820180, 817614, 783908, 821730, 821667, 782567, 784865, 803490, 817047, 798126, 783039, 821973, 785199, 789112, 794151, 810988, 772506, 787776, 825203, 775719, 825730, 796971, 817941, 821106, 775912, 805230, 806943, 805997, 785159, 787641, 817413, 792660, 783474, 776843, 775001, 783255, 791181, 785179, 812936, 807809, 805205, 794115, 809572, 817150, 784692, 790814, 778031, 821305,…	294	4283	19235	0.885982	1	0.998473	100
GOTERM_MF_FAT	GO:0003677~DNA binding	36	12.2449	0.982161	817413, 792660, 783474, 776843, 774346, 783255, 785179, 820180, 812936, 821730, 782567, 821667, 784865, 803490, 783039, 809572, 784692, 817150, 790814, 778031, 783184, 821305, 799393, 820197, 812449, 803627, 775719, 825730, 796971, 817941, 821106, 805230, 806943, 821975, 785159, 787641	263	2331	12983	0.762394	1	1	100
Annotation Cluster 4	Enrichment Score: 11.004890426245638
Category	Term	Count	%	PValue	Genes	List Total	Pop Hits	Pop Total	Fold Enrichment	Bonferroni	Benjamini	FDR
UP_SEQ_FEATURE	short sequence motif:Cell attachment site	18	6.12245	2.07015e-14	807878, 823268, 779750, 781978, 777851, 791271, 777598, 800291, 809884, 815710, 821332, 817654, 803900, 797879, 808600, 812509, 786493, 784099	294	88	19113	13.2975	3.081e-11	3.081e-11	3.42837e-11
SP_PIR_KEYWORDS	trimer	10	3.40136	9.72648e-11	779750, 781978, 781103, 809884, 777851, 821332, 817654, 797879, 808600, 812509	294	26	19235	25.1635	4.1143e-08	3.16485e-09	1.36769e-07
KEGG_PATHWAY	hsa04512:ECM-receptor interaction	17	5.78231	4.80143e-10	805802, 807878, 786214, 779750, 781978, 777851, 820867, 782887, 791271, 825565, 800291, 781103, 809884, 817654, 797879, 808600, 819523	139	84	5085	7.40365	4.99349e-08	1.6645e-08	5.36861e-07
Annotation Cluster 5	Enrichment Score: 10.385250831654648
Category	Term	Count	%	PValue	Genes	List Total	Pop Hits	Pop Total	Fold Enrichment	Bonferroni	Benjamini	FDR
GOTERM_BP_FAT	GO:0007155~cell adhesion	43	14.6259	1.36394e-11	805802, 816398, 808953, 819745, 794878, 783777, 777851, 820867, 814112, 807675, 795620, 786006, 780448, 780233, 803900, 797879, 799778, 807878, 803844, 825978, 779750, 786214, 802704, 781978, 778205, 813804, 782887, 791271, 825565, 805905, 777598, 800485, 827099, 775912, 800291, 826674, 809884, 826696, 817654, 821332, 812509, 819523, 784099	253	700	13528	3.28461	2.28733e-08	1.90611e-09	2.29681e-08
GOTERM_BP_FAT	GO:0022610~biological adhesion	43	14.6259	1.39749e-11	805802, 816398, 808953, 819745, 794878, 783777, 777851, 820867, 814112, 807675, 795620, 786006, 780448, 780233, 803900, 797879, 799778, 807878, 803844, 825978, 779750, 786214, 802704, 781978, 778205, 813804, 782887, 791271, 825565, 805905, 777598, 800485, 827099, 775912, 800291, 826674, 809884, 826696, 817654, 821332, 812509, 819523, 784099	253	701	13528	3.27992	2.34358e-08	1.80275e-09	2.35329e-08
SP_PIR_KEYWORDS	cell adhesion	28	9.52381	3.66525e-10	805802, 816398, 819745, 783777, 777851, 820867, 795620, 780448, 803900, 797879, 807878, 803844, 825978, 779750, 786214, 781978, 791271, 805905, 777598, 827099, 800291, 809884, 817654, 821332, 826696, 812509, 784099, 819523	294	422	19235	4.34101	1.5504e-07	1.0336e-08	5.15389e-07
Annotation Cluster 6	Enrichment Score: 9.77520857670804
Category	Term	Count	%	PValue	Genes	List Total	Pop Hits	Pop Total	Fold Enrichment	Bonferroni	Benjamini	FDR
GOTERM_BP_FAT	GO:0030198~extracellular matrix organization	19	6.46259	6.33171e-13	778573, 779124, 781978, 802704, 800499, 791271, 806598, 787053, 805905, 825565, 777598, 827099, 781103, 789112, 780448, 821332, 803900, 808600, 812509	253	104	13528	9.76862	1.06181e-09	9.65281e-11	1.06621e-09
GOTERM_BP_FAT	GO:0043062~extracellular structure organization	20	6.80272	1.87918e-10	805802, 778573, 779124, 781978, 802704, 800499, 791271, 806598, 787053, 805905, 825565, 777598, 827099, 781103, 789112, 780448, 821332, 803900, 808600, 812509	253	163	13528	6.56078	3.15138e-07	2.10092e-08	3.16444e-07
GOTERM_BP_FAT	GO:0030199~collagen fibril organization	9	3.06122	3.97086e-08	787053, 827099, 779124, 802704, 781103, 800499, 821332, 808600, 812509	253	29	13528	16.5942	6.65892e-05	3.69952e-06	6.68673e-05
Annotation Cluster 7	Enrichment Score: 6.850440010514814
Category	Term	Count	%	PValue	Genes	List Total	Pop Hits	Pop Total	Fold Enrichment	Bonferroni	Benjamini	FDR
GOTERM_MF_FAT	GO:0001871~pattern binding	19	6.46259	1.9528e-09	782492, 807878, 800376, 788821, 802704, 799381, 783777, 783918, 777851, 791271, 826419, 806598, 825557, 805905, 800485, 826674, 800291, 809884, 817654	263	154	12983	6.09049	8.06505e-07	2.68835e-07	2.73645e-06
GOTERM_MF_FAT	GO:0030247~polysaccharide binding	19	6.46259	1.9528e-09	782492, 807878, 800376, 788821, 802704, 799381, 783777, 783918, 777851, 791271, 826419, 806598, 825557, 805905, 800485, 826674, 800291, 809884, 817654	263	154	12983	6.09049	8.06505e-07	2.68835e-07	2.73645e-06
GOTERM_MF_FAT	GO:0005539~glycosaminoglycan binding	18	6.12245	3.08293e-09	782492, 807878, 800376, 802704, 799381, 783777, 783918, 777851, 791271, 826419, 806598, 825557, 805905, 800485, 826674, 800291, 809884, 817654	263	140	12983	6.34693	1.27325e-06	3.18313e-07	4.3201e-06
SP_PIR_KEYWORDS	heparin-binding	11	3.7415	4.93203e-08	826419, 782492, 807878, 805905, 799381, 800291, 809884, 783918, 783777, 817654, 791271	294	65	19235	11.072	2.08623e-05	7.72685e-07	6.93518e-05
GOTERM_MF_FAT	GO:0008201~heparin binding	13	4.42177	1.06348e-06	782492, 807878, 800376, 799381, 783777, 783918, 777851, 791271, 826419, 805905, 800291, 809884, 817654	263	103	12983	6.23054	0.000439122	4.88009e-05	0.00149024
GOTERM_MF_FAT	GO:0030246~carbohydrate binding	23	7.82313	2.98484e-06	782492, 807878, 777061, 800376, 788821, 802704, 799381, 802031, 783777, 783918, 777851, 791271, 826419, 806598, 825557, 805905, 800485, 826674, 800291, 809884, 789112, 817654, 792407	263	354	12983	3.20733	0.00123198	0.000123266	0.00418256
SP_PIR_KEYWORDS	heparin binding	5	1.70068	0.000605292	782492, 799381, 800291, 783918, 791271	294	26	19235	12.5818	0.225948	0.00412238	0.847775
Annotation Cluster 8	Enrichment Score: 6.688035203316719
Category	Term	Count	%	PValue	Genes	List Total	Pop Hits	Pop Total	Fold Enrichment	Bonferroni	Benjamini	FDR
UP_SEQ_FEATURE	region of interest:Linker 1	13	4.42177	6.48166e-10	815755, 801968, 777061, 820640, 799307, 808880, 787776, 783908, 825203, 783234, 807772, 796258, 795592	294	70	19113	12.0733	9.67062e-07	3.22354e-07	1.07625e-06
UP_SEQ_FEATURE	region of interest:Coil 1B	13	4.42177	6.48166e-10	815755, 801968, 777061, 820640, 799307, 808880, 787776, 783908, 825203, 783234, 807772, 796258, 795592	294	70	19113	12.0733	9.67062e-07	3.22354e-07	1.07625e-06
UP_SEQ_FEATURE	region of interest:Coil 1A	13	4.42177	6.48166e-10	815755, 801968, 777061, 820640, 799307, 808880, 787776, 783908, 825203, 783234, 807772, 796258, 795592	294	70	19113	12.0733	9.67062e-07	3.22354e-07	1.07625e-06
UP_SEQ_FEATURE	region of interest:Rod	13	4.42177	7.69427e-10	815755, 801968, 777061, 820640, 799307, 808880, 787776, 783908, 825203, 783234, 807772, 796258, 795592	294	71	19113	11.9033	1.14798e-06	2.86996e-07	1.2776e-06
UP_SEQ_FEATURE	region of interest:Head	13	4.42177	1.07521e-09	815755, 801968, 777061, 820640, 799307, 808880, 787776, 783908, 825203, 783234, 807772, 796258, 795592	294	73	19113	11.5772	1.60421e-06	3.20842e-07	1.78534e-06
UP_SEQ_FEATURE	region of interest:Tail	13	4.42177	1.48664e-09	815755, 801968, 777061, 820640, 799307, 808880, 787776, 783908, 825203, 783234, 807772, 796258, 795592	294	75	19113	11.2684	2.21806e-06	3.69678e-07	2.46851e-06
SP_PIR_KEYWORDS	Intermediate filament	13	4.42177	2.21068e-09	815755, 801968, 777061, 820640, 799307, 808880, 787776, 783908, 825203, 783234, 807772, 796258, 795592	294	78	19235	10.9042	9.35118e-07	5.5007e-08	3.10855e-06
UP_SEQ_FEATURE	site:Stutter	9	3.06122	2.75988e-08	815755, 820640, 777061, 808880, 799307, 796258, 787776, 783908, 783234	294	33	19113	17.7301	4.11765e-05	5.88246e-06	4.58267e-05
INTERPRO	IPR016044:Filament	12	4.08163	3.50273e-08	815755, 801968, 820640, 808880, 799307, 796258, 795592, 787776, 783908, 825203, 783234, 807772	285	72	16659	9.74211	1.88095e-05	1.88096e-06	5.09469e-05
INTERPRO	IPR018039:Intermediate filament protein, conserved site	12	4.08163	3.50273e-08	815755, 801968, 820640, 808880, 799307, 796258, 795592, 787776, 783908, 825203, 783234, 807772	285	72	16659	9.74211	1.88095e-05	1.88096e-06	5.09469e-05
INTERPRO	IPR001664:Intermediate filament protein	12	4.08163	4.06241e-08	815755, 801968, 820640, 808880, 799307, 796258, 795592, 787776, 783908, 825203, 783234, 807772	285	73	16659	9.60865	2.18149e-05	1.98319e-06	5.90874e-05
UP_SEQ_FEATURE	region of interest:Coil 2	11	3.7415	4.48662e-08	815755, 801968, 820640, 777061, 808880, 799307, 796258, 787776, 783908, 825203, 783234	294	64	19113	11.1736	6.69382e-05	6.08547e-06	7.44986e-05
PIR_SUPERFAMILY	PIRSF002282:cytoskeletal keratin	13	4.42177	1.08232e-07	815755, 801968, 777061, 820640, 799307, 808880, 787776, 783908, 825203, 783234, 807772, 796258, 795592	212	61	7396	7.43489	1.75334e-05	5.8445e-06	0.000130966
UP_SEQ_FEATURE	region of interest:Linker 12	10	3.40136	5.44311e-07	815755, 820640, 777061, 808880, 799307, 796258, 795592, 787776, 783234, 807772	294	64	19113	10.1578	0.000811783	5.07558e-05	0.000903804
UP_SEQ_FEATURE	region of interest:Linker 2	5	1.70068	2.43078e-05	801968, 795592, 783908, 825203, 807772	294	12	19113	27.0876	0.0356178	0.00151001	0.0403544
INTERPRO	IPR003054:Type II keratin	6	2.04082	9.90446e-05	815755, 820640, 808880, 799307, 796258, 783234	285	28	16659	12.5256	0.0517998	0.00204366	0.143963
GOTERM_CC_FAT	GO:0005882~intermediate filament	13	4.42177	0.000391504	815755, 801968, 777061, 820640, 799307, 808880, 787776, 783908, 825203, 783234, 807772, 796258, 795592	263	183	12782	3.45251	0.119498	0.00276278	0.528252
GOTERM_CC_FAT	GO:0045111~intermediate filament cytoskeleton	13	4.42177	0.000476013	815755, 801968, 777061, 820640, 799307, 808880, 787776, 783908, 825203, 783234, 807772, 796258, 795592	263	187	12782	3.37866	0.143363	0.00328695	0.641941
GOTERM_CC_FAT	GO:0045095~keratin filament	8	2.72109	0.00216944	815755, 820640, 777061, 808880, 799307, 796258, 787776, 783234	263	88	12782	4.41825	0.506303	0.0129859	2.89485
SP_PIR_KEYWORDS	keratin	8	2.72109	0.00662155	815755, 820640, 777061, 808880, 799307, 796258, 787776, 783234	294	144	19235	3.63473	0.939809	0.0336905	8.91879
Annotation Cluster 9	Enrichment Score: 6.107695952269318
Category	Term	Count	%	PValue	Genes	List Total	Pop Hits	Pop Total	Fold Enrichment	Bonferroni	Benjamini	FDR
SP_PIR_KEYWORDS	egf-like domain	20	6.80272	2.64267e-09	805802, 807878, 786214, 825978, 802704, 803644, 783777, 777851, 806449, 782887, 825565, 800485, 809878, 780408, 809884, 814755, 826073, 817654, 786493, 784099	294	230	19235	5.68915	1.11785e-06	5.88341e-08	3.71599e-06
INTERPRO	IPR000742:EGF-like, type 3	19	6.46259	6.1364e-09	805802, 807878, 786214, 825978, 802704, 803644, 783777, 777851, 806449, 825565, 800485, 809878, 780408, 809884, 814755, 826073, 817654, 786493, 784099	285	194	16659	5.72474	3.29524e-06	4.7075e-07	8.92534e-06
INTERPRO	IPR006210:EGF-like	19	6.46259	1.07452e-08	805802, 807878, 786214, 825978, 802704, 803644, 783777, 777851, 806449, 825565, 800485, 809878, 780408, 809884, 814755, 826073, 817654, 786493, 784099	285	201	16659	5.52537	5.77016e-06	7.21272e-07	1.56288e-05
INTERPRO	IPR013032:EGF-like region, conserved site	22	7.48299	3.29121e-08	807878, 805802, 786214, 825978, 802704, 803644, 783777, 777851, 806449, 782887, 825565, 800485, 809878, 780408, 800291, 809884, 814755, 826073, 817654, 786493, 784099, 819523	285	293	16659	4.38893	1.76736e-05	1.96375e-06	4.78703e-05
UP_SEQ_FEATURE	domain:EGF-like 1	14	4.7619	4.00788e-08	807878, 825978, 786214, 803644, 777851, 782887, 825565, 800485, 809878, 809884, 814755, 826073, 817654, 786493	294	120	19113	7.58452	5.97957e-05	5.97973e-06	6.65492e-05
SMART	SM00181:EGF	19	6.46259	1.0767e-07	805802, 807878, 786214, 825978, 802704, 803644, 783777, 777851, 806449, 825565, 800485, 809878, 780408, 809884, 814755, 826073, 817654, 786493, 784099	184	201	9079	4.66421	1.35664e-05	6.78321e-06	0.000124689
UP_SEQ_FEATURE	domain:EGF-like 2; calcium-binding	10	3.40136	1.95294e-07	807878, 800485, 809878, 786214, 809884, 826073, 783777, 777851, 817654, 806449	294	57	19113	11.4053	0.000291337	2.08126e-05	0.000324278
INTERPRO	IPR013091:EGF calcium-binding	11	3.7415	3.73838e-07	807878, 809878, 786214, 825978, 809884, 814755, 826073, 783777, 777851, 806449, 786493	285	72	16659	8.93026	0.000200731	1.67291e-05	0.000543743
UP_SEQ_FEATURE	domain:EGF-like 3; calcium-binding	8	2.72109	1.28582e-06	807878, 809878, 786214, 825978, 783777, 777851, 806449, 786493	294	37	19113	14.0563	0.00191661	0.000112843	0.00213504
INTERPRO	IPR006209:EGF	13	4.42177	1.79797e-06	805802, 825978, 802704, 783777, 825565, 800485, 780408, 809884, 826073, 814755, 817654, 786493, 784099	285	127	16659	5.98334	0.000965047	6.43654e-05	0.0026151
UP_SEQ_FEATURE	domain:EGF-like 4	9	3.06122	2.73343e-06	805802, 807878, 825565, 780408, 786214, 825978, 826073, 777851, 786493	294	58	19113	10.0878	0.00406998	0.000214624	0.00453866
INTERPRO	IPR001881:EGF-like calcium-binding	11	3.7415	5.48911e-06	807878, 800485, 809878, 786214, 825978, 814755, 826073, 783777, 777851, 806449, 786493	285	96	16659	6.6977	0.00294332	0.000163745	0.00798356
INTERPRO	IPR018097:EGF-like calcium-binding, conserved site	11	3.7415	5.48911e-06	807878, 800485, 809878, 786214, 825978, 814755, 826073, 783777, 777851, 806449, 786493	285	96	16659	6.6977	0.00294332	0.000163745	0.00798356
UP_SEQ_FEATURE	domain:EGF-like 3	9	3.06122	1.92081e-05	805802, 825565, 780408, 803644, 809884, 814755, 826073, 817654, 782887	294	75	19113	7.80122	0.0282521	0.00124526	0.0318896
SMART	SM00179:EGF_CA	11	3.7415	2.17852e-05	807878, 800485, 809878, 786214, 825978, 814755, 826073, 783777, 777851, 806449, 786493	184	96	9079	5.65382	0.0027412	0.000548842	0.0252258
INTERPRO	IPR000152:EGF-type aspartate/asparagine hydroxylation conserved site	9	3.06122	0.000251681	800485, 809878, 780408, 825978, 814755, 826073, 783777, 806449, 786493	285	97	16659	5.42344	0.126432	0.00421515	0.365445
UP_SEQ_FEATURE	domain:EGF-like 2	8	2.72109	0.00040746	805802, 825565, 780408, 825978, 803644, 814755, 782887, 786493	294	88	19113	5.91002	0.455591	0.0194236	0.674426
Annotation Cluster 10	Enrichment Score: 5.953194001826454
Category	Term	Count	%	PValue	Genes	List Total	Pop Hits	Pop Total	Fold Enrichment	Bonferroni	Benjamini	FDR
GOTERM_CC_FAT	GO:0031093~platelet alpha granule lumen	12	4.08163	3.99149e-10	808953, 786214, 799381, 800291, 815387, 809884, 773991, 816489, 777851, 817654, 787908, 803627	263	41	12782	14.2246	1.29724e-07	9.26597e-09	5.39891e-07
GOTERM_CC_FAT	GO:0060205~cytoplasmic membrane-bounded vesicle lumen	12	4.08163	9.17569e-10	808953, 786214, 799381, 800291, 815387, 809884, 773991, 816489, 777851, 817654, 787908, 803627	263	44	12782	13.2548	2.9821e-07	1.98807e-08	1.24111e-06
GOTERM_CC_FAT	GO:0031983~vesicle lumen	12	4.08163	1.53923e-09	808953, 786214, 799381, 800291, 815387, 809884, 773991, 816489, 777851, 817654, 787908, 803627	263	46	12782	12.6785	5.0025e-07	3.12657e-08	2.08197e-06
GOTERM_CC_FAT	GO:0031091~platelet alpha granule	12	4.08163	1.43307e-08	808953, 786214, 799381, 800291, 815387, 809884, 773991, 816489, 777851, 817654, 787908, 803627	263	56	12782	10.4144	4.65746e-06	2.4513e-07	1.93837e-05
GOTERM_CC_FAT	GO:0031988~membrane-bounded vesicle	29	9.86395	1.54115e-05	823085, 813997, 823976, 808953, 799381, 774808, 777851, 787053, 825557, 812139, 793826, 780030, 778573, 786214, 772506, 797325, 815387, 773991, 816489, 791999, 803627, 801203, 800291, 809884, 795231, 826073, 817654, 792407, 787908	263	568	12782	2.48138	0.00499625	0.000166945	0.0208436
GOTERM_CC_FAT	GO:0016023~cytoplasmic membrane-bounded vesicle	28	9.52381	2.38802e-05	823085, 813997, 823976, 808953, 799381, 774808, 777851, 787053, 825557, 812139, 793826, 780030, 778573, 786214, 772506, 797325, 815387, 773991, 816489, 791999, 803627, 801203, 800291, 809884, 795231, 826073, 817654, 787908	263	550	12782	2.47422	0.0077311	0.000250328	0.0322955
GOTERM_CC_FAT	GO:0031982~vesicle	31	10.5442	4.64362e-05	823085, 813997, 823976, 808953, 799381, 774808, 777851, 787053, 825557, 812139, 793826, 780030, 798403, 778573, 786214, 772506, 797325, 815387, 773991, 816489, 791999, 803627, 801203, 800291, 809884, 795231, 826073, 817654, 792407, 787641, 787908	263	670	12782	2.24869	0.0149788	0.000443787	0.0627914
GOTERM_CC_FAT	GO:0031410~cytoplasmic vesicle	29	9.86395	0.00013274	823085, 813997, 823976, 808953, 799381, 774808, 777851, 787053, 825557, 812139, 793826, 780030, 778573, 786214, 772506, 797325, 815387, 773991, 816489, 791999, 803627, 801203, 800291, 809884, 795231, 826073, 817654, 787641, 787908	263	642	12782	2.19536	0.0422258	0.001078	0.179395
GOTERM_CC_FAT	GO:0030141~secretory granule	13	4.42177	0.000336789	808953, 786214, 815387, 799381, 773991, 816489, 777851, 803627, 800291, 780030, 809884, 817654, 787908	263	180	12782	3.51005	0.103695	0.00248497	0.454582
GOTERM_CC_FAT	GO:0044433~cytoplasmic vesicle part	13	4.42177	0.000476013	823085, 808953, 786214, 815387, 799381, 773991, 816489, 777851, 803627, 800291, 809884, 817654, 787908	263	187	12782	3.37866	0.143363	0.00328695	0.641941
Annotation Cluster 11	Enrichment Score: 5.838057420401746
Category	Term	Count	%	PValue	Genes	List Total	Pop Hits	Pop Total	Fold Enrichment	Bonferroni	Benjamini	FDR
UP_SEQ_FEATURE	domain:TSP N-terminal	8	2.72109	3.67988e-08	777598, 786214, 809884, 777851, 821332, 826696, 817654, 812509	294	23	19113	22.6122	5.49022e-05	6.1004e-06	6.11029e-05
UP_SEQ_FEATURE	domain:EGF-like 1	14	4.7619	4.00788e-08	807878, 825978, 786214, 803644, 777851, 782887, 825565, 800485, 809878, 809884, 814755, 826073, 817654, 786493	294	120	19113	7.58452	5.97957e-05	5.97973e-06	6.65492e-05
UP_SEQ_FEATURE	domain:EGF-like 2; calcium-binding	10	3.40136	1.95294e-07	807878, 800485, 809878, 786214, 809884, 826073, 783777, 777851, 817654, 806449	294	57	19113	11.4053	0.000291337	2.08126e-05	0.000324278
UP_SEQ_FEATURE	repeat:TSP type-3 4	5	1.70068	2.67329e-07	807878, 786214, 809884, 777851, 817654	294	5	19113	65.0102	0.000398775	2.659e-05	0.000443888
UP_SEQ_FEATURE	repeat:TSP type-3 3	5	1.70068	2.67329e-07	807878, 786214, 809884, 777851, 817654	294	5	19113	65.0102	0.000398775	2.659e-05	0.000443888
UP_SEQ_FEATURE	repeat:TSP type-3 2	5	1.70068	2.67329e-07	807878, 786214, 809884, 777851, 817654	294	5	19113	65.0102	0.000398775	2.659e-05	0.000443888
UP_SEQ_FEATURE	repeat:TSP type-3 1	5	1.70068	2.67329e-07	807878, 786214, 809884, 777851, 817654	294	5	19113	65.0102	0.000398775	2.659e-05	0.000443888
UP_SEQ_FEATURE	repeat:TSP type-3 8	5	1.70068	2.67329e-07	807878, 786214, 809884, 777851, 817654	294	5	19113	65.0102	0.000398775	2.659e-05	0.000443888
UP_SEQ_FEATURE	repeat:TSP type-3 7	5	1.70068	2.67329e-07	807878, 786214, 809884, 777851, 817654	294	5	19113	65.0102	0.000398775	2.659e-05	0.000443888
UP_SEQ_FEATURE	repeat:TSP type-3 6	5	1.70068	2.67329e-07	807878, 786214, 809884, 777851, 817654	294	5	19113	65.0102	0.000398775	2.659e-05	0.000443888
UP_SEQ_FEATURE	repeat:TSP type-3 5	5	1.70068	2.67329e-07	807878, 786214, 809884, 777851, 817654	294	5	19113	65.0102	0.000398775	2.659e-05	0.000443888
UP_SEQ_FEATURE	domain:TSP C-terminal	5	1.70068	2.67329e-07	807878, 786214, 809884, 777851, 817654	294	5	19113	65.0102	0.000398775	2.659e-05	0.000443888
INTERPRO	IPR008859:Thrombospondin, C-terminal	5	1.70068	4.08047e-07	807878, 786214, 809884, 777851, 817654	285	5	16659	58.4526	0.000219097	1.68553e-05	0.000593499
INTERPRO	IPR003367:Thrombospondin, type 3-like repeat	5	1.70068	4.08047e-07	807878, 786214, 809884, 777851, 817654	285	5	16659	58.4526	0.000219097	1.68553e-05	0.000593499
INTERPRO	IPR017897:Thrombospondin, type 3 repeat	5	1.70068	4.08047e-07	807878, 786214, 809884, 777851, 817654	285	5	16659	58.4526	0.000219097	1.68553e-05	0.000593499
INTERPRO	IPR003129:Laminin G, thrombospondin-type, N-terminal	7	2.38095	1.38096e-06	786214, 809884, 777851, 821332, 826696, 817654, 812509	285	22	16659	18.5986	0.0007413	5.29682e-05	0.00200857
SMART	SM00210:TSPN	7	2.38095	3.5246e-06	786214, 809884, 777851, 821332, 826696, 817654, 812509	184	22	9079	15.6999	0.000444001	0.000148022	0.00408164
INTERPRO	IPR013320:Concanavalin A-like lectin/glucanase, subgroup	8	2.72109	0.000337488	807878, 825565, 786214, 809884, 802031, 789112, 777851, 817654	285	77	16659	6.073	0.165783	0.00531704	0.489753
SP_PIR_KEYWORDS	beta-hydroxyasparagine	4	1.36054	0.000527234	809884, 826073, 777851, 817654	294	11	19235	23.791	0.199948	0.00377386	0.738822
PIR_SUPERFAMILY	PIRSF002479:thrombospondin 3	3	1.02041	0.00238466	807878, 786214, 777851	212	3	7396	34.8868	0.320757	0.0537549	2.84767
KEGG_PATHWAY	hsa04350:TGF-beta signaling pathway	8	2.72109	0.0089297	818576, 806598, 807878, 786214, 809884, 813804, 777851, 817654	139	87	5085	3.36393	0.606573	0.0890671	9.54284
Annotation Cluster 12	Enrichment Score: 5.552074077190738
Category	Term	Count	%	PValue	Genes	List Total	Pop Hits	Pop Total	Fold Enrichment	Bonferroni	Benjamini	FDR
GOTERM_CC_FAT	GO:0043292~contractile fiber	19	6.46259	4.40658e-11	803228, 808953, 778573, 798170, 782130, 790888, 777533, 800959, 796999, 823487, 798986, 778146, 798126, 796258, 797564, 783039, 795592, 821973, 792407	263	121	12782	7.63152	1.43214e-08	1.43214e-09	5.96036e-08
GOTERM_CC_FAT	GO:0044449~contractile fiber part	18	6.12245	1.29174e-10	803228, 808953, 778573, 798170, 782130, 790888, 777533, 800959, 796999, 798986, 778146, 798126, 796258, 797564, 783039, 795592, 821973, 792407	263	113	12782	7.74171	4.19816e-08	3.49847e-09	1.74721e-07
GOTERM_CC_FAT	GO:0030017~sarcomere	14	4.7619	9.54806e-08	803228, 808953, 798170, 782130, 790888, 800959, 798126, 796258, 778146, 783039, 797564, 795592, 821973, 792407	263	98	12782	6.94297	3.10307e-05	1.41051e-06	0.000129147
SP_PIR_KEYWORDS	muscle protein	10	3.40136	2.92375e-07	796999, 798986, 778573, 795592, 782130, 790888, 800161, 798323, 800959, 777533	294	60	19235	10.9042	0.000123667	4.12248e-06	0.000411123
GOTERM_CC_FAT	GO:0030016~myofibril	14	4.7619	4.21081e-07	803228, 808953, 798170, 782130, 790888, 800959, 798126, 796258, 778146, 783039, 797564, 795592, 821973, 792407	263	111	12782	6.12983	0.000136842	5.47404e-06	0.000569554
GOTERM_CC_FAT	GO:0031674~I band	9	3.06122	1.48116e-05	803228, 796258, 778146, 797564, 808953, 795592, 798170, 821973, 792407	263	55	12782	7.95285	0.00480223	0.000171906	0.0200323
GOTERM_CC_FAT	GO:0030018~Z disc	8	2.72109	3.79254e-05	803228, 796258, 778146, 797564, 808953, 795592, 798170, 821973	263	46	12782	8.45231	0.0122503	0.000385113	0.0512859
GOTERM_BP_FAT	GO:0006936~muscle contraction	10	3.40136	0.00227677	796999, 798986, 778573, 797564, 795592, 800161, 791119, 792407, 800959, 777533	253	153	13528	3.49479	0.978127	0.0538919	3.7656
GOTERM_BP_FAT	GO:0003012~muscle system process	10	3.40136	0.00425016	796999, 798986, 778573, 797564, 795592, 800161, 791119, 792407, 800959, 777533	253	168	13528	3.18276	0.999209	0.0897018	6.92114
KEGG_PATHWAY	hsa04270:Vascular smooth muscle contraction	7	2.38095	0.0828906	796999, 818576, 798986, 778573, 800161, 813804, 777533	139	112	5085	2.28642	0.999876	0.411013	61.9967
Annotation Cluster 13	Enrichment Score: 5.547435116830251
Category	Term	Count	%	PValue	Genes	List Total	Pop Hits	Pop Total	Fold Enrichment	Bonferroni	Benjamini	FDR
GOTERM_BP_FAT	GO:0006414~translational elongation	17	5.78231	5.09507e-11	782492, 777970, 786754, 810885, 798227, 800698, 821732, 775912, 821677, 819005, 790706, 785199, 822027, 776035, 783263, 797877, 817032	253	101	13528	8.99996	8.54443e-08	6.10316e-09	8.57983e-08
SP_PIR_KEYWORDS	ribosome	14	4.7619	6.94708e-11	782492, 777970, 810885, 786754, 798227, 800698, 821732, 775912, 790706, 822027, 776035, 783263, 797877, 817032	294	73	19235	12.5473	2.93861e-08	2.44884e-09	9.76863e-08
KEGG_PATHWAY	hsa03010:Ribosome	16	5.44218	7.39247e-09	782492, 777970, 810885, 786754, 798227, 800698, 821732, 775912, 819005, 790706, 785199, 822027, 776035, 783263, 783803, 797877	139	87	5085	6.72786	7.68817e-07	1.92204e-07	8.26572e-06
GOTERM_CC_FAT	GO:0022626~cytosolic ribosome	14	4.7619	9.09279e-09	782492, 810885, 786754, 798227, 800698, 821732, 820694, 775912, 819005, 790706, 822027, 776035, 797877, 817032	263	81	12782	8.40013	2.95515e-06	1.73833e-07	1.22989e-05
GOTERM_CC_FAT	GO:0044445~cytosolic part	18	6.12245	1.36995e-08	782492, 786754, 810885, 798227, 788559, 800698, 821732, 781196, 820694, 775912, 783039, 819005, 794371, 780509, 790706, 776035, 797877, 817032	263	152	12782	5.75535	4.45233e-06	2.47352e-07	1.853e-05
SP_PIR_KEYWORDS	ribosomal protein	17	5.78231	3.21177e-08	782492, 777970, 810885, 786754, 798227, 800698, 821732, 775912, 819005, 790706, 785199, 822027, 776035, 783263, 783803, 797877, 817032	294	188	19235	5.91611	1.35857e-05	5.43432e-07	4.51624e-05
GOTERM_MF_FAT	GO:0003735~structural constituent of ribosome	17	5.78231	2.84738e-07	782492, 777970, 810885, 786754, 798227, 800698, 821732, 775912, 819005, 790706, 785199, 822027, 776035, 783263, 783803, 797877, 817032	263	168	12983	4.99527	0.00011759	1.95993e-05	0.000399001
SP_PIR_KEYWORDS	ribonucleoprotein	19	6.46259	3.05705e-07	782492, 777970, 786754, 810885, 798227, 800698, 782567, 821732, 817941, 775912, 819005, 790706, 785199, 822027, 776035, 783263, 783803, 797877, 817032	294	279	19235	4.45548	0.000129305	4.17139e-06	0.000429867
GOTERM_CC_FAT	GO:0005840~ribosome	19	6.46259	4.46693e-07	782492, 777970, 786754, 810885, 798227, 810988, 800698, 821732, 820694, 775912, 819005, 790706, 785199, 822027, 776035, 783263, 783803, 797877, 817032	263	215	12782	4.29495	0.000145165	5.58365e-06	0.000604197
SP_PIR_KEYWORDS	protein biosynthesis	15	5.10204	1.19435e-06	782492, 777970, 810885, 798227, 800698, 821732, 783066, 775912, 821677, 790706, 822027, 776035, 783263, 797877, 817032	294	188	19235	5.22009	0.000505083	1.40335e-05	0.00167942
GOTERM_CC_FAT	GO:0033279~ribosomal subunit	14	4.7619	2.17825e-06	782492, 810885, 786754, 798227, 810988, 800698, 821732, 820694, 775912, 819005, 790706, 776035, 797877, 817032	263	128	12782	5.31571	0.00070768	2.62193e-05	0.00294626
GOTERM_BP_FAT	GO:0006412~translation	20	6.80272	1.43151e-05	782492, 777970, 786754, 810885, 798227, 800698, 807809, 821732, 783066, 775912, 821677, 819005, 790706, 785199, 822027, 776035, 783263, 783803, 797877, 817032	253	331	13528	3.23084	0.0237208	0.000705828	0.0241032
GOTERM_CC_FAT	GO:0022627~cytosolic small ribosomal subunit	7	2.38095	0.000149741	820694, 775912, 798227, 790706, 821732, 797877, 817032	263	40	12782	8.50513	0.0475042	0.00118636	0.202351
GOTERM_CC_FAT	GO:0015935~small ribosomal subunit	8	2.72109	0.000291529	820694, 775912, 798227, 810988, 790706, 821732, 797877, 817032	263	63	12782	6.17153	0.0904094	0.00225366	0.393604
GOTERM_CC_FAT	GO:0030529~ribonucleoprotein complex	24	8.16327	0.000385495	782492, 777970, 823976, 786754, 810885, 798227, 810988, 800698, 782567, 821732, 785406, 820694, 817941, 775912, 819005, 777044, 790706, 785199, 783263, 822027, 776035, 783803, 797877, 817032	263	515	12782	2.26489	0.117777	0.00278079	0.520164
GOTERM_CC_FAT	GO:0022625~cytosolic large ribosomal subunit	6	2.04082	0.00100528	782492, 810885, 786754, 800698, 819005, 776035	263	38	12782	7.6738	0.278831	0.00664885	1.35122
GOTERM_CC_FAT	GO:0015934~large ribosomal subunit	7	2.38095	0.00245653	782492, 810885, 786754, 810988, 800698, 819005, 776035	263	67	12782	5.07769	0.550381	0.0141728	3.27207
GOTERM_MF_FAT	GO:0003723~RNA binding	19	6.46259	0.203957	782492, 777970, 786754, 810885, 798227, 810988, 775001, 800698, 782567, 807809, 817941, 819005, 790706, 785199, 822027, 776035, 783263, 797877, 817032	263	718	12983	1.30632	1	0.80294	95.909
SP_PIR_KEYWORDS	rna-binding	11	3.7415	0.308931	782492, 777970, 810885, 817941, 798227, 810988, 775001, 785199, 783263, 782567, 807809	294	540	19235	1.33273	1	0.699511	99.4461
Annotation Cluster 14	Enrichment Score: 5.517902461429404
Category	Term	Count	%	PValue	Genes	List Total	Pop Hits	Pop Total	Fold Enrichment	Bonferroni	Benjamini	FDR
INTERPRO	IPR018316:Tubulin/FtsZ, 2-layer sandwich domain	10	3.40136	4.39111e-11	799226, 789012, 790244, 811901, 819791, 800760, 826978, 792713, 823156, 800083	285	22	16659	26.5694	2.35803e-08	5.89506e-09	6.38683e-08
INTERPRO	IPR017975:Tubulin, conserved site	10	3.40136	7.10686e-11	799226, 789012, 790244, 811901, 819791, 800760, 826978, 792713, 823156, 800083	285	23	16659	25.4142	3.81638e-08	7.63277e-09	1.03369e-07
INTERPRO	IPR000217:Tubulin	10	3.40136	1.12022e-10	799226, 789012, 790244, 811901, 819791, 800760, 826978, 792713, 823156, 800083	285	24	16659	24.3553	6.01558e-08	1.0026e-08	1.62935e-07
INTERPRO	IPR003008:Tubulin/FtsZ, GTPase domain	10	3.40136	1.12022e-10	799226, 789012, 790244, 811901, 819791, 800760, 826978, 792713, 823156, 800083	285	24	16659	24.3553	6.01558e-08	1.0026e-08	1.62935e-07
GOTERM_BP_FAT	GO:0051258~protein polymerization	12	4.08163	1.17547e-09	799226, 789012, 790244, 811901, 819791, 816489, 800760, 826978, 792713, 823156, 775114, 800083	253	49	13528	13.0948	1.97126e-06	1.23204e-07	1.97943e-06
PIR_SUPERFAMILY	PIRSF002306:tubulin	10	3.40136	3.80824e-09	799226, 789012, 790244, 811901, 819791, 800760, 826978, 792713, 823156, 800083	212	22	7396	15.8576	6.16935e-07	3.08468e-07	4.60816e-06
KEGG_PATHWAY	hsa05130:Pathogenic Escherichia coli infection	13	4.42177	2.45993e-08	790244, 811901, 819791, 800760, 813804, 826978, 792713, 791999, 800083, 799226, 789012, 777044, 823156	139	57	5085	8.34343	2.55833e-06	5.11666e-07	2.75052e-05
GOTERM_BP_FAT	GO:0043623~cellular protein complex assembly	17	5.78231	5.79482e-08	778573, 790244, 786593, 811901, 819791, 816489, 800760, 826978, 792713, 800083, 775114, 799226, 789012, 795620, 817803, 776016, 823156	253	162	13528	5.61109	9.71744e-05	5.11468e-06	9.75817e-05
GOTERM_BP_FAT	GO:0007018~microtubule-based movement	14	4.7619	1.75383e-07	817791, 790244, 811901, 819791, 800760, 826978, 807772, 792713, 800083, 799226, 789012, 792698, 823156, 813466	253	113	13528	6.62465	0.000294074	1.40055e-05	0.000295336
INTERPRO	IPR002452:Alpha tubulin	5	1.70068	9.74135e-06	790244, 811901, 819791, 826978, 823156	285	9	16659	32.4737	0.00521747	0.000261522	0.0141678
GOTERM_BP_FAT	GO:0007017~microtubule-based process	17	5.78231	2.12794e-05	810988, 817791, 790244, 811901, 819791, 794878, 800760, 826978, 792713, 807772, 800083, 799226, 789012, 797564, 792698, 813466, 823156	253	253	13528	3.59287	0.0350568	0.00101908	0.0358274
KEGG_PATHWAY	hsa04540:Gap junction	12	4.08163	2.35913e-05	818576, 799226, 789012, 790244, 782112, 811901, 819791, 800760, 826978, 792713, 823156, 800083	139	89	5085	4.9325	0.00245052	0.000408837	0.0263749
GOTERM_MF_FAT	GO:0003924~GTPase activity	16	5.44218	2.47676e-05	803992, 790244, 811901, 819791, 800760, 826978, 792713, 783066, 800083, 799226, 789012, 821677, 782112, 802285, 826255, 823156	263	211	12983	3.74332	0.010177	0.000786549	0.0347012
INTERPRO	IPR002453:Beta tubulin	5	1.70068	2.48333e-05	799226, 789012, 800760, 792713, 800083	285	11	16659	26.5694	0.0132471	0.000605983	0.0361138
GOTERM_BP_FAT	GO:0070271~protein complex biogenesis	25	8.5034	2.52119e-05	790244, 775001, 826978, 800083, 799226, 814112, 789012, 795620, 797564, 823156, 821305, 810988, 778573, 793942, 798739, 786593, 811901, 797325, 819791, 816489, 800760, 792713, 775114, 817803, 776016	253	505	13528	2.64705	0.0413995	0.00117378	0.042447
GOTERM_BP_FAT	GO:0006461~protein complex assembly	25	8.5034	2.52119e-05	790244, 775001, 826978, 800083, 799226, 814112, 789012, 795620, 797564, 823156, 821305, 810988, 778573, 793942, 798739, 786593, 811901, 797325, 819791, 816489, 800760, 792713, 775114, 817803, 776016	253	505	13528	2.64705	0.0413995	0.00117378	0.042447
SP_PIR_KEYWORDS	microtubule	14	4.7619	5.74029e-05	817791, 790244, 811901, 819791, 800760, 826978, 792713, 800083, 799226, 789012, 820016, 792698, 823156, 813466	294	231	19235	3.96516	0.0239897	0.00049543	0.0806868
GOTERM_CC_FAT	GO:0015630~microtubule cytoskeleton	27	9.18367	6.1886e-05	776843, 790244, 794878, 826978, 800083, 799226, 789012, 817047, 795620, 797564, 792154, 821973, 792698, 813466, 823156, 803844, 810988, 794151, 817791, 772506, 811901, 819791, 783768, 800760, 813804, 792713, 820016	263	549	12782	2.3902	0.0199127	0.000574509	0.0836748
INTERPRO	IPR013838:Beta tubulin, autoregulation binding site	5	1.70068	0.000209554	799226, 789012, 800760, 792713, 800083	285	18	16659	16.2368	0.106441	0.00362382	0.304363
UP_SEQ_FEATURE	nucleotide phosphate-binding region:GTP	14	4.7619	0.000666926	803992, 790244, 811901, 819791, 800760, 826978, 792713, 783066, 800083, 799226, 789012, 821677, 782112, 823156	294	295	19113	3.08523	0.630419	0.028039	1.10166
GOTERM_CC_FAT	GO:0005874~microtubule	15	5.10204	0.00156374	794151, 817791, 790244, 811901, 819791, 800760, 826978, 792713, 800083, 799226, 789012, 820016, 792698, 823156, 813466	263	274	12782	2.66063	0.398672	0.0101207	2.09453
SP_PIR_KEYWORDS	gtp-binding	14	4.7619	0.0016886	803992, 790244, 811901, 819791, 800760, 826978, 792713, 783066, 800083, 799226, 789012, 821677, 782112, 823156	294	329	19235	2.78405	0.510749	0.00974509	2.34841
GOTERM_MF_FAT	GO:0005525~GTP binding	15	5.10204	0.0191263	803992, 790244, 811901, 819791, 800760, 826978, 792713, 783066, 800083, 799226, 789012, 821677, 782112, 802285, 823156	263	372	12983	1.99052	0.999656	0.214698	23.7087
GOTERM_MF_FAT	GO:0032561~guanyl ribonucleotide binding	15	5.10204	0.0231742	803992, 790244, 811901, 819791, 800760, 826978, 792713, 783066, 800083, 799226, 789012, 821677, 782112, 802285, 823156	263	382	12983	1.93842	0.999938	0.224953	28.0041
GOTERM_MF_FAT	GO:0019001~guanyl nucleotide binding	15	5.10204	0.0231742	803992, 790244, 811901, 819791, 800760, 826978, 792713, 783066, 800083, 799226, 789012, 821677, 782112, 802285, 823156	263	382	12983	1.93842	0.999938	0.224953	28.0041
Annotation Cluster 15	Enrichment Score: 5.105690596884065
Category	Term	Count	%	PValue	Genes	List Total	Pop Hits	Pop Total	Fold Enrichment	Bonferroni	Benjamini	FDR
SP_PIR_KEYWORDS	calcium binding	21	7.14286	7.38456e-17	822883, 783393, 794781, 826596, 808953, 819745, 772506, 817614, 786439, 777851, 787053, 812139, 814112, 809884, 813931, 814755, 826073, 798323, 817654, 798403, 819523	294	103	19235	13.3391	4.69624e-14	6.66134e-15	1.55431e-13
SP_PIR_KEYWORDS	calcium	37	12.585	6.89784e-09	783393, 781591, 819745, 826596, 808953, 817614, 786439, 803644, 783777, 777851, 820867, 812139, 787053, 809878, 798126, 786006, 802285, 798323, 798403, 822883, 807878, 794781, 803228, 803844, 825978, 772506, 798170, 786214, 816489, 806449, 775114, 800485, 809884, 813931, 826073, 814755, 817654	294	803	19235	3.01461	2.91778e-06	1.45889e-07	9.6994e-06
GOTERM_MF_FAT	GO:0005509~calcium ion binding	43	14.6259	4.60505e-07	783393, 781591, 808953, 819745, 826596, 817614, 786439, 803644, 783777, 777851, 820867, 820161, 812139, 787053, 814112, 809878, 798126, 786006, 800161, 802285, 798323, 798403, 822883, 807878, 794781, 803228, 803844, 825978, 772506, 798170, 786214, 816489, 806449, 775114, 798986, 787680, 800485, 809884, 813931, 826073, 814755, 817654, 786493	263	919	12983	2.30979	0.000190171	2.71695e-05	0.000645303
GOTERM_MF_FAT	GO:0046872~metal ion binding	66	22.449	0.995352	783393, 793622, 808953, 781591, 826596, 817614, 786439, 787053, 812139, 814112, 798126, 783039, 795620, 800161, 783803, 798323, 798403, 794781, 825978, 772506, 786214, 798170, 816489, 813804, 812449, 775114, 803627, 787680, 798986, 800485, 806943, 809884, 814755, 795533, 793730, 786493, 801670, 824859, 819745, 791181, 803644, 783777, 777851, 820867, 820161, 809878, 780030, 780509, 786006, 802285,…	263	4140	12983	0.786979	1	1	100
GOTERM_MF_FAT	GO:0043169~cation binding	66	22.449	0.996573	783393, 793622, 808953, 781591, 826596, 817614, 786439, 787053, 812139, 814112, 798126, 783039, 795620, 800161, 783803, 798323, 798403, 794781, 825978, 772506, 786214, 798170, 816489, 813804, 812449, 775114, 803627, 787680, 798986, 800485, 806943, 809884, 814755, 795533, 793730, 786493, 801670, 824859, 819745, 791181, 803644, 783777, 777851, 820867, 820161, 809878, 780030, 780509, 786006, 802285,…	263	4179	12983	0.779634	1	1	100
GOTERM_MF_FAT	GO:0043167~ion binding	66	22.449	0.997926	783393, 793622, 808953, 781591, 826596, 817614, 786439, 787053, 812139, 814112, 798126, 783039, 795620, 800161, 783803, 798323, 798403, 794781, 825978, 772506, 786214, 798170, 816489, 813804, 812449, 775114, 803627, 787680, 798986, 800485, 806943, 809884, 814755, 795533, 793730, 786493, 801670, 824859, 819745, 791181, 803644, 783777, 777851, 820867, 820161, 809878, 780030, 780509, 786006, 802285,…	263	4241	12983	0.768237	1	1	100
Annotation Cluster 16	Enrichment Score: 4.586385363451043
Category	Term	Count	%	PValue	Genes	List Total	Pop Hits	Pop Total	Fold Enrichment	Bonferroni	Benjamini	FDR
GOTERM_BP_FAT	GO:0006096~glycolysis	11	3.7415	1.18967e-08	820871, 797595, 796130, 776704, 788559, 783039, 812039, 795001, 794884, 793730, 792407	253	47	13528	12.5143	1.99506e-05	1.17357e-06	2.00334e-05
SP_PIR_KEYWORDS	glycolysis	10	3.40136	1.73539e-08	820871, 797595, 776704, 788559, 783039, 812039, 795001, 794884, 793730, 792407	294	44	19235	14.8694	7.34067e-06	3.05862e-07	2.44022e-05
GOTERM_BP_FAT	GO:0006007~glucose catabolic process	11	3.7415	1.00145e-07	820871, 797595, 796130, 776704, 788559, 783039, 812039, 795001, 794884, 793730, 792407	253	58	13528	10.1409	0.000167929	8.39713e-06	0.000168639
GOTERM_BP_FAT	GO:0044275~cellular carbohydrate catabolic process	12	4.08163	4.76494e-07	820871, 797595, 796130, 776704, 788559, 783039, 812039, 795001, 794884, 793730, 792407, 779826	253	85	13528	7.54876	0.000798761	3.63212e-05	0.000802388
GOTERM_BP_FAT	GO:0019320~hexose catabolic process	11	3.7415	5.45253e-07	820871, 797595, 796130, 776704, 788559, 783039, 812039, 795001, 794884, 793730, 792407	253	69	13528	8.52426	0.000913972	3.97553e-05	0.000918174
GOTERM_BP_FAT	GO:0046365~monosaccharide catabolic process	11	3.7415	7.16623e-07	820871, 797595, 796130, 776704, 788559, 783039, 812039, 795001, 794884, 793730, 792407	253	71	13528	8.28414	0.00120106	4.62211e-05	0.00120675
GOTERM_BP_FAT	GO:0016052~carbohydrate catabolic process	13	4.42177	8.50624e-07	796130, 797595, 788559, 812039, 820868, 795001, 794884, 820871, 776704, 783039, 792407, 793730, 779826	253	109	13528	6.3772	0.00142548	5.28318e-05	0.0014324
GOTERM_BP_FAT	GO:0046164~alcohol catabolic process	11	3.7415	2.47633e-06	820871, 797595, 796130, 776704, 788559, 783039, 812039, 795001, 794884, 793730, 792407	253	81	13528	7.26141	0.0041442	0.00014319	0.00416993
GOTERM_BP_FAT	GO:0006006~glucose metabolic process	14	4.7619	5.65116e-06	796130, 797595, 788559, 812039, 820868, 795001, 794884, 820871, 776704, 783039, 797564, 793730, 792407, 779826	253	153	13528	4.89271	0.00943226	0.000305664	0.00951584
GOTERM_BP_FAT	GO:0019318~hexose metabolic process	14	4.7619	6.34408e-05	796130, 797595, 788559, 812039, 820868, 795001, 794884, 820871, 776704, 783039, 797564, 793730, 792407, 779826	253	192	13528	3.89888	0.100929	0.00279592	0.106777
KEGG_PATHWAY	hsa00010:Glycolysis / Gluconeogenesis	9	3.06122	0.00018674	820871, 797595, 788559, 783039, 820868, 795001, 794884, 793730, 792407	139	60	5085	5.48741	0.0192354	0.00277084	0.208601
GOTERM_BP_FAT	GO:0005996~monosaccharide metabolic process	14	4.7619	0.000271133	796130, 797595, 788559, 812039, 820868, 795001, 794884, 820871, 776704, 783039, 797564, 793730, 792407, 779826	253	222	13528	3.372	0.365394	0.00942925	0.455594
GOTERM_BP_FAT	GO:0006091~generation of precursor metabolites and energy	15	5.10204	0.00225509	786696, 796130, 797595, 788559, 793942, 812039, 795001, 794884, 820161, 820871, 776704, 783039, 793730, 792407, 779826	253	313	13528	2.56248	0.977315	0.0541556	3.73038
UP_SEQ_FEATURE	binding site:Substrate	12	4.08163	0.00634132	797595, 796130, 788559, 783039, 798739, 803974, 820868, 795001, 794884, 793730, 808766, 792407	294	297	19113	2.62667	0.999925	0.161186	10.0243
KEGG_PATHWAY	hsa00620:Pyruvate metabolism	5	1.70068	0.022284	820871, 796130, 795001, 794884, 793730	139	40	5085	4.57284	0.904032	0.177422	22.2741
UP_SEQ_FEATURE	binding site:NAD	4	1.36054	0.0412027	796130, 776704, 795001, 794884	294	50	19113	5.20082	1	0.548258	50.2743
UP_SEQ_FEATURE	active site:Proton acceptor	11	3.7415	0.556308	818576, 796130, 805205, 788559, 783039, 803974, 795001, 813804, 794884, 808766, 792407	294	658	19113	1.0868	1	0.999988	99.9999
Annotation Cluster 17	Enrichment Score: 4.502351992206718
Category	Term	Count	%	PValue	Genes	List Total	Pop Hits	Pop Total	Fold Enrichment	Bonferroni	Benjamini	FDR
SP_PIR_KEYWORDS	trimer	10	3.40136	9.72648e-11	779750, 781978, 781103, 809884, 777851, 821332, 817654, 797879, 808600, 812509	294	26	19235	25.1635	4.1143e-08	3.16485e-09	1.36769e-07
SP_PIR_KEYWORDS	triple helix	8	2.72109	3.40523e-07	779750, 798170, 781978, 781103, 821332, 797879, 808600, 812509	294	31	19235	16.8839	0.000144031	4.36488e-06	0.000478826
GOTERM_CC_FAT	GO:0005581~collagen	9	3.06122	4.08105e-07	777598, 779124, 779750, 781103, 821332, 826696, 797879, 808600, 812509	263	35	12782	12.4973	0.000132625	5.52641e-06	0.000552003
SP_PIR_KEYWORDS	hydroxylation	10	3.40136	1.27231e-06	777598, 779750, 781978, 781103, 821332, 826696, 797879, 808600, 786493, 812509	294	71	19235	9.21481	0.000538043	1.45455e-05	0.00178904
SP_PIR_KEYWORDS	collagen	11	3.7415	1.86231e-06	826419, 777598, 779750, 781978, 781103, 780448, 821332, 826696, 797879, 808600, 812509	294	95	19235	7.57555	0.000787448	1.92134e-05	0.00261866
UP_SEQ_FEATURE	domain:VWFA 1	6	2.04082	3.11186e-06	780408, 779750, 781978, 821332, 797879, 812509	294	16	19113	24.3788	0.00463214	0.000232118	0.00516699
UP_SEQ_FEATURE	domain:VWFA 2	6	2.04082	4.35329e-06	780408, 779750, 781978, 821332, 797879, 812509	294	17	19113	22.9448	0.00647407	0.000309244	0.00722823
SP_PIR_KEYWORDS	pyroglutamic acid	8	2.72109	5.70073e-06	786696, 779750, 781978, 800291, 781103, 797879, 808600, 804890	294	46	19235	11.3783	0.00240851	5.60779e-05	0.00801579
SP_PIR_KEYWORDS	hydroxylysine	7	2.38095	6.34239e-06	779750, 781978, 781103, 821332, 797879, 808600, 812509	294	31	19235	14.7734	0.00267924	6.09718e-05	0.00891799
INTERPRO	IPR002035:von Willebrand factor, type A	10	3.40136	7.76646e-06	787680, 780408, 779750, 781978, 780119, 821332, 797879, 805620, 806449, 812509	285	79	16659	7.39907	0.00416192	0.000219481	0.0112957
INTERPRO	IPR008160:Collagen triple helix repeat	10	3.40136	1.28975e-05	777598, 779750, 781978, 781103, 780448, 821332, 826696, 797879, 808600, 812509	285	84	16659	6.95865	0.00690209	0.000329756	0.0187577
SP_PIR_KEYWORDS	hydroxyproline	7	2.38095	1.85464e-05	779750, 781978, 781103, 821332, 797879, 808600, 812509	294	37	19235	12.3777	0.00781449	0.000170533	0.0260758
SMART	SM00327:VWA	10	3.40136	2.75622e-05	787680, 780408, 779750, 781978, 780119, 821332, 797879, 805620, 806449, 812509	184	79	9079	6.24587	0.00346686	0.000578647	0.0319142
UP_SEQ_FEATURE	domain:VWFA 3	4	1.36054	0.000119242	779750, 781978, 797879, 812509	294	7	19113	37.1487	0.162991	0.00681971	0.197813
GOTERM_CC_FAT	GO:0030934~anchoring collagen	4	1.36054	0.000652655	779750, 821332, 797879, 812509	263	9	12782	21.6003	0.191183	0.00441071	0.879184
SP_PIR_KEYWORDS	cell binding	4	1.36054	0.00138967	779750, 781978, 797879, 819523	294	15	19235	17.4467	0.444695	0.00813668	1.93644
OMIM_DISEASE	Bethlem myopathy	3	1.02041	0.00234108	779750, 781978, 797879	105	3	3671	34.9619	0.465168	0.465168	3.02951
OMIM_DISEASE	Ullrich congenital muscular dystrophy	3	1.02041	0.00234108	779750, 781978, 797879	105	3	3671	34.9619	0.465168	0.465168	3.02951
PIR_SUPERFAMILY	PIRSF002259:collagen VI	3	1.02041	0.00238466	779750, 781978, 797879	212	3	7396	34.8868	0.320757	0.0537549	2.84767
UP_SEQ_FEATURE	region of interest:Triple-helical region	4	1.36054	0.00503176	779750, 781978, 797879, 808600	294	23	19113	11.3061	0.999461	0.137202	8.03493
UP_SEQ_FEATURE	glycosylation site:O-linked (Gal...)	3	1.02041	0.00785266	821332, 797879, 808600	294	9	19113	21.6701	0.999992	0.19254	12.2699
GOTERM_MF_FAT	GO:0048407~platelet-derived growth factor binding	3	1.02041	0.0197876	779750, 781103, 808600	263	11	12983	13.4632	0.99974	0.210089	24.4264
Annotation Cluster 18	Enrichment Score: 4.430596157125378
Category	Term	Count	%	PValue	Genes	List Total	Pop Hits	Pop Total	Fold Enrichment	Bonferroni	Benjamini	FDR
SP_PIR_KEYWORDS	endonexin fold	6	2.04082	3.3974e-07	812139, 787053, 817614, 772506, 786439, 798403	294	11	19235	35.6865	0.0001437	4.49093e-06	0.000477724
SP_PIR_KEYWORDS	annexin	6	2.04082	1.41789e-06	812139, 787053, 817614, 772506, 786439, 798403	294	14	19235	28.0394	0.000599588	1.57832e-05	0.00199375
UP_SEQ_FEATURE	repeat:Annexin 2	6	2.04082	1.46267e-06	812139, 787053, 817614, 772506, 786439, 798403	294	14	19113	27.8615	0.00217992	0.000121232	0.00242868
UP_SEQ_FEATURE	repeat:Annexin 1	6	2.04082	1.46267e-06	812139, 787053, 817614, 772506, 786439, 798403	294	14	19113	27.8615	0.00217992	0.000121232	0.00242868
UP_SEQ_FEATURE	repeat:Annexin 4	6	2.04082	1.46267e-06	812139, 787053, 817614, 772506, 786439, 798403	294	14	19113	27.8615	0.00217992	0.000121232	0.00242868
UP_SEQ_FEATURE	repeat:Annexin 3	6	2.04082	1.46267e-06	812139, 787053, 817614, 772506, 786439, 798403	294	14	19113	27.8615	0.00217992	0.000121232	0.00242868
SP_PIR_KEYWORDS	calcium/phospholipid-binding	6	2.04082	2.10037e-06	812139, 787053, 817614, 772506, 786439, 798403	294	15	19235	26.1701	0.000888062	2.11535e-05	0.00295339
INTERPRO	IPR001464:Annexin	6	2.04082	2.45372e-06	812139, 787053, 817614, 772506, 786439, 798403	285	14	16659	25.0511	0.00131678	7.75059e-05	0.00356886
INTERPRO	IPR018502:Annexin repeat	6	2.04082	2.45372e-06	812139, 787053, 817614, 772506, 786439, 798403	285	14	16659	25.0511	0.00131678	7.75059e-05	0.00356886
INTERPRO	IPR018252:Annexin repeat, conserved site	6	2.04082	2.45372e-06	812139, 787053, 817614, 772506, 786439, 798403	285	14	16659	25.0511	0.00131678	7.75059e-05	0.00356886
SMART	SM00335:ANX	6	2.04082	5.44197e-06	812139, 787053, 817614, 772506, 786439, 798403	184	14	9079	21.1467	0.000685455	0.000171408	0.00630197
SP_PIR_KEYWORDS	phospholipid binding	6	2.04082	1.68748e-05	812139, 787053, 817614, 772506, 786439, 798403	294	22	19235	17.8432	0.00711267	0.000158612	0.0237258
GOTERM_MF_FAT	GO:0005544~calcium-dependent phospholipid binding	6	2.04082	0.000149719	812139, 787053, 817614, 772506, 786439, 798403	263	26	12983	11.3919	0.0599656	0.00363097	0.209597
PIR_SUPERFAMILY	PIRSF002359:annexin I	4	1.36054	0.00416247	812139, 787053, 817614, 786439	212	12	7396	11.6289	0.491214	0.080997	4.92205
GOTERM_MF_FAT	GO:0004859~phospholipase inhibitor activity	3	1.02041	0.0234328	787053, 817614, 786439	263	12	12983	12.3413	0.999944	0.222056	28.2707
GOTERM_MF_FAT	GO:0005543~phospholipid binding	9	3.06122	0.0270619	823085, 812139, 787053, 817614, 772506, 786439, 783918, 798403, 784099	263	177	12983	2.51009	0.999988	0.246679	31.917
GOTERM_MF_FAT	GO:0055102~lipase inhibitor activity	3	1.02041	0.0358324	787053, 817614, 786439	263	15	12983	9.873	1	0.295647	40.0306
GOTERM_MF_FAT	GO:0008289~lipid binding	13	4.42177	0.199547	823085, 772506, 817614, 786439, 783918, 805289, 813804, 789097, 803627, 787053, 812139, 784099, 798403	263	450	12983	1.4261	1	0.800653	95.5797
Annotation Cluster 19	Enrichment Score: 4.255553997064765
Category	Term	Count	%	PValue	Genes	List Total	Pop Hits	Pop Total	Fold Enrichment	Bonferroni	Benjamini	FDR
GOTERM_CC_FAT	GO:0016023~cytoplasmic membrane-bounded vesicle	28	9.52381	2.38802e-05	823085, 813997, 823976, 808953, 799381, 774808, 777851, 787053, 825557, 812139, 793826, 780030, 778573, 786214, 772506, 797325, 815387, 773991, 816489, 791999, 803627, 801203, 800291, 809884, 795231, 826073, 817654, 787908	263	550	12782	2.47422	0.0077311	0.000250328	0.0322955
GOTERM_CC_FAT	GO:0042470~melanosome	10	3.40136	8.46546e-05	801203, 812139, 787053, 793826, 823976, 778573, 772506, 797325, 795231, 791999	263	89	12782	5.46076	0.0271388	0.000705236	0.114443
GOTERM_CC_FAT	GO:0048770~pigment granule	10	3.40136	8.46546e-05	801203, 812139, 787053, 793826, 823976, 778573, 772506, 797325, 795231, 791999	263	89	12782	5.46076	0.0271388	0.000705236	0.114443
Annotation Cluster 20	Enrichment Score: 3.6034486392611482
Category	Term	Count	%	PValue	Genes	List Total	Pop Hits	Pop Total	Fold Enrichment	Bonferroni	Benjamini	FDR
GOTERM_BP_FAT	GO:0043066~negative regulation of apoptosis	19	6.46259	0.000115779	807878, 796863, 810988, 819745, 793942, 798739, 817614, 786439, 773991, 779476, 783918, 813804, 791999, 803627, 794115, 797564, 783535, 821973, 817654	253	354	13528	2.86988	0.176484	0.00472472	0.194787
GOTERM_BP_FAT	GO:0043069~negative regulation of programmed cell death	19	6.46259	0.000137917	807878, 796863, 810988, 819745, 793942, 798739, 817614, 786439, 773991, 779476, 783918, 813804, 791999, 803627, 794115, 797564, 783535, 821973, 817654	253	359	13528	2.82991	0.2065	0.00549206	0.231991
GOTERM_BP_FAT	GO:0060548~negative regulation of cell death	19	6.46259	0.00014339	807878, 796863, 810988, 819745, 793942, 798739, 817614, 786439, 773991, 779476, 783918, 813804, 791999, 803627, 794115, 797564, 783535, 821973, 817654	253	360	13528	2.82205	0.213752	0.00557701	0.241188
GOTERM_BP_FAT	GO:0042981~regulation of apoptosis	31	10.5442	0.000218016	776843, 819745, 808953, 817614, 786439, 800083, 818576, 794115, 797564, 786006, 821973, 783803, 794781, 807878, 796863, 810885, 810988, 793942, 798739, 797325, 773991, 802031, 783918, 779476, 813804, 791999, 803627, 801203, 777598, 783535, 817654	253	804	13528	2.06167	0.306256	0.00827586	0.366495
GOTERM_BP_FAT	GO:0043067~regulation of programmed cell death	31	10.5442	0.000259054	776843, 819745, 808953, 817614, 786439, 800083, 818576, 794115, 797564, 786006, 821973, 783803, 794781, 807878, 796863, 810885, 810988, 793942, 798739, 797325, 773991, 802031, 783918, 779476, 813804, 791999, 803627, 801203, 777598, 783535, 817654	253	812	13528	2.04136	0.352405	0.00920185	0.435339
GOTERM_BP_FAT	GO:0010941~regulation of cell death	31	10.5442	0.000274991	776843, 819745, 808953, 817614, 786439, 800083, 818576, 794115, 797564, 786006, 821973, 783803, 794781, 807878, 796863, 810885, 810988, 793942, 798739, 797325, 773991, 802031, 783918, 779476, 813804, 791999, 803627, 801203, 777598, 783535, 817654	253	815	13528	2.03384	0.369488	0.00936855	0.462063
GOTERM_BP_FAT	GO:0006916~anti-apoptosis	12	4.08163	0.00167841	807878, 794115, 810988, 797564, 819745, 817614, 786439, 773991, 783535, 821973, 817654, 791999	253	206	13528	3.11478	0.940218	0.0430618	2.78909
Annotation Cluster 21	Enrichment Score: 3.6000576460117126
Category	Term	Count	%	PValue	Genes	List Total	Pop Hits	Pop Total	Fold Enrichment	Bonferroni	Benjamini	FDR
SP_PIR_KEYWORDS	actin binding	12	4.08163	1.32684e-11	822883, 799778, 787053, 794115, 803228, 808953, 798170, 786593, 790888, 786006, 813931, 775114	294	40	19235	19.6276	5.61257e-09	5.10234e-10	1.86575e-08
SP_PIR_KEYWORDS	actin-binding	20	6.80272	8.57118e-09	822883, 823085, 796299, 803228, 808953, 778573, 798170, 786593, 782130, 790888, 794878, 783768, 773825, 775114, 823487, 794115, 778146, 786006, 805997, 813931	294	247	19235	5.29758	3.6256e-06	1.72648e-07	1.20524e-05
UP_SEQ_FEATURE	domain:CH 2	8	2.72109	1.26468e-07	822883, 823487, 778146, 808953, 798170, 786593, 786006, 813931	294	27	19113	19.2623	0.000188672	1.45145e-05	0.000209995
UP_SEQ_FEATURE	domain:CH 1	8	2.72109	1.26468e-07	822883, 823487, 778146, 808953, 798170, 786593, 786006, 813931	294	27	19113	19.2623	0.000188672	1.45145e-05	0.000209995
GOTERM_CC_FAT	GO:0015629~actin cytoskeleton	22	7.48299	1.57564e-07	796299, 803228, 778573, 790888, 786593, 782130, 794878, 783768, 773825, 777533, 775114, 800959, 796999, 798986, 794115, 778146, 797564, 800161, 786006, 813931, 798323, 792407	263	269	12782	3.97478	5.1207e-05	2.22645e-06	0.000213122
GOTERM_BP_FAT	GO:0007010~cytoskeleton organization	26	8.84354	6.15488e-07	808953, 783234, 794878, 800083, 794115, 789012, 778146, 796258, 797564, 795592, 802285, 822883, 808880, 810988, 778573, 787776, 798170, 786593, 783768, 813804, 807772, 800959, 775114, 789529, 813931, 792407	253	436	13528	3.1886	0.00103164	4.30063e-05	0.00103645
GOTERM_MF_FAT	GO:0003779~actin binding	23	7.82313	7.51162e-07	822883, 823085, 799778, 796299, 803228, 808953, 778573, 798170, 790888, 786593, 782130, 794878, 783768, 773825, 775114, 823487, 789529, 794115, 778146, 786006, 805997, 813931, 792407	263	326	12983	3.48281	0.000310182	3.8778e-05	0.0010526
SP_PIR_KEYWORDS	cytoskeleton	28	9.52381	1.71053e-06	808953, 790888, 797358, 796999, 823487, 794115, 796257, 778146, 817047, 795620, 792154, 821973, 813466, 799778, 803228, 798170, 772506, 782130, 786593, 813804, 800959, 777533, 775114, 789529, 777044, 805997, 813931, 798474	294	636	19235	2.88035	0.000723292	1.85525e-05	0.00240523
INTERPRO	IPR001589:Actinin-type, actin-binding, conserved site	7	2.38095	1.84173e-06	822883, 823487, 778146, 808953, 798170, 786593, 813931	285	23	16659	17.7899	0.000988521	6.18112e-05	0.00267875
GOTERM_MF_FAT	GO:0008092~cytoskeletal protein binding	28	9.52381	3.68999e-06	823085, 808953, 790888, 794878, 773825, 823487, 787053, 794115, 778146, 797564, 795620, 786006, 799778, 822883, 803228, 796299, 794151, 778573, 798170, 786593, 782130, 783768, 800959, 775114, 789529, 805997, 813931, 792407	263	504	12983	2.7425	0.00152281	0.000138533	0.00517065
UP_SEQ_FEATURE	domain:Actin-binding	6	2.04082	1.0503e-05	823487, 778146, 808953, 798170, 786593, 786006	294	20	19113	19.5031	0.0155484	0.000712044	0.0174384
GOTERM_BP_FAT	GO:0030029~actin filament-based process	17	5.78231	1.1639e-05	822883, 808953, 778573, 786593, 794878, 783768, 813804, 775114, 800959, 789529, 798986, 794115, 778146, 800161, 813931, 802285, 792407	253	241	13528	3.77177	0.0193295	0.000591301	0.0195977
GOTERM_BP_FAT	GO:0030036~actin cytoskeleton organization	15	5.10204	8.71877e-05	822883, 808953, 778573, 786593, 783768, 794878, 813804, 775114, 800959, 789529, 794115, 778146, 813931, 802285, 792407	253	226	13528	3.54892	0.136032	0.00374221	0.146718
INTERPRO	IPR018159:Spectrin/alpha-actinin	6	2.04082	0.000164223	815755, 823487, 803228, 808953, 798170, 786006	285	31	16659	11.3134	0.0844174	0.00303658	0.238595
INTERPRO	IPR001715:Calponin-like actin-binding	8	2.72109	0.00018616	822883, 823487, 778146, 808953, 798170, 786593, 786006, 813931	285	70	16659	6.6803	0.0951418	0.00332702	0.270427
UP_SEQ_FEATURE	repeat:Spectrin 4	5	1.70068	0.000263571	823487, 803228, 808953, 798170, 786006	294	21	19113	15.4786	0.325174	0.0139482	0.436751
UP_SEQ_FEATURE	repeat:Spectrin 3	5	1.70068	0.000318276	823487, 803228, 808953, 798170, 786006	294	22	19113	14.775	0.37808	0.0157068	0.527175
SMART	SM00150:SPEC	6	2.04082	0.000349665	815755, 823487, 803228, 808953, 798170, 786006	184	31	9079	9.55014	0.0431088	0.00549305	0.404187
SMART	SM00033:CH	8	2.72109	0.000495031	822883, 823487, 778146, 808953, 798170, 786593, 786006, 813931	184	70	9079	5.63913	0.0604829	0.00621951	0.571779
UP_SEQ_FEATURE	repeat:Spectrin 2	5	1.70068	0.000619847	823487, 803228, 808953, 798170, 786006	294	26	19113	12.502	0.603507	0.0268419	1.02427
UP_SEQ_FEATURE	repeat:Spectrin 1	5	1.70068	0.000619847	823487, 803228, 808953, 798170, 786006	294	26	19113	12.502	0.603507	0.0268419	1.02427
INTERPRO	IPR014837:EF-hand, Ca insensitive	3	1.02041	0.0041519	803228, 808953, 786006	285	6	16659	29.2263	0.892924	0.0506317	5.87201
INTERPRO	IPR002017:Spectrin repeat	4	1.36054	0.00519387	803228, 808953, 798170, 786006	285	21	16659	11.1338	0.938969	0.05898	7.2944
GOTERM_MF_FAT	GO:0017166~vinculin binding	3	1.02041	0.00796801	789529, 795620, 808953	263	7	12983	21.1564	0.963263	0.104284	10.6048
GOTERM_BP_FAT	GO:0007044~cell-substrate junction assembly	4	1.36054	0.008588	789529, 808953, 800291, 786006	253	23	13528	9.29919	0.999999	0.153171	13.5187
GOTERM_BP_FAT	GO:0034329~cell junction assembly	4	1.36054	0.0405142	789529, 808953, 800291, 786006	253	41	13528	5.21662	1	0.420806	50.1645
GOTERM_CC_FAT	GO:0016323~basolateral plasma membrane	9	3.06122	0.0578344	799778, 789529, 805205, 795620, 808953, 817614, 798170, 780030, 786006	263	203	12782	2.15471	1	0.244672	55.3271
GOTERM_BP_FAT	GO:0034330~cell junction organization	4	1.36054	0.0898864	789529, 808953, 800291, 786006	253	57	13528	3.75231	1	0.618295	79.5266
GOTERM_CC_FAT	GO:0030055~cell-substrate junction	5	1.70068	0.197634	789529, 795620, 808953, 798170, 786006	263	112	12782	2.16968	1	0.591198	94.9121
GOTERM_CC_FAT	GO:0005912~adherens junction	6	2.04082	0.212881	789529, 803228, 795620, 808953, 786006, 794878	263	155	12782	1.88132	1	0.612773	96.075
GOTERM_CC_FAT	GO:0070161~anchoring junction	6	2.04082	0.277761	789529, 803228, 795620, 808953, 786006, 794878	263	172	12782	1.69538	1	0.683208	98.7739
GOTERM_CC_FAT	GO:0005925~focal adhesion	4	1.36054	0.348193	789529, 795620, 808953, 786006	263	102	12782	1.90591	1	0.758143	99.694
GOTERM_CC_FAT	GO:0005924~cell-substrate adherens junction	4	1.36054	0.370614	789529, 795620, 808953, 786006	263	106	12782	1.83399	1	0.781285	99.8094
GOTERM_CC_FAT	GO:0030054~cell junction	9	3.06122	0.838602	789529, 803228, 795620, 808953, 798170, 786006, 813931, 794878, 798474	263	518	12782	0.844415	1	0.995653	100
GOTERM_CC_FAT	GO:0005911~cell-cell junction	3	1.02041	0.90443	789529, 803228, 794878	263	190	12782	0.76738	1	0.998687	100
Annotation Cluster 22	Enrichment Score: 3.5609698464379465
Category	Term	Count	%	PValue	Genes	List Total	Pop Hits	Pop Total	Fold Enrichment	Bonferroni	Benjamini	FDR
SP_PIR_KEYWORDS	plasma	13	4.42177	1.73053e-08	794781, 824859, 815387, 773991, 816489, 783918, 803627, 794018, 801761, 800291, 780030, 814230, 787908	294	93	19235	9.14545	7.3201e-06	3.18266e-07	2.43338e-05
GOTERM_BP_FAT	GO:0002526~acute inflammatory response	12	4.08163	2.02194e-06	794018, 794781, 777061, 801761, 814230, 780030, 800291, 815387, 773991, 789994, 791999, 787908	253	98	13528	6.54739	0.00338506	0.000121093	0.0034048
GOTERM_BP_FAT	GO:0009611~response to wounding	25	8.5034	5.38209e-05	799441, 777061, 805802, 817614, 789994, 794018, 801761, 814230, 780030, 794781, 788559, 798739, 815387, 773991, 816489, 783918, 783768, 806449, 791999, 775114, 800485, 800291, 817654, 787908, 819523	253	530	13528	2.52219	0.0863064	0.00243649	0.0905929
GOTERM_BP_FAT	GO:0006953~acute-phase response	6	2.04082	0.000832695	794781, 801761, 780030, 800291, 815387, 787908	253	40	13528	8.02055	0.752665	0.024638	1.39301
SP_PIR_KEYWORDS	acute phase	5	1.70068	0.000927731	794018, 794781, 824859, 800291, 815387	294	29	19235	11.2802	0.324709	0.00584275	1.29665
GOTERM_BP_FAT	GO:0006954~inflammatory response	16	5.44218	0.00113455	799441, 794781, 777061, 798739, 817614, 815387, 773991, 789994, 791999, 794018, 801761, 800291, 780030, 814230, 817654, 787908	253	325	13528	2.63239	0.850986	0.0317513	1.89345
GOTERM_BP_FAT	GO:0006952~defense response	21	7.14286	0.0110627	799441, 790814, 794781, 777061, 798739, 817614, 815387, 773991, 820197, 789994, 791999, 800083, 801203, 794018, 805230, 801761, 800291, 780030, 814230, 817654, 787908	253	615	13528	1.82582	1	0.183539	17.0828
GOTERM_BP_FAT	GO:0002252~immune effector process	8	2.72109	0.0127241	794018, 801203, 777061, 814230, 773991, 789994, 791999, 800083	253	134	13528	3.19226	1	0.200445	19.3976
KEGG_PATHWAY	hsa04610:Complement and coagulation cascades	6	2.04082	0.0384731	794018, 794781, 815387, 816489, 789994, 787908	139	69	5085	3.18111	0.983096	0.225094	35.5108
Annotation Cluster 23	Enrichment Score: 3.2989474944424333
Category	Term	Count	%	PValue	Genes	List Total	Pop Hits	Pop Total	Fold Enrichment	Bonferroni	Benjamini	FDR
GOTERM_MF_FAT	GO:0004866~endopeptidase inhibitor activity	13	4.42177	3.71339e-05	777606, 815387, 799381, 780119, 800499, 805620, 794018, 787680, 801761, 795231, 815710, 797879, 787908	263	145	12983	4.42583	0.0152196	0.00109487	0.052023
GOTERM_MF_FAT	GO:0030414~peptidase inhibitor activity	13	4.42177	6.29041e-05	777606, 815387, 799381, 780119, 800499, 805620, 794018, 787680, 801761, 795231, 815710, 797879, 787908	263	153	12983	4.19441	0.0256456	0.00173051	0.0881112
GOTERM_MF_FAT	GO:0004867~serine-type endopeptidase inhibitor activity	10	3.40136	9.75406e-05	787680, 799381, 815387, 780119, 815710, 795231, 800499, 797879, 805620, 787908	263	92	12983	5.36576	0.0394855	0.00251472	0.136597
GOTERM_MF_FAT	GO:0004857~enzyme inhibitor activity	16	5.44218	0.00039178	777606, 817614, 815387, 786439, 799381, 780119, 800499, 805620, 794018, 787053, 787680, 801761, 795231, 815710, 797879, 787908	263	270	12983	2.92533	0.14942	0.00805919	0.547603
SP_PIR_KEYWORDS	Serine protease inhibitor	6	2.04082	0.00752089	787680, 815387, 780119, 797879, 805620, 787908	294	80	19235	4.90689	0.958966	0.0377435	10.0715
SP_PIR_KEYWORDS	protease inhibitor	6	2.04082	0.0239535	787680, 815387, 780119, 797879, 805620, 787908	294	107	19235	3.6687	0.999965	0.108841	28.8885
Annotation Cluster 24	Enrichment Score: 3.1600786130707355
Category	Term	Count	%	PValue	Genes	List Total	Pop Hits	Pop Total	Fold Enrichment	Bonferroni	Benjamini	FDR
INTERPRO	IPR005819:Histone H5	5	1.70068	9.74135e-06	796971, 799393, 785179, 821975, 784865	285	9	16659	32.4737	0.00521747	0.000261522	0.0141678
INTERPRO	IPR005818:Histone H1/H5	5	1.70068	7.23416e-05	796971, 799393, 785179, 821975, 784865	285	14	16659	20.8759	0.0381039	0.00161739	0.105169
SMART	SM00526:H15	5	1.70068	0.000136505	796971, 799393, 785179, 821975, 784865	184	14	9079	17.6223	0.0170537	0.00245424	0.157968
PIR_SUPERFAMILY	PIRSF038219:histone H1	4	1.36054	0.00115302	799393, 785179, 821975, 784865	212	8	7396	17.4434	0.170471	0.0306693	1.38631
SP_PIR_KEYWORDS	nucleosome	3	1.02041	0.00461688	799393, 821975, 784865	294	7	19235	28.0394	0.858783	0.0247834	6.29986
INTERPRO	IPR011991:Winged helix repressor DNA-binding	6	2.04082	0.213889	796971, 799393, 785179, 821975, 821730, 784865	285	187	16659	1.87549	1	0.825598	96.9813
Annotation Cluster 25	Enrichment Score: 3.0118343529920186
Category	Term	Count	%	PValue	Genes	List Total	Pop Hits	Pop Total	Fold Enrichment	Bonferroni	Benjamini	FDR
SP_PIR_KEYWORDS	methylated amino acid	7	2.38095	3.84443e-07	796999, 809572, 777044, 812936, 784692, 800959, 777533	294	20	19235	22.8988	0.000162606	4.78291e-06	0.000540583
INTERPRO	IPR004001:Actin, conserved site	5	1.70068	0.000128035	796999, 777044, 797358, 800959, 777533	285	16	16659	18.2664	0.0664487	0.0025434	0.186065
PIR_SUPERFAMILY	PIRSF002337:Actin	5	1.70068	0.00114394	796999, 777044, 797358, 800959, 777533	212	17	7396	10.2608	0.169248	0.0364056	1.37547
INTERPRO	IPR004000:Actin/actin-like	5	1.70068	0.00425437	796999, 777044, 797358, 800959, 777533	285	39	16659	7.49393	0.89868	0.0507029	6.01279
SMART	SM00268:ACTIN	5	1.70068	0.00757688	796999, 777044, 797358, 800959, 777533	184	39	9079	6.32595	0.616464	0.0767546	8.43118
UP_SEQ_FEATURE	propeptide:Removed in mature form	5	1.70068	0.467847	796999, 803992, 819745, 800959, 777533	294	229	19113	1.41944	1	0.999902	99.9972
Annotation Cluster 26	Enrichment Score: 2.9951780795153495
Category	Term	Count	%	PValue	Genes	List Total	Pop Hits	Pop Total	Fold Enrichment	Bonferroni	Benjamini	FDR
INTERPRO	IPR002119:Histone H2A	5	1.70068	0.000261892	775719, 821106, 783474, 820180, 812936	285	19	16659	15.3823	0.13121	0.00425318	0.380245
SMART	SM00414:H2A	5	1.70068	0.000488436	775719, 821106, 783474, 820180, 812936	184	19	9079	12.9848	0.0597015	0.00681643	0.564181
PIR_SUPERFAMILY	PIRSF002048:histone H2A	4	1.36054	0.00808233	775719, 821106, 820180, 812936	212	15	7396	9.30314	0.731433	0.112649	9.35302
Annotation Cluster 27	Enrichment Score: 2.9790726833951298
Category	Term	Count	%	PValue	Genes	List Total	Pop Hits	Pop Total	Fold Enrichment	Bonferroni	Benjamini	FDR
INTERPRO	IPR011778:D-hydantoinase	4	1.36054	0.000163102	792154, 796443, 822558, 779780	285	7	16659	33.4015	0.0838663	0.00312343	0.236969
PIR_SUPERFAMILY	PIRSF001238:cyclic amidohydrolases (dihydroorotase, allantoinase)	4	1.36054	0.00042965	792154, 796443, 822558, 779780	212	6	7396	23.2579	0.0672501	0.017254	0.51866
INTERPRO	IPR006680:Amidohydrolase 1	4	1.36054	0.000730893	792154, 796443, 822558, 779780	285	11	16659	21.2555	0.324724	0.0111554	1.05783
GOTERM_MF_FAT	GO:0004157~dihydropyrimidinase activity	3	1.02041	0.00236979	792154, 796443, 822558	263	4	12983	37.0238	0.624646	0.0369865	3.27006
GOTERM_MF_FAT	GO:0016812~hydrolase activity, acting on carbon-nitrogen (but not peptide) bonds, in cyclic amides	3	1.02041	0.0104833	792154, 796443, 822558	263	8	12983	18.5119	0.987125	0.130991	13.7291
Annotation Cluster 28	Enrichment Score: 2.838843327429206
Category	Term	Count	%	PValue	Genes	List Total	Pop Hits	Pop Total	Fold Enrichment	Bonferroni	Benjamini	FDR
GOTERM_BP_FAT	GO:0006928~cell motion	22	7.48299	0.000223071	799778, 799307, 800698, 819745, 817791, 817614, 790888, 794878, 783768, 813804, 777851, 782887, 820161, 800083, 789529, 794115, 776704, 800485, 777044, 800291, 821973, 817654	253	475	13528	2.47652	0.312114	0.00827958	0.374977
GOTERM_BP_FAT	GO:0048870~cell motility	15	5.10204	0.00186725	799778, 799307, 819745, 817791, 783768, 794878, 777851, 813804, 782887, 820161, 794115, 776704, 800485, 800291, 817654	253	307	13528	2.61256	0.95647	0.047076	3.09828
GOTERM_BP_FAT	GO:0051674~localization of cell	15	5.10204	0.00186725	799778, 799307, 819745, 817791, 783768, 794878, 777851, 813804, 782887, 820161, 794115, 776704, 800485, 800291, 817654	253	307	13528	2.61256	0.95647	0.047076	3.09828
GOTERM_BP_FAT	GO:0016477~cell migration	13	4.42177	0.00567253	799778, 799307, 819745, 794878, 783768, 777851, 813804, 782887, 820161, 794115, 800485, 800291, 817654	253	276	13528	2.51853	0.999928	0.115123	9.13492
Annotation Cluster 29	Enrichment Score: 2.4928661248485127
Category	Term	Count	%	PValue	Genes	List Total	Pop Hits	Pop Total	Fold Enrichment	Bonferroni	Benjamini	FDR
SP_PIR_KEYWORDS	muscle	6	2.04082	1.41789e-06	795592, 798170, 782130, 790888, 792407, 777533	294	14	19235	28.0394	0.000599588	1.57832e-05	0.00199375
SP_PIR_KEYWORDS	structural protein	4	1.36054	0.000274556	798170, 777044, 783908, 825203	294	9	19235	29.0779	0.109661	0.00210965	0.385375
KEGG_PATHWAY	hsa05412:Arrhythmogenic right ventricular cardiomyopathy (ARVC)	7	2.38095	0.0165351	808953, 795592, 798170, 777044, 783908, 786006, 820867	139	76	5085	3.36946	0.823429	0.145842	17.0083
KEGG_PATHWAY	hsa05410:Hypertrophic cardiomyopathy (HCM)	7	2.38095	0.0271729	795592, 798170, 777044, 783908, 782130, 790888, 820867	139	85	5085	3.0127	0.943022	0.197795	26.5108
KEGG_PATHWAY	hsa05414:Dilated cardiomyopathy	7	2.38095	0.0380441	795592, 798170, 777044, 783908, 782130, 790888, 820867	139	92	5085	2.78347	0.982293	0.235796	35.1883
SP_PIR_KEYWORDS	Cardiomyopathy	3	1.02041	0.165844	795592, 798170, 783908	294	48	19235	4.08907	1	0.477975	92.1906
Annotation Cluster 30	Enrichment Score: 2.4793335496761744
Category	Term	Count	%	PValue	Genes	List Total	Pop Hits	Pop Total	Fold Enrichment	Bonferroni	Benjamini	FDR
GOTERM_MF_FAT	GO:0019838~growth factor binding	9	3.06122	0.00127531	816398, 779750, 796369, 781103, 815710, 817654, 808600, 786493, 787908	263	105	12983	4.23129	0.40965	0.0226542	1.77233
UP_SEQ_FEATURE	domain:VWFC	4	1.36054	0.0024532	816398, 809884, 817654, 808600	294	18	19113	14.4467	0.974387	0.0799137	3.99639
INTERPRO	IPR001007:von Willebrand factor, type C	5	1.70068	0.00466473	816398, 809884, 815710, 817654, 808600	285	40	16659	7.30658	0.918798	0.0542679	6.57458
SMART	SM00214:VWC	5	1.70068	0.0082888	816398, 809884, 815710, 817654, 808600	184	40	9079	6.1678	0.649622	0.0775042	9.189
Annotation Cluster 31	Enrichment Score: 2.4589628482001533
Category	Term	Count	%	PValue	Genes	List Total	Pop Hits	Pop Total	Fold Enrichment	Bonferroni	Benjamini	FDR
UP_SEQ_FEATURE	domain:EGF-like 3; calcium-binding	8	2.72109	1.28582e-06	807878, 809878, 786214, 825978, 783777, 777851, 806449, 786493	294	37	19113	14.0563	0.00191661	0.000112843	0.00213504
UP_SEQ_FEATURE	domain:EGF-like 5; calcium-binding	6	2.04082	0.000238587	809878, 825978, 803644, 814755, 806449, 786493	294	37	19113	10.5422	0.299538	0.0130992	0.395429
UP_SEQ_FEATURE	domain:EGF-like 2	8	2.72109	0.00040746	805802, 825565, 780408, 825978, 803644, 814755, 782887, 786493	294	88	19113	5.91002	0.455591	0.0194236	0.674426
UP_SEQ_FEATURE	domain:EGF-like 7; calcium-binding	5	1.70068	0.000718936	809878, 803644, 814755, 806449, 786493	294	27	19113	12.0389	0.658032	0.0293668	1.18709
UP_SEQ_FEATURE	domain:EGF-like 12; calcium-binding	4	1.36054	0.00141522	803644, 814755, 826073, 786493	294	15	19113	17.3361	0.879125	0.0527379	2.32414
UP_SEQ_FEATURE	domain:EGF-like 9; calcium-binding	4	1.36054	0.00172216	809878, 803644, 814755, 786493	294	16	19113	16.2526	0.923592	0.0622687	2.82147
UP_SEQ_FEATURE	domain:EGF-like 20; calcium-binding	3	1.02041	0.00337299	803644, 814755, 786493	294	6	19113	32.5051	0.993533	0.103796	5.45572
UP_SEQ_FEATURE	domain:EGF-like 19; calcium-binding	3	1.02041	0.00337299	803644, 814755, 786493	294	6	19113	32.5051	0.993533	0.103796	5.45572
UP_SEQ_FEATURE	domain:EGF-like 17; calcium-binding	3	1.02041	0.00337299	803644, 814755, 786493	294	6	19113	32.5051	0.993533	0.103796	5.45572
UP_SEQ_FEATURE	domain:EGF-like 18; calcium-binding	3	1.02041	0.00467449	803644, 814755, 786493	294	7	19113	27.8615	0.99908	0.135531	7.48507
UP_SEQ_FEATURE	domain:TB 3	3	1.02041	0.00467449	803644, 814755, 786493	294	7	19113	27.8615	0.99908	0.135531	7.48507
UP_SEQ_FEATURE	domain:TB 4	3	1.02041	0.00467449	803644, 814755, 786493	294	7	19113	27.8615	0.99908	0.135531	7.48507
UP_SEQ_FEATURE	domain:TB 2	3	1.02041	0.00467449	803644, 814755, 786493	294	7	19113	27.8615	0.99908	0.135531	7.48507
UP_SEQ_FEATURE	domain:TB 1	3	1.02041	0.00467449	803644, 814755, 786493	294	7	19113	27.8615	0.99908	0.135531	7.48507
UP_SEQ_FEATURE	domain:EGF-like 8; calcium-binding	4	1.36054	0.00503176	809878, 803644, 814755, 786493	294	23	19113	11.3061	0.999461	0.137202	8.03493
INTERPRO	IPR002212:Matrix fibril-associated	3	1.02041	0.00574742	803644, 814755, 786493	285	7	16659	25.0511	0.954737	0.0637351	8.04188
INTERPRO	IPR017878:TGF-beta binding	3	1.02041	0.00963326	803644, 814755, 786493	285	9	16659	19.4842	0.994473	0.0951302	13.1332
UP_SEQ_FEATURE	domain:EGF-like 13; calcium-binding	3	1.02041	0.011757	803644, 814755, 786493	294	11	19113	17.7301	1	0.258496	17.8298
UP_SEQ_FEATURE	domain:EGF-like 16; calcium-binding	3	1.02041	0.011757	803644, 814755, 786493	294	11	19113	17.7301	1	0.258496	17.8298
UP_SEQ_FEATURE	domain:EGF-like 4; calcium-binding	4	1.36054	0.0138543	809878, 803644, 814755, 806449	294	33	19113	7.88002	1	0.289105	20.6779
UP_SEQ_FEATURE	domain:EGF-like 14; calcium-binding	3	1.02041	0.0139669	803644, 814755, 786493	294	12	19113	16.2526	1	0.287143	20.8281
UP_SEQ_FEATURE	domain:EGF-like 15; calcium-binding	3	1.02041	0.0139669	803644, 814755, 786493	294	12	19113	16.2526	1	0.287143	20.8281
UP_SEQ_FEATURE	domain:EGF-like 10; calcium-binding	3	1.02041	0.0163408	803644, 814755, 786493	294	13	19113	15.0024	1	0.310958	23.9344
UP_SEQ_FEATURE	domain:EGF-like 11; calcium-binding	3	1.02041	0.0188734	803644, 814755, 786493	294	14	19113	13.9308	1	0.341679	27.1219
UP_SEQ_FEATURE	domain:EGF-like 6; calcium-binding	3	1.02041	0.0557497	809878, 806449, 786493	294	25	19113	7.80122	1	0.639006	61.4227
Annotation Cluster 32	Enrichment Score: 2.30650707951285
Category	Term	Count	%	PValue	Genes	List Total	Pop Hits	Pop Total	Fold Enrichment	Bonferroni	Benjamini	FDR
GOTERM_BP_FAT	GO:0050818~regulation of coagulation	7	2.38095	0.000102458	794781, 787053, 777061, 786439, 799381, 783918, 817654	253	41	13528	9.12909	0.157879	0.00428657	0.172394
GOTERM_BP_FAT	GO:0030193~regulation of blood coagulation	6	2.04082	0.000506851	794781, 787053, 777061, 799381, 783918, 817654	253	36	13528	8.91173	0.572672	0.0162171	0.850093
GOTERM_BP_FAT	GO:0030194~positive regulation of blood coagulation	4	1.36054	0.00069572	794781, 799381, 783918, 817654	253	10	13528	21.3881	0.688741	0.0213816	1.16512
GOTERM_BP_FAT	GO:0032101~regulation of response to external stimulus	11	3.7415	0.000791895	794018, 794781, 787053, 777061, 819745, 801761, 799381, 795231, 783918, 817654, 787908	253	159	13528	3.69921	0.735135	0.0238658	1.32518
GOTERM_BP_FAT	GO:0050819~negative regulation of coagulation	5	1.70068	0.00127281	794781, 787053, 777061, 786439, 783918	253	26	13528	10.2828	0.881858	0.0344083	2.12188
GOTERM_BP_FAT	GO:0050820~positive regulation of coagulation	4	1.36054	0.00159086	794781, 799381, 783918, 817654	253	13	13528	16.4524	0.930748	0.0414955	2.64545
GOTERM_BP_FAT	GO:0051918~negative regulation of fibrinolysis	3	1.02041	0.00493448	799381, 783918, 817654	253	6	13528	26.7352	0.99975	0.102135	7.99247
GOTERM_BP_FAT	GO:0030195~negative regulation of blood coagulation	4	1.36054	0.008588	794781, 787053, 777061, 783918	253	23	13528	9.29919	0.999999	0.153171	13.5187
GOTERM_BP_FAT	GO:0051917~regulation of fibrinolysis	3	1.02041	0.0114136	799381, 783918, 817654	253	9	13528	17.8235	1	0.186977	17.5768
GOTERM_BP_FAT	GO:0042730~fibrinolysis	3	1.02041	0.02017	794781, 787053, 777061	253	12	13528	13.3676	1	0.264972	29.0451
GOTERM_BP_FAT	GO:0051241~negative regulation of multicellular organismal process	8	2.72109	0.0339594	794781, 787053, 777061, 782112, 801761, 786439, 783918, 817654	253	164	13528	2.60831	1	0.380497	44.1105
GOTERM_BP_FAT	GO:0045765~regulation of angiogenesis	4	1.36054	0.112741	777061, 795231, 783918, 817654	253	63	13528	3.39494	1	0.684273	86.6588
GOTERM_BP_FAT	GO:0051240~positive regulation of multicellular organismal process	6	2.04082	0.478825	794781, 801761, 780030, 799381, 783918, 817654	253	244	13528	1.31484	1	0.976912	99.9983
Annotation Cluster 33	Enrichment Score: 2.281156609872973
Category	Term	Count	%	PValue	Genes	List Total	Pop Hits	Pop Total	Fold Enrichment	Bonferroni	Benjamini	FDR
GOTERM_MF_FAT	GO:0043499~eukaryotic cell surface binding	5	1.70068	0.000313564	786696, 816489, 783918, 817654, 820161	263	17	12983	14.5191	0.121485	0.00679378	0.438501
GOTERM_MF_FAT	GO:0043498~cell surface binding	5	1.70068	0.00258746	786696, 816489, 783918, 817654, 820161	263	29	12983	8.51121	0.656993	0.0388548	3.56538
GOTERM_BP_FAT	GO:0001936~regulation of endothelial cell proliferation	4	1.36054	0.0212817	786696, 819745, 783918, 817654	253	32	13528	6.68379	1	0.273302	30.3885
GOTERM_BP_FAT	GO:0001937~negative regulation of endothelial cell proliferation	3	1.02041	0.0434678	786696, 783918, 817654	253	18	13528	8.91173	1	0.433858	52.6858
Annotation Cluster 34	Enrichment Score: 2.1515265741289356
Category	Term	Count	%	PValue	Genes	List Total	Pop Hits	Pop Total	Fold Enrichment	Bonferroni	Benjamini	FDR
GOTERM_BP_FAT	GO:0007162~negative regulation of cell adhesion	6	2.04082	0.00116415	796863, 819745, 817654, 803900, 808600, 820161	253	43	13528	7.46098	0.858212	0.0320327	1.9424
GOTERM_BP_FAT	GO:0001568~blood vessel development	13	4.42177	0.00217406	796863, 819745, 794878, 820867, 820161, 787053, 825557, 777598, 798126, 781103, 826696, 817654, 808600	253	245	13528	2.8372	0.974006	0.0530185	3.59865
GOTERM_BP_FAT	GO:0001944~vasculature development	13	4.42177	0.00266849	796863, 819745, 794878, 820867, 820161, 787053, 825557, 777598, 798126, 781103, 826696, 817654, 808600	253	251	13528	2.76938	0.988678	0.062009	4.39988
GOTERM_BP_FAT	GO:0048514~blood vessel morphogenesis	9	3.06122	0.0441407	825557, 796863, 787053, 777598, 819745, 794878, 826696, 817654, 820161	253	211	13528	2.28073	1	0.436474	53.2432
GOTERM_BP_FAT	GO:0001525~angiogenesis	7	2.38095	0.058611	787053, 777598, 819745, 794878, 826696, 817654, 820161	253	148	13528	2.529	1	0.502691	63.8353
Annotation Cluster 35	Enrichment Score: 2.1099363199673524
Category	Term	Count	%	PValue	Genes	List Total	Pop Hits	Pop Total	Fold Enrichment	Bonferroni	Benjamini	FDR
BIOCARTA	h_integrinPathway:Integrin Signaling Pathway	6	2.04082	0.00176994	818576, 803992, 789529, 795620, 813804, 800959	40	34	1437	6.33971	0.175596	0.175596	1.97829
BIOCARTA	h_ucalpainPathway:uCalpain and friends in Cell spread	4	1.36054	0.0043821	789529, 803228, 795620, 800959	40	13	1437	11.0538	0.380411	0.147487	4.83284
BIOCARTA	h_mCalpainPathway:mCalpain and friends in Cell motility	3	1.02041	0.0603322	789529, 795620, 800959	40	15	1437	7.185	0.998867	0.571673	50.4354
Annotation Cluster 36	Enrichment Score: 2.102928362727639
Category	Term	Count	%	PValue	Genes	List Total	Pop Hits	Pop Total	Fold Enrichment	Bonferroni	Benjamini	FDR
INTERPRO	IPR000884:Thrombospondin, type 1 repeat	7	2.38095	0.000827733	784168, 811323, 816398, 814230, 809884, 817654, 806449	285	65	16659	6.2949	0.358969	0.0122762	1.19721
SMART	SM00209:TSP1	7	2.38095	0.00190419	784168, 811323, 816398, 814230, 809884, 817654, 806449	184	65	9079	5.3138	0.213495	0.0215958	2.18309
INTERPRO	IPR008085:Thrombospondin, type 1 repeat, subgroup	4	1.36054	0.00191617	814230, 809884, 817654, 806449	285	15	16659	15.5874	0.642982	0.0267404	2.75117
UP_SEQ_FEATURE	domain:TSP type-1 3	4	1.36054	0.0175326	814230, 809884, 817654, 806449	294	36	19113	7.22336	1	0.325572	25.4503
UP_SEQ_FEATURE	domain:TSP type-1 2	4	1.36054	0.0297516	814230, 809884, 817654, 806449	294	44	19113	5.91002	1	0.456085	39.4386
UP_SEQ_FEATURE	domain:TSP type-1 1	4	1.36054	0.0297516	814230, 809884, 817654, 806449	294	44	19113	5.91002	1	0.456085	39.4386
UP_SEQ_FEATURE	domain:TSP type-1	3	1.02041	0.0406071	784168, 811323, 816398	294	21	19113	9.28717	1	0.552129	49.7589
Annotation Cluster 37	Enrichment Score: 2.0456532756505683
Category	Term	Count	%	PValue	Genes	List Total	Pop Hits	Pop Total	Fold Enrichment	Bonferroni	Benjamini	FDR
BIOCARTA	h_integrinPathway:Integrin Signaling Pathway	6	2.04082	0.00176994	818576, 803992, 789529, 795620, 813804, 800959	40	34	1437	6.33971	0.175596	0.175596	1.97829
BIOCARTA	h_metPathway:Signaling of Hepatocyte Growth Factor Receptor	5	1.70068	0.0119586	818576, 803992, 796863, 795620, 800959	40	34	1437	5.28309	0.730541	0.279518	12.6892
BIOCARTA	h_agrPathway:Agrin in Postsynaptic Differentiation	4	1.36054	0.0344669	818576, 795620, 798170, 800959	40	27	1437	5.32222	0.978141	0.420834	32.6735
Annotation Cluster 38	Enrichment Score: 2.0428652315573066
Category	Term	Count	%	PValue	Genes	List Total	Pop Hits	Pop Total	Fold Enrichment	Bonferroni	Benjamini	FDR
INTERPRO	IPR013126:Heat shock protein 70	5	1.70068	3.67509e-05	806834, 823976, 809626, 783535, 816432	285	12	16659	24.3553	0.0195421	0.0008577	0.0534405
INTERPRO	IPR001023:Heat shock protein Hsp70	5	1.70068	3.67509e-05	806834, 823976, 809626, 783535, 816432	285	12	16659	24.3553	0.0195421	0.0008577	0.0534405
INTERPRO	IPR018181:Heat shock protein 70, conserved site	5	1.70068	9.73278e-05	806834, 823976, 809626, 783535, 816432	285	15	16659	19.4842	0.0509251	0.00208852	0.141469
SP_PIR_KEYWORDS	stress response	7	2.38095	0.000501016	806834, 823976, 809626, 783535, 821973, 800499, 816432	294	66	19235	6.93903	0.191021	0.0036482	0.702203
SP_PIR_KEYWORDS	molecular chaperone	4	1.36054	0.000893445	806834, 823976, 800499, 816432	294	13	19235	20.1308	0.314835	0.00571235	1.24901
PIR_SUPERFAMILY	PIRSF002581:chaperone HSP70	4	1.36054	0.00115302	806834, 823976, 783535, 816432	212	8	7396	17.4434	0.170471	0.0306693	1.38631
GOTERM_BP_FAT	GO:0006986~response to unfolded protein	6	2.04082	0.0103446	806834, 823976, 809626, 821973, 800499, 816432	253	71	13528	4.51862	1	0.174388	16.0632
GOTERM_BP_FAT	GO:0051789~response to protein stimulus	6	2.04082	0.0496446	806834, 823976, 809626, 821973, 800499, 816432	253	107	13528	2.99834	1	0.461399	57.5759
GOTERM_MF_FAT	GO:0051082~unfolded protein binding	6	2.04082	0.0832638	806834, 823976, 810988, 797564, 783535, 800499	263	115	12983	2.57557	1	0.505401	70.4245
SP_PIR_KEYWORDS	Chaperone	5	1.70068	0.221199	806834, 823976, 810988, 783535, 800499	294	158	19235	2.07042	1	0.582706	97.0263
KEGG_PATHWAY	hsa04010:MAPK signaling pathway	10	3.40136	0.299154	818576, 803992, 806834, 796863, 823976, 778146, 809626, 786593, 821973, 816432	139	267	5085	1.37014	1	0.828026	98.1213
KEGG_PATHWAY	hsa04612:Antigen processing and presentation	4	1.36054	0.392746	806834, 823976, 809626, 816432	139	83	5085	1.76302	1	0.884848	99.6217
KEGG_PATHWAY	hsa03040:Spliceosome	5	1.70068	0.448235	806834, 823976, 817941, 809626, 816432	139	126	5085	1.4517	1	0.898778	99.8704
KEGG_PATHWAY	hsa04144:Endocytosis	5	1.70068	0.743054	806834, 823976, 809626, 802285, 816432	139	184	5085	0.994096	1	0.986193	100
Annotation Cluster 39	Enrichment Score: 1.9786272405932948
Category	Term	Count	%	PValue	Genes	List Total	Pop Hits	Pop Total	Fold Enrichment	Bonferroni	Benjamini	FDR
SP_PIR_KEYWORDS	EF hand	8	2.72109	3.42913e-05	822883, 783393, 803228, 826596, 808953, 786006, 813931, 798323	294	60	19235	8.72336	0.0144008	0.00030858	0.048208
UP_SEQ_FEATURE	domain:EF-hand 1	10	3.40136	0.00203158	822883, 783393, 798986, 803228, 826596, 808953, 800161, 786006, 813931, 798323	294	182	19113	3.57199	0.951887	0.0713328	3.32041
UP_SEQ_FEATURE	domain:EF-hand 2	10	3.40136	0.00203158	822883, 783393, 798986, 803228, 826596, 808953, 800161, 786006, 813931, 798323	294	182	19113	3.57199	0.951887	0.0713328	3.32041
INTERPRO	IPR011992:EF-Hand type	12	4.08163	0.00247474	822883, 783393, 798986, 803228, 826596, 808953, 798170, 800161, 786006, 802285, 813931, 798323	285	236	16659	2.97217	0.735677	0.0335421	3.53979
INTERPRO	IPR018249:EF-HAND 2	11	3.7415	0.00390262	822883, 783393, 798986, 803228, 826596, 808953, 800161, 786006, 802285, 813931, 798323	285	215	16659	2.9906	0.87752	0.0487662	5.52872
INTERPRO	IPR018248:EF hand	8	2.72109	0.00692729	822883, 783393, 803228, 808953, 800161, 786006, 813931, 798323	285	130	16659	3.59709	0.976077	0.0733521	9.6164
INTERPRO	IPR002048:Calcium-binding EF-hand	8	2.72109	0.0113914	822883, 798986, 803228, 808953, 800161, 786006, 813931, 798323	285	143	16659	3.27008	0.997871	0.109597	15.3494
INTERPRO	IPR018247:EF-HAND 1	10	3.40136	0.0122915	822883, 783393, 807878, 803228, 826596, 808953, 783535, 802285, 813931, 798323	285	217	16659	2.69367	0.998695	0.115727	16.4635
SMART	SM00054:EFh	8	2.72109	0.0254542	822883, 798986, 803228, 808953, 800161, 786006, 813931, 798323	184	143	9079	2.76041	0.961177	0.194734	25.8138
UP_SEQ_FEATURE	domain:EF-hand 3	4	1.36054	0.175076	798986, 803228, 800161, 798323	294	94	19113	2.76639	1	0.954393	95.9066
UP_SEQ_FEATURE	calcium-binding region:2	3	1.02041	0.528515	822883, 803228, 813931	294	115	19113	1.69592	1	0.999979	99.9996
UP_SEQ_FEATURE	calcium-binding region:1	3	1.02041	0.578023	822883, 803228, 813931	294	126	19113	1.54786	1	0.999991	99.9999
Annotation Cluster 40	Enrichment Score: 1.9766221344741814
Category	Term	Count	%	PValue	Genes	List Total	Pop Hits	Pop Total	Fold Enrichment	Bonferroni	Benjamini	FDR
UP_SEQ_FEATURE	domain:Fibronectin type-III 7	5	1.70068	0.000451316	805802, 800291, 821332, 782887, 812509	294	24	19113	13.5438	0.490087	0.0208274	0.746761
UP_SEQ_FEATURE	domain:Fibronectin type-III 8	5	1.70068	0.000451316	805802, 800291, 821332, 782887, 812509	294	24	19113	13.5438	0.490087	0.0208274	0.746761
UP_SEQ_FEATURE	domain:Fibronectin type-III 6	5	1.70068	0.00122842	805802, 800291, 821332, 782887, 812509	294	31	19113	10.4855	0.840215	0.0471152	2.02031
UP_SEQ_FEATURE	domain:Fibronectin type-III 9	4	1.36054	0.00206762	805802, 800291, 782887, 812509	294	17	19113	15.2965	0.954411	0.0708878	3.37837
UP_SEQ_FEATURE	domain:Fibronectin type-III 5	5	1.70068	0.0049193	805802, 800291, 821332, 782887, 812509	294	45	19113	7.22336	0.999362	0.136839	7.86218
UP_SEQ_FEATURE	domain:Fibronectin type-III 14	3	1.02041	0.00616978	805802, 800291, 812509	294	8	19113	24.3788	0.999902	0.159891	9.76603
UP_SEQ_FEATURE	domain:Fibronectin type-III 15	3	1.02041	0.00616978	805802, 800291, 812509	294	8	19113	24.3788	0.999902	0.159891	9.76603
UP_SEQ_FEATURE	domain:Fibronectin type-III 10	3	1.02041	0.00971705	805802, 800291, 812509	294	10	19113	19.5031	1	0.225542	14.9675
UP_SEQ_FEATURE	domain:Fibronectin type-III 11	3	1.02041	0.00971705	805802, 800291, 812509	294	10	19113	19.5031	1	0.225542	14.9675
UP_SEQ_FEATURE	domain:Fibronectin type-III 13	3	1.02041	0.00971705	805802, 800291, 812509	294	10	19113	19.5031	1	0.225542	14.9675
UP_SEQ_FEATURE	domain:Fibronectin type-III 4	5	1.70068	0.0150522	805802, 800291, 821332, 782887, 812509	294	62	19113	5.24276	1	0.301755	22.2628
UP_SEQ_FEATURE	domain:Fibronectin type-III 3	5	1.70068	0.0387484	805802, 800291, 821332, 782887, 812509	294	83	19113	3.91628	1	0.539675	48.1181
UP_SEQ_FEATURE	domain:Fibronectin type-III 2	6	2.04082	0.0500164	805802, 800291, 821332, 777678, 782887, 812509	294	130	19113	3.00047	1	0.606865	57.3436
UP_SEQ_FEATURE	domain:Fibronectin type-III 1	6	2.04082	0.0513796	805802, 800291, 821332, 777678, 782887, 812509	294	131	19113	2.97757	1	0.612549	58.3486
INTERPRO	IPR008957:Fibronectin, type III-like fold	7	2.38095	0.0951135	805802, 800291, 821332, 797879, 777678, 782887, 812509	285	184	16659	2.22374	1	0.556561	76.6297
INTERPRO	IPR003961:Fibronectin, type III	7	2.38095	0.106462	805802, 800291, 821332, 797879, 777678, 782887, 812509	285	190	16659	2.15352	1	0.594329	80.549
SMART	SM00060:FN3	7	2.38095	0.185099	805802, 800291, 821332, 797879, 777678, 782887, 812509	184	190	9079	1.81788	1	0.674155	90.6559
Annotation Cluster 41	Enrichment Score: 1.9680631442151362
Category	Term	Count	%	PValue	Genes	List Total	Pop Hits	Pop Total	Fold Enrichment	Bonferroni	Benjamini	FDR
UP_SEQ_FEATURE	site:Not glycated	3	1.02041	0.00337299	820694, 780509, 803627	294	6	19113	32.5051	0.993533	0.103796	5.45572
UP_SEQ_FEATURE	glycosylation site:N-linked (Glc) (glycation)	3	1.02041	0.00616978	820694, 780509, 803627	294	8	19113	24.3788	0.999902	0.159891	9.76603
SP_PIR_KEYWORDS	glycation	3	1.02041	0.0116151	820694, 780509, 803627	294	11	19235	17.8432	0.992859	0.0558446	15.1497
GOTERM_MF_FAT	GO:0019825~oxygen binding	4	1.36054	0.0555187	820694, 780509, 794371, 803627	263	43	12983	4.59209	1	0.401203	55.0856
Annotation Cluster 42	Enrichment Score: 1.9657925771344367
Category	Term	Count	%	PValue	Genes	List Total	Pop Hits	Pop Total	Fold Enrichment	Bonferroni	Benjamini	FDR
GOTERM_BP_FAT	GO:0007162~negative regulation of cell adhesion	6	2.04082	0.00116415	796863, 819745, 817654, 803900, 808600, 820161	253	43	13528	7.46098	0.858212	0.0320327	1.9424
GOTERM_BP_FAT	GO:0010810~regulation of cell-substrate adhesion	6	2.04082	0.00158439	796863, 819745, 780448, 817654, 808600, 791271	253	46	13528	6.97439	0.92999	0.0419824	2.63481
GOTERM_BP_FAT	GO:0030155~regulation of cell adhesion	9	3.06122	0.00412038	796863, 819745, 780448, 817654, 803900, 808600, 820161, 775114, 791271	253	137	13528	3.51265	0.999016	0.0881886	6.71664
GOTERM_BP_FAT	GO:0010811~positive regulation of cell-substrate adhesion	4	1.36054	0.01484	819745, 780448, 817654, 791271	253	28	13528	7.63862	1	0.217933	22.2576
GOTERM_BP_FAT	GO:0010812~negative regulation of cell-substrate adhesion	3	1.02041	0.0170152	796863, 817654, 808600	253	11	13528	14.5828	1	0.237772	25.0982
GOTERM_BP_FAT	GO:0001952~regulation of cell-matrix adhesion	3	1.02041	0.089501	796863, 819745, 817654	253	27	13528	5.94115	1	0.618887	79.38
GOTERM_BP_FAT	GO:0045785~positive regulation of cell adhesion	4	1.36054	0.101053	819745, 780448, 817654, 791271	253	60	13528	3.56469	1	0.656913	83.3693
Annotation Cluster 43	Enrichment Score: 1.9319118664131822
Category	Term	Count	%	PValue	Genes	List Total	Pop Hits	Pop Total	Fold Enrichment	Bonferroni	Benjamini	FDR
INTERPRO	IPR016060:Complement control module	6	2.04082	0.00282296	800485, 802704, 800291, 783918, 783777, 825435	285	57	16659	6.15291	0.780866	0.036349	4.02838
SP_PIR_KEYWORDS	sushi	5	1.70068	0.0104133	800485, 802704, 783918, 783777, 825435	294	56	19235	5.84153	0.988061	0.0507597	13.6874
INTERPRO	IPR000436:Sushi/SCR/CCP	5	1.70068	0.0151755	800485, 802704, 783918, 783777, 825435	285	56	16659	5.21898	0.999729	0.138693	19.942
UP_SEQ_FEATURE	domain:Sushi	3	1.02041	0.0188734	800485, 802704, 783777	294	14	19113	13.9308	1	0.341679	27.1219
SMART	SM00032:CCP	5	1.70068	0.0260107	800485, 802704, 783918, 783777, 825435	184	56	9079	4.40557	0.963873	0.187423	26.3029
Annotation Cluster 44	Enrichment Score: 1.8654342821963592
Category	Term	Count	%	PValue	Genes	List Total	Pop Hits	Pop Total	Fold Enrichment	Bonferroni	Benjamini	FDR
SP_PIR_KEYWORDS	smooth muscle	3	1.02041	0.00135969	796999, 778573, 777533	294	4	19235	49.0689	0.437599	0.00807343	1.89504
GOTERM_CC_FAT	GO:0030485~smooth muscle contractile fiber	3	1.02041	0.00244387	796999, 778573, 777533	263	4	12782	36.4506	0.548523	0.0143547	3.25546
KEGG_PATHWAY	hsa04270:Vascular smooth muscle contraction	7	2.38095	0.0828906	796999, 818576, 798986, 778573, 800161, 813804, 777533	139	112	5085	2.28642	0.999876	0.411013	61.9967
GOTERM_BP_FAT	GO:0006939~smooth muscle contraction	3	1.02041	0.125383	796999, 778573, 777533	253	33	13528	4.86094	1	0.712965	89.5229
Annotation Cluster 45	Enrichment Score: 1.8557519008085828
Category	Term	Count	%	PValue	Genes	List Total	Pop Hits	Pop Total	Fold Enrichment	Bonferroni	Benjamini	FDR
INTERPRO	IPR014716:Fibrinogen, alpha/beta/gamma chain, C-terminal globular, subdomain 1	4	1.36054	0.00674479	805802, 823065, 816489, 782887	285	23	16659	10.1657	0.973596	0.0729178	9.37452
UP_SEQ_FEATURE	domain:Fibrinogen C-terminal	4	1.36054	0.0127366	805802, 823065, 816489, 782887	294	32	19113	8.12628	1	0.272943	19.1718
INTERPRO	IPR002181:Fibrinogen, alpha/beta/gamma chain, C-terminal globular	4	1.36054	0.0168836	805802, 823065, 816489, 782887	285	32	16659	7.30658	0.999893	0.15065	21.9381
SMART	SM00186:FBG	4	1.36054	0.0260319	805802, 823065, 816489, 782887	184	32	9079	6.1678	0.963972	0.177575	26.3215
Annotation Cluster 46	Enrichment Score: 1.8515465738572523
Category	Term	Count	%	PValue	Genes	List Total	Pop Hits	Pop Total	Fold Enrichment	Bonferroni	Benjamini	FDR
GOTERM_BP_FAT	GO:0051651~maintenance of location in cell	6	2.04082	0.00192039	789529, 778146, 798170, 797325, 786593, 803627	253	48	13528	6.68379	0.960188	0.0476686	3.18511
GOTERM_BP_FAT	GO:0051235~maintenance of location	6	2.04082	0.00672519	789529, 778146, 798170, 797325, 786593, 803627	253	64	13528	5.01285	0.999988	0.133457	10.7413
GOTERM_BP_FAT	GO:0032507~maintenance of protein location in cell	5	1.70068	0.00693409	789529, 778146, 798170, 797325, 786593	253	41	13528	6.52078	0.999991	0.134165	11.0569
GOTERM_BP_FAT	GO:0007016~cytoskeletal anchoring at plasma membrane	3	1.02041	0.00898695	789529, 778146, 798170	253	8	13528	20.0514	1	0.156423	14.1029
GOTERM_BP_FAT	GO:0045185~maintenance of protein location	5	1.70068	0.0120439	789529, 778146, 798170, 797325, 786593	253	48	13528	5.56983	1	0.192569	18.4574
GOTERM_MF_FAT	GO:0019904~protein domain specific binding	6	2.04082	0.802152	789529, 798170, 797325, 811901, 802285, 791999	263	331	12983	0.894834	1	0.999127	100
Annotation Cluster 47	Enrichment Score: 1.8490298027450756
Category	Term	Count	%	PValue	Genes	List Total	Pop Hits	Pop Total	Fold Enrichment	Bonferroni	Benjamini	FDR
SP_PIR_KEYWORDS	cartilage	5	1.70068	1.78084e-06	814112, 826674, 802704, 817803, 808600	294	7	19235	46.7323	0.000753013	1.88322e-05	0.0025041
GOTERM_BP_FAT	GO:0001502~cartilage condensation	3	1.02041	0.0479978	814112, 802704, 778205	253	19	13528	8.44269	1	0.459674	56.3208
GOTERM_BP_FAT	GO:0051216~cartilage development	5	1.70068	0.0491627	825565, 814112, 802704, 778205, 808600	253	74	13528	3.61286	1	0.460488	57.2122
GOTERM_BP_FAT	GO:0048705~skeletal system morphogenesis	6	2.04082	0.0582393	825565, 814112, 798126, 802704, 778205, 808600	253	112	13528	2.86448	1	0.502817	63.594
GOTERM_BP_FAT	GO:0001503~ossification	5	1.70068	0.16712	825565, 814112, 798126, 801761, 808600	253	115	13528	2.3248	1	0.790833	95.4011
GOTERM_BP_FAT	GO:0060348~bone development	5	1.70068	0.196832	825565, 814112, 798126, 801761, 808600	253	123	13528	2.17359	1	0.830646	97.5055
Annotation Cluster 48	Enrichment Score: 1.8372758530462618
Category	Term	Count	%	PValue	Genes	List Total	Pop Hits	Pop Total	Fold Enrichment	Bonferroni	Benjamini	FDR
UP_SEQ_FEATURE	domain:NTR	4	1.36054	0.0044251	794018, 826419, 777606, 776869	294	22	19113	11.82	0.998662	0.131324	7.0994
INTERPRO	IPR001134:Netrin domain	4	1.36054	0.00674479	794018, 826419, 777606, 776869	285	23	16659	10.1657	0.973596	0.0729178	9.37452
INTERPRO	IPR018933:Netrin module, non-TIMP type	3	1.02041	0.0332779	794018, 826419, 776869	285	17	16659	10.3152	1	0.257654	38.8757
SMART	SM00643:C345C	3	1.02041	0.045066	794018, 826419, 776869	184	17	9079	8.70748	0.997003	0.25212	41.3756
Annotation Cluster 49	Enrichment Score: 1.828691766499504
Category	Term	Count	%	PValue	Genes	List Total	Pop Hits	Pop Total	Fold Enrichment	Bonferroni	Benjamini	FDR
UP_SEQ_FEATURE	repeat:LRR 12	8	2.72109	0.000499661	806598, 825557, 812198, 800376, 807675, 779124, 817803, 797879	294	91	19113	5.71518	0.525589	0.022343	0.826442
INTERPRO	IPR016352:Small leucine-rich proteoglycan, class I, decorin/asporin/byglycan	3	1.02041	0.000859062	806598, 825557, 812198	285	3	16659	58.4526	0.369672	0.0123959	1.24226
UP_SEQ_FEATURE	repeat:LRR 11	8	2.72109	0.000988531	806598, 825557, 812198, 800376, 807675, 779124, 817803, 797879	294	102	19113	5.09884	0.771363	0.0390968	1.62882
UP_SEQ_FEATURE	repeat:LRR 10	8	2.72109	0.00218699	806598, 825557, 812198, 800376, 807675, 779124, 817803, 797879	294	117	19113	4.44514	0.961862	0.0731527	3.5701
PIR_SUPERFAMILY	PIRSF002490:class I small leucine-rich proteoglycan, decorin/asporin/byglycan types	3	1.02041	0.00238466	806598, 825557, 812198	212	3	7396	34.8868	0.320757	0.0537549	2.84767
PIR_SUPERFAMILY	PIRSF002490:SLRP_I	3	1.02041	0.00238466	806598, 825557, 812198	212	3	7396	34.8868	0.320757	0.0537549	2.84767
UP_SEQ_FEATURE	repeat:LRR 9	8	2.72109	0.00484197	806598, 825557, 812198, 800376, 807675, 779124, 817803, 797879	294	135	19113	3.85246	0.999284	0.137389	7.74321
UP_SEQ_FEATURE	repeat:LRR 7	9	3.06122	0.00608093	806598, 825557, 812198, 800376, 807675, 779124, 817803, 802943, 797879	294	177	19113	3.3056	0.999888	0.16055	9.63198
INTERPRO	IPR000372:Leucine-rich repeat, cysteine-rich flanking region, N-terminal	7	2.38095	0.0069528	806598, 825557, 812198, 800376, 779124, 817803, 802943	285	99	16659	4.13301	0.976404	0.0721951	9.65017
PIR_SUPERFAMILY	PIRSF005438:class II small leucine-rich proteoglycan	3	1.02041	0.00765312	800376, 779124, 817803	212	5	7396	20.9321	0.711936	0.117024	8.87725
UP_SEQ_FEATURE	repeat:LRR 8	8	2.72109	0.00819569	806598, 825557, 812198, 800376, 807675, 779124, 817803, 797879	294	149	19113	3.49048	0.999995	0.196884	12.7722
UP_SEQ_FEATURE	compositionally biased region:Cys-rich	8	2.72109	0.0111047	806598, 825557, 812198, 800376, 779124, 817803, 802943, 786493	294	158	19113	3.29166	1	0.249681	16.9246
SMART	SM00013:LRRNT	7	2.38095	0.0147589	806598, 825557, 812198, 800376, 779124, 817803, 802943	184	99	9079	3.48886	0.846412	0.125253	15.8182
UP_SEQ_FEATURE	repeat:LRR 6	9	3.06122	0.0159871	806598, 825557, 812198, 800376, 807675, 779124, 817803, 802943, 797879	294	210	19113	2.78615	1	0.313198	23.4789
UP_SEQ_FEATURE	repeat:LRR 5	9	3.06122	0.0264719	806598, 825557, 812198, 800376, 807675, 779124, 817803, 802943, 797879	294	231	19113	2.53287	1	0.43551	35.9482
UP_SEQ_FEATURE	repeat:LRR 4	9	3.06122	0.0410109	806598, 825557, 812198, 800376, 807675, 779124, 817803, 802943, 797879	294	252	19113	2.32179	1	0.551122	50.1089
UP_SEQ_FEATURE	repeat:LRR 3	9	3.06122	0.0898713	806598, 825557, 812198, 800376, 807675, 779124, 817803, 802943, 797879	294	299	19113	1.95683	1	0.793748	79.0628
UP_SEQ_FEATURE	repeat:LRR 1	9	3.06122	0.117187	806598, 825557, 812198, 800376, 807675, 779124, 817803, 802943, 797879	294	318	19113	1.83991	1	0.873345	87.3768
SP_PIR_KEYWORDS	leucine-rich repeat	9	3.06122	0.119421	806598, 825557, 812198, 800376, 807675, 779124, 817803, 802943, 797879	294	322	19235	1.82865	1	0.373612	83.2752
UP_SEQ_FEATURE	repeat:LRR 2	9	3.06122	0.119874	806598, 825557, 812198, 800376, 807675, 779124, 817803, 802943, 797879	294	319	19113	1.83414	1	0.876752	87.9998
INTERPRO	IPR001611:Leucine-rich repeat	7	2.38095	0.156686	806598, 825557, 812198, 800376, 779124, 817803, 802943	285	213	16659	1.92098	1	0.724433	91.6147
INTERPRO	IPR003591:Leucine-rich repeat, typical subtype	4	1.36054	0.386954	806598, 800376, 779124, 817803	285	131	16659	1.78481	1	0.968488	99.9189
SMART	SM00369:LRR_TYP	4	1.36054	0.494441	806598, 800376, 779124, 817803	184	131	9079	1.50664	1	0.958543	99.9629
Annotation Cluster 50	Enrichment Score: 1.7957141946933584
Category	Term	Count	%	PValue	Genes	List Total	Pop Hits	Pop Total	Fold Enrichment	Bonferroni	Benjamini	FDR
SP_PIR_KEYWORDS	myosin	7	2.38095	0.000120169	798986, 796299, 778573, 800161, 794878, 783768, 798323	294	51	19235	8.97993	0.0495643	0.000977113	0.168844
SP_PIR_KEYWORDS	motor protein	10	3.40136	0.000193103	798986, 796299, 778573, 817791, 800161, 794878, 783768, 792698, 798323, 813466	294	132	19235	4.95645	0.0784427	0.00151164	0.271189
GOTERM_CC_FAT	GO:0032432~actin filament bundle	5	1.70068	0.00180768	778573, 797564, 794878, 783768, 800959	263	26	12782	9.3463	0.444579	0.0112445	2.41759
GOTERM_CC_FAT	GO:0016459~myosin complex	7	2.38095	0.00210343	798986, 796299, 778573, 800161, 794878, 783768, 798323	263	65	12782	5.23393	0.495575	0.012829	2.80793
GOTERM_MF_FAT	GO:0003774~motor activity	10	3.40136	0.00234558	798986, 796299, 778573, 817791, 800161, 794878, 783768, 792698, 798323, 813466	263	142	12983	3.47641	0.620864	0.0380516	3.23716
GOTERM_BP_FAT	GO:0030705~cytoskeleton-dependent intracellular transport	6	2.04082	0.00274445	798986, 800161, 794878, 783768, 792698, 807772	253	52	13528	6.16966	0.990036	0.0628503	4.52241
PIR_SUPERFAMILY	PIRSF002328:myosin heavy chain	3	1.02041	0.00467965	778573, 794878, 783768	212	4	7396	26.1651	0.532279	0.0809653	5.51782
GOTERM_MF_FAT	GO:0043531~ADP binding	4	1.36054	0.00619734	786696, 794878, 783768, 800959	263	19	12983	10.3926	0.92327	0.0847274	8.34268
GOTERM_BP_FAT	GO:0030048~actin filament-based movement	4	1.36054	0.008588	798986, 800161, 794878, 783768	253	23	13528	9.29919	0.999999	0.153171	13.5187
GOTERM_MF_FAT	GO:0030898~actin-dependent ATPase activity	3	1.02041	0.0104833	800161, 794878, 783768	263	8	12983	18.5119	0.987125	0.130991	13.7291
GOTERM_CC_FAT	GO:0001725~stress fiber	4	1.36054	0.0125351	778573, 794878, 783768, 800959	263	24	12782	8.10013	0.983422	0.0671266	15.686
UP_SEQ_FEATURE	domain:Myosin head-like	4	1.36054	0.016252	796299, 778573, 794878, 783768	294	35	19113	7.42974	1	0.313473	23.8203
GOTERM_CC_FAT	GO:0042641~actomyosin	4	1.36054	0.0173194	778573, 794878, 783768, 800959	263	27	12782	7.20011	0.99658	0.0902952	21.0468
INTERPRO	IPR004009:Myosin, N-terminal, SH3-like	3	1.02041	0.0230237	778573, 794878, 783768	285	14	16659	12.5256	0.999996	0.193991	28.737
INTERPRO	IPR001609:Myosin head, motor region	4	1.36054	0.0266581	796299, 778573, 794878, 783768	285	38	16659	6.15291	1	0.214809	32.4973
INTERPRO	IPR002928:Myosin tail	3	1.02041	0.0332779	778573, 794878, 783768	285	17	16659	10.3152	1	0.257654	38.8757
SMART	SM00242:MYSc	4	1.36054	0.0405808	796299, 778573, 794878, 783768	184	38	9079	5.19394	0.994592	0.240221	38.1064
GOTERM_BP_FAT	GO:0042692~muscle cell differentiation	6	2.04082	0.0757195	805802, 778573, 802031, 794878, 783768, 800959	253	121	13528	2.65142	1	0.571066	73.4446
GOTERM_BP_FAT	GO:0051146~striated muscle cell differentiation	5	1.70068	0.0818493	805802, 778573, 794878, 783768, 800959	253	88	13528	3.03809	1	0.593699	76.2595
SP_PIR_KEYWORDS	calmodulin-binding	5	1.70068	0.111148	803228, 796299, 778573, 794878, 783768	294	120	19235	2.72605	1	0.354153	80.9251
KEGG_PATHWAY	hsa05416:Viral myocarditis	5	1.70068	0.125986	778573, 798170, 777044, 794878, 783768	139	71	5085	2.57625	0.999999	0.540691	77.8129
INTERPRO	IPR000048:IQ calmodulin-binding region	4	1.36054	0.185465	796299, 778573, 794878, 783768	285	87	16659	2.68748	1	0.783462	94.9396
UP_SEQ_FEATURE	domain:IQ	3	1.02041	0.228808	778573, 794878, 783768	294	59	19113	3.3056	1	0.983101	98.6623
SMART	SM00015:IQ	4	1.36054	0.255961	796299, 778573, 794878, 783768	184	87	9079	2.26862	1	0.774658	96.7417
GOTERM_MF_FAT	GO:0005516~calmodulin binding	5	1.70068	0.313033	803228, 796299, 778573, 794878, 783768	263	140	12983	1.76304	1	0.894324	99.4812
Annotation Cluster 51	Enrichment Score: 1.7929220153930494
Category	Term	Count	%	PValue	Genes	List Total	Pop Hits	Pop Total	Fold Enrichment	Bonferroni	Benjamini	FDR
INTERPRO	IPR010600:Inter-alpha-trypsin inhibitor heavy chain, C-terminal	3	1.02041	0.0041519	787680, 780119, 805620	285	6	16659	29.2263	0.892924	0.0506317	5.87201
INTERPRO	IPR013694:Vault protein inter-alpha-trypsin	3	1.02041	0.00574742	787680, 780119, 805620	285	7	16659	25.0511	0.954737	0.0637351	8.04188
SP_PIR_KEYWORDS	Serine protease inhibitor	6	2.04082	0.00752089	787680, 815387, 780119, 797879, 805620, 787908	294	80	19235	4.90689	0.958966	0.0377435	10.0715
UP_SEQ_FEATURE	domain:VIT	3	1.02041	0.00971705	787680, 780119, 805620	294	10	19113	19.5031	1	0.225542	14.9675
GOTERM_BP_FAT	GO:0030212~hyaluronan metabolic process	3	1.02041	0.0114136	787680, 780119, 805620	253	9	13528	17.8235	1	0.186977	17.5768
GOTERM_BP_FAT	GO:0030203~glycosaminoglycan metabolic process	5	1.70068	0.0190926	806598, 825557, 787680, 780119, 805620	253	55	13528	4.86094	1	0.256648	27.7196
SP_PIR_KEYWORDS	protease inhibitor	6	2.04082	0.0239535	787680, 815387, 780119, 797879, 805620, 787908	294	107	19235	3.6687	0.999965	0.108841	28.8885
GOTERM_BP_FAT	GO:0006022~aminoglycan metabolic process	5	1.70068	0.0328621	806598, 825557, 787680, 780119, 805620	253	65	13528	4.1131	1	0.375552	43.0318
GOTERM_BP_FAT	GO:0005976~polysaccharide metabolic process	6	2.04082	0.0564563	806598, 825557, 787680, 780119, 805620, 779826	253	111	13528	2.89029	1	0.496565	62.4158
UP_SEQ_FEATURE	domain:VWFA	4	1.36054	0.0696938	787680, 780119, 805620, 806449	294	62	19113	4.19421	1	0.70619	69.8668
Annotation Cluster 52	Enrichment Score: 1.741711515963568
Category	Term	Count	%	PValue	Genes	List Total	Pop Hits	Pop Total	Fold Enrichment	Bonferroni	Benjamini	FDR
GOTERM_BP_FAT	GO:0008360~regulation of cell shape	6	2.04082	0.00324063	796863, 800291, 794878, 783768, 792407, 798403	253	54	13528	5.94115	0.995675	0.0709186	5.31922
GOTERM_BP_FAT	GO:0022604~regulation of cell morphogenesis	7	2.38095	0.0358774	796863, 800291, 794878, 783768, 807772, 792407, 798403	253	131	13528	2.85719	1	0.389899	45.95
SP_PIR_KEYWORDS	cell shape	3	1.02041	0.0512171	800291, 794878, 783768	294	24	19235	8.17815	1	0.204887	52.2546
Annotation Cluster 53	Enrichment Score: 1.7095942835645948
Category	Term	Count	%	PValue	Genes	List Total	Pop Hits	Pop Total	Fold Enrichment	Bonferroni	Benjamini	FDR
INTERPRO	IPR001557:L-lactate/malate dehydrogenase	3	1.02041	0.00757734	796130, 795001, 794884	285	8	16659	21.9197	0.983169	0.0769656	10.4731
INTERPRO	IPR001236:Lactate/malate dehydrogenase	3	1.02041	0.00757734	796130, 795001, 794884	285	8	16659	21.9197	0.983169	0.0769656	10.4731
INTERPRO	IPR015955:Lactate dehydrogenase/glycoside hydrolase, family 4, C-terminal	3	1.02041	0.00963326	796130, 795001, 794884	285	9	16659	19.4842	0.994473	0.0951302	13.1332
PIR_SUPERFAMILY	PIRSF000102:Lac_mal_DH	3	1.02041	0.0202508	796130, 795001, 794884	212	8	7396	13.0825	0.963641	0.241333	21.9297
KEGG_PATHWAY	hsa00620:Pyruvate metabolism	5	1.70068	0.022284	820871, 796130, 795001, 794884, 793730	139	40	5085	4.57284	0.904032	0.177422	22.2741
UP_SEQ_FEATURE	nucleotide phosphate-binding region:NAD	5	1.70068	0.0293605	796130, 776704, 785721, 795001, 794884	294	76	19113	4.27699	1	0.456142	39.032
UP_SEQ_FEATURE	binding site:NAD	4	1.36054	0.0412027	796130, 776704, 795001, 794884	294	50	19113	5.20082	1	0.548258	50.2743
SP_PIR_KEYWORDS	nad	7	2.38095	0.0697131	781196, 796130, 776704, 785721, 795001, 794884, 789097	294	189	19235	2.42315	1	0.256782	63.8002
Annotation Cluster 54	Enrichment Score: 1.6345292212085158
Category	Term	Count	%	PValue	Genes	List Total	Pop Hits	Pop Total	Fold Enrichment	Bonferroni	Benjamini	FDR
GOTERM_MF_FAT	GO:0008307~structural constituent of muscle	7	2.38095	0.00018182	823487, 798986, 778573, 798170, 782130, 800161, 786006	263	42	12983	8.2275	0.0723479	0.00416345	0.254483
GOTERM_BP_FAT	GO:0007517~muscle organ development	13	4.42177	0.000602312	805802, 799393, 778573, 798170, 783908, 783768, 800959, 825565, 798986, 778146, 797564, 800161, 797879	253	211	13528	3.29438	0.63592	0.0188833	1.00944
GOTERM_CC_FAT	GO:0032432~actin filament bundle	5	1.70068	0.00180768	778573, 797564, 794878, 783768, 800959	263	26	12782	9.3463	0.444579	0.0112445	2.41759
GOTERM_BP_FAT	GO:0014706~striated muscle tissue development	8	2.72109	0.00685358	805802, 798986, 825565, 778573, 798170, 800161, 783768, 800959	253	119	13528	3.59465	0.99999	0.134253	10.9354
GOTERM_BP_FAT	GO:0060537~muscle tissue development	8	2.72109	0.00888759	805802, 798986, 825565, 778573, 798170, 800161, 783768, 800959	253	125	13528	3.4221	1	0.156442	13.9577
GOTERM_CC_FAT	GO:0001725~stress fiber	4	1.36054	0.0125351	778573, 794878, 783768, 800959	263	24	12782	8.10013	0.983422	0.0671266	15.686
GOTERM_CC_FAT	GO:0042641~actomyosin	4	1.36054	0.0173194	778573, 794878, 783768, 800959	263	27	12782	7.20011	0.99658	0.0902952	21.0468
GOTERM_BP_FAT	GO:0060538~skeletal muscle organ development	5	1.70068	0.0344886	805802, 798986, 798170, 800161, 800959	253	66	13528	4.05078	1	0.382728	44.6239
GOTERM_BP_FAT	GO:0007519~skeletal muscle tissue development	5	1.70068	0.0344886	805802, 798986, 798170, 800161, 800959	253	66	13528	4.05078	1	0.382728	44.6239
GOTERM_BP_FAT	GO:0030239~myofibril assembly	3	1.02041	0.0575396	778573, 783768, 800959	253	21	13528	7.63862	1	0.500913	63.1358
GOTERM_BP_FAT	GO:0055002~striated muscle cell development	4	1.36054	0.0725314	805802, 778573, 783768, 800959	253	52	13528	4.1131	1	0.566662	71.8592
GOTERM_BP_FAT	GO:0042692~muscle cell differentiation	6	2.04082	0.0757195	805802, 778573, 802031, 794878, 783768, 800959	253	121	13528	2.65142	1	0.571066	73.4446
GOTERM_BP_FAT	GO:0051146~striated muscle cell differentiation	5	1.70068	0.0818493	805802, 778573, 794878, 783768, 800959	253	88	13528	3.03809	1	0.593699	76.2595
GOTERM_BP_FAT	GO:0055001~muscle cell development	4	1.36054	0.0862866	805802, 778573, 783768, 800959	253	56	13528	3.81931	1	0.609347	78.1193
GOTERM_BP_FAT	GO:0031032~actomyosin structure organization	3	1.02041	0.0952441	778573, 783768, 800959	253	28	13528	5.72897	1	0.638423	81.4642
GOTERM_BP_FAT	GO:0048747~muscle fiber development	3	1.02041	0.138003	805802, 778573, 800959	253	35	13528	4.58317	1	0.739763	91.7974
GOTERM_BP_FAT	GO:0010927~cellular component assembly involved in morphogenesis	3	1.02041	0.144413	778573, 783768, 800959	253	36	13528	4.45586	1	0.753084	92.7663
GOTERM_BP_FAT	GO:0048738~cardiac muscle tissue development	3	1.02041	0.287199	825565, 778573, 783768	253	57	13528	2.81423	1	0.910719	99.6658
Annotation Cluster 55	Enrichment Score: 1.5803375432194484
Category	Term	Count	%	PValue	Genes	List Total	Pop Hits	Pop Total	Fold Enrichment	Bonferroni	Benjamini	FDR
GOTERM_BP_FAT	GO:0010033~response to organic substance	24	8.16327	0.00839431	806834, 823976, 817146, 819745, 809626, 781978, 815387, 800499, 816432, 775114, 800959, 818576, 794115, 814112, 797564, 801761, 780030, 821973, 826255, 817654, 808600, 787908, 787641, 784099	253	721	13528	1.77987	0.999999	0.15158	13.2337
GOTERM_BP_FAT	GO:0009719~response to endogenous stimulus	15	5.10204	0.0197116	817146, 819745, 815387, 800959, 818576, 814112, 794115, 797564, 801761, 826255, 817654, 808600, 787908, 784099, 787641	253	405	13528	1.98038	1	0.26178	28.484
GOTERM_BP_FAT	GO:0009725~response to hormone stimulus	13	4.42177	0.0423612	817146, 815387, 800959, 818576, 814112, 797564, 801761, 826255, 817654, 808600, 784099, 787641, 787908	253	367	13528	1.89405	1	0.42786	51.7556
GOTERM_BP_FAT	GO:0048545~response to steroid hormone stimulus	8	2.72109	0.0680729	818576, 797564, 815387, 817654, 808600, 787908, 800959, 784099	253	192	13528	2.22793	1	0.550154	69.4924
Annotation Cluster 56	Enrichment Score: 1.5792190731646176
Category	Term	Count	%	PValue	Genes	List Total	Pop Hits	Pop Total	Fold Enrichment	Bonferroni	Benjamini	FDR
SP_PIR_KEYWORDS	chondroitin sulfate proteoglycan	5	1.70068	0.000107347	806598, 825557, 825565, 802704, 817803	294	17	19235	19.2427	0.0443948	0.000890004	0.150841
GOTERM_BP_FAT	GO:0006029~proteoglycan metabolic process	3	1.02041	0.190754	806598, 825557, 802704	253	43	13528	3.73049	1	0.824464	97.1678
GOTERM_BP_FAT	GO:0009100~glycoprotein metabolic process	3	1.02041	0.893464	806598, 825557, 802704	253	202	13528	0.794114	1	0.999908	100
Annotation Cluster 57	Enrichment Score: 1.5470122431868205
Category	Term	Count	%	PValue	Genes	List Total	Pop Hits	Pop Total	Fold Enrichment	Bonferroni	Benjamini	FDR
SP_PIR_KEYWORDS	heterotetramer	7	2.38095	0.000636357	787053, 777061, 820694, 787776, 780509, 794371, 804890	294	69	19235	6.63734	0.236059	0.00426492	0.891104
GOTERM_CC_FAT	GO:0005833~hemoglobin complex	4	1.36054	0.00163308	781196, 820694, 780509, 794371	263	12	12782	16.2003	0.412093	0.0103614	2.18646
SP_PIR_KEYWORDS	erythrocyte	4	1.36054	0.00329125	820694, 780509, 794371, 793730	294	20	19235	13.085	0.752042	0.0181813	4.52983
SP_PIR_KEYWORDS	oxygen carrier	3	1.02041	0.00609413	820694, 780509, 794371	294	8	19235	24.5344	0.924657	0.0322006	8.23643
SP_PIR_KEYWORDS	blood	3	1.02041	0.0116151	820694, 780509, 794371	294	11	19235	17.8432	0.992859	0.0558446	15.1497
SP_PIR_KEYWORDS	oxygen transport	3	1.02041	0.0137991	820694, 780509, 794371	294	12	19235	16.3563	0.997199	0.0653278	17.7484
UP_SEQ_FEATURE	metal ion-binding site:Iron (heme distal ligand)	3	1.02041	0.0139669	820694, 780509, 794371	294	12	19113	16.2526	1	0.287143	20.8281
INTERPRO	IPR012292:Globin	3	1.02041	0.0170762	820694, 780509, 794371	285	12	16659	14.6132	0.999904	0.149784	22.1602
INTERPRO	IPR000971:Globin, subset	3	1.02041	0.0170762	820694, 780509, 794371	285	12	16659	14.6132	0.999904	0.149784	22.1602
PIR_SUPERFAMILY	PIRSF500045:hemoglobin, vertebrate type	3	1.02041	0.0202508	820694, 780509, 794371	212	8	7396	13.0825	0.963641	0.241333	21.9297
UP_SEQ_FEATURE	metal ion-binding site:Iron (heme proximal ligand)	3	1.02041	0.0215593	820694, 780509, 794371	294	15	19113	13.002	1	0.375797	30.3648
GOTERM_BP_FAT	GO:0015671~oxygen transport	3	1.02041	0.0235481	820694, 780509, 794371	253	13	13528	12.3393	1	0.293548	33.0538
GOTERM_MF_FAT	GO:0005344~oxygen transporter activity	3	1.02041	0.0273296	820694, 780509, 794371	263	13	12983	11.3919	0.999989	0.243557	32.1791
PIR_SUPERFAMILY	PIRSF036518:globin	3	1.02041	0.037607	820694, 780509, 794371	212	11	7396	9.51458	0.99799	0.37978	37.1137
SP_PIR_KEYWORDS	heme	6	2.04082	0.0378407	801203, 820694, 793942, 824859, 780509, 794371	294	121	19235	3.24422	1	0.159357	41.8664
SP_PIR_KEYWORDS	metalloprotein	6	2.04082	0.0413427	820694, 793622, 793942, 780509, 794371, 793730	294	124	19235	3.16573	1	0.171383	44.7719
GOTERM_BP_FAT	GO:0015669~gas transport	3	1.02041	0.0434678	820694, 780509, 794371	253	18	13528	8.91173	1	0.433858	52.6858
GOTERM_MF_FAT	GO:0019825~oxygen binding	4	1.36054	0.0555187	820694, 780509, 794371, 803627	263	43	12983	4.59209	1	0.401203	55.0856
SP_PIR_KEYWORDS	chromoprotein	4	1.36054	0.0686577	820694, 793942, 780509, 794371	294	62	19235	4.22098	1	0.255449	63.2184
SP_PIR_KEYWORDS	iron	6	2.04082	0.437812	820694, 793942, 824859, 780030, 780509, 794371	294	285	19235	1.37737	1	0.837652	99.9696
GOTERM_MF_FAT	GO:0020037~heme binding	4	1.36054	0.442859	820694, 793942, 780509, 794371	263	121	12983	1.6319	1	0.961787	99.9724
GOTERM_MF_FAT	GO:0046906~tetrapyrrole binding	4	1.36054	0.484667	820694, 793942, 780509, 794371	263	129	12983	1.5307	1	0.972746	99.9908
GOTERM_MF_FAT	GO:0005506~iron ion binding	6	2.04082	0.748852	820694, 793942, 824859, 780030, 780509, 794371	263	308	12983	0.961656	1	0.997976	100
Annotation Cluster 58	Enrichment Score: 1.5252225278995266
Category	Term	Count	%	PValue	Genes	List Total	Pop Hits	Pop Total	Fold Enrichment	Bonferroni	Benjamini	FDR
BIOCARTA	h_HivnefPathway:HIV-I Nef: negative effector of Fas and TNF	6	2.04082	0.012496	796863, 803228, 794151, 783908, 825203, 775114	40	53	1437	4.06698	0.746056	0.239766	13.2234
GOTERM_CC_FAT	GO:0016363~nuclear matrix	5	1.70068	0.027577	794115, 794151, 783908, 825203, 805997	263	56	12782	4.33935	0.999887	0.132385	31.4939
GOTERM_CC_FAT	GO:0034399~nuclear periphery	5	1.70068	0.036229	794115, 794151, 783908, 825203, 805997	263	61	12782	3.98367	0.999994	0.166159	39.2943
UP_SEQ_FEATURE	short sequence motif:Nuclear localization signal	10	3.40136	0.0634944	805205, 794115, 779036, 810988, 806943, 791181, 783908, 825203, 805997, 805289	294	325	19113	2.00031	1	0.679566	66.3534
Annotation Cluster 59	Enrichment Score: 1.3944665433815293
Category	Term	Count	%	PValue	Genes	List Total	Pop Hits	Pop Total	Fold Enrichment	Bonferroni	Benjamini	FDR
GOTERM_BP_FAT	GO:0002526~acute inflammatory response	12	4.08163	2.02194e-06	794018, 794781, 777061, 801761, 814230, 780030, 800291, 815387, 773991, 789994, 791999, 787908	253	98	13528	6.54739	0.00338506	0.000121093	0.0034048
GOTERM_BP_FAT	GO:0006956~complement activation	5	1.70068	0.00755405	794018, 777061, 814230, 773991, 789994	253	42	13528	6.36552	0.999997	0.142048	11.9873
GOTERM_BP_FAT	GO:0051604~protein maturation	8	2.72109	0.00782183	794018, 777061, 814230, 773991, 783918, 800499, 813466, 789994	253	122	13528	3.50625	0.999998	0.1451	12.3864
GOTERM_BP_FAT	GO:0002541~activation of plasma proteins involved in acute inflammatory response	5	1.70068	0.00820943	794018, 777061, 814230, 773991, 789994	253	43	13528	6.21748	0.999999	0.150099	12.9609
GOTERM_BP_FAT	GO:0002252~immune effector process	8	2.72109	0.0127241	794018, 801203, 777061, 814230, 773991, 789994, 791999, 800083	253	134	13528	3.19226	1	0.200445	19.3976
GOTERM_BP_FAT	GO:0045087~innate immune response	8	2.72109	0.0147642	794018, 801203, 777061, 798739, 814230, 773991, 789994, 800083	253	138	13528	3.09973	1	0.218838	22.157
GOTERM_BP_FAT	GO:0006959~humoral immune response	6	2.04082	0.0158979	794018, 825730, 777061, 814230, 773991, 789994	253	79	13528	4.06104	1	0.229659	23.6516
GOTERM_BP_FAT	GO:0016485~protein processing	7	2.38095	0.0183006	794018, 777061, 814230, 773991, 783918, 813466, 789994	253	112	13528	3.3419	1	0.249338	26.7306
GOTERM_BP_FAT	GO:0051605~protein maturation by peptide bond cleavage	6	2.04082	0.0221464	794018, 777061, 814230, 773991, 783918, 789994	253	86	13528	3.73049	1	0.280678	31.4169
GOTERM_BP_FAT	GO:0002443~leukocyte mediated immunity	6	2.04082	0.0221464	794018, 801203, 773991, 789994, 791999, 800083	253	86	13528	3.73049	1	0.280678	31.4169
GOTERM_BP_FAT	GO:0002253~activation of immune response	6	2.04082	0.0310191	794018, 818576, 777061, 814230, 773991, 789994	253	94	13528	3.413	1	0.360981	41.1759
SP_PIR_KEYWORDS	innate immunity	5	1.70068	0.0312586	794018, 798739, 814230, 773991, 789994	294	78	19235	4.19392	0.999999	0.134498	36.0174
GOTERM_BP_FAT	GO:0002449~lymphocyte mediated immunity	5	1.70068	0.0414561	794018, 801203, 773991, 789994, 800083	253	70	13528	3.81931	1	0.423292	50.982
GOTERM_BP_FAT	GO:0050778~positive regulation of immune response	7	2.38095	0.0540936	794018, 818576, 777061, 824859, 814230, 773991, 789994	253	145	13528	2.58133	1	0.483884	60.7992
SP_PIR_KEYWORDS	complement pathway	3	1.02041	0.0717282	794018, 773991, 789994	294	29	19235	6.76812	1	0.25907	64.8873
GOTERM_BP_FAT	GO:0048584~positive regulation of response to stimulus	9	3.06122	0.0746392	794018, 818576, 777061, 824859, 819745, 814230, 773991, 817654, 789994	253	236	13528	2.03912	1	0.570324	72.917
GOTERM_BP_FAT	GO:0006958~complement activation, classical pathway	3	1.02041	0.10109	794018, 773991, 789994	253	29	13528	5.53142	1	0.654864	83.3809
GOTERM_BP_FAT	GO:0002455~humoral immune response mediated by circulating immunoglobulin	3	1.02041	0.113065	794018, 773991, 789994	253	31	13528	5.17455	1	0.683296	86.7406
GOTERM_BP_FAT	GO:0002684~positive regulation of immune system process	8	2.72109	0.155827	794018, 818576, 777061, 824859, 814230, 773991, 817654, 789994	253	238	13528	1.79732	1	0.772268	94.2305
SP_PIR_KEYWORDS	immune response	6	2.04082	0.256473	794018, 825730, 798739, 814230, 773991, 789994	294	224	19235	1.75246	1	0.633167	98.4503
GOTERM_BP_FAT	GO:0016064~immunoglobulin mediated immune response	3	1.02041	0.266416	794018, 773991, 789994	253	54	13528	2.97058	1	0.897589	99.4577
GOTERM_BP_FAT	GO:0019724~B cell mediated immunity	3	1.02041	0.280275	794018, 773991, 789994	253	56	13528	2.86448	1	0.906251	99.6067
GOTERM_BP_FAT	GO:0006955~immune response	16	5.44218	0.304843	777061, 788821, 798739, 772506, 773991, 789994, 804890, 791999, 791271, 800083, 794018, 801203, 825730, 814230, 813931, 817654	253	690	13528	1.23989	1	0.919523	99.7808
GOTERM_BP_FAT	GO:0002250~adaptive immune response	3	1.02041	0.421773	794018, 773991, 789994	253	77	13528	2.08326	1	0.965011	99.9901
GOTERM_BP_FAT	GO:0002460~adaptive immune response based on somatic recombination of immune receptors built from immunoglobulin superfamily domains	3	1.02041	0.421773	794018, 773991, 789994	253	77	13528	2.08326	1	0.965011	99.9901
GOTERM_BP_FAT	GO:0006508~proteolysis	13	4.42177	0.979399	777061, 794781, 788821, 802704, 773991, 780941, 783918, 794878, 789994, 794018, 798126, 814230, 780233	253	1054	13528	0.659502	1	1	100
Annotation Cluster 60	Enrichment Score: 1.3475960994662173
Category	Term	Count	%	PValue	Genes	List Total	Pop Hits	Pop Total	Fold Enrichment	Bonferroni	Benjamini	FDR
GOTERM_BP_FAT	GO:0006979~response to oxidative stress	9	3.06122	0.0117616	801203, 813997, 823065, 777061, 793942, 797564, 795620, 773991, 808600	253	164	13528	2.93435	1	0.190287	18.0641
GOTERM_BP_FAT	GO:0000302~response to reactive oxygen species	6	2.04082	0.0129202	801203, 813997, 793942, 797564, 795620, 808600	253	75	13528	4.27763	1	0.199513	19.6668
GOTERM_BP_FAT	GO:0034614~cellular response to reactive oxygen species	4	1.36054	0.0178987	801203, 813997, 793942, 795620	253	30	13528	7.12938	1	0.246529	26.2238
GOTERM_BP_FAT	GO:0042542~response to hydrogen peroxide	5	1.70068	0.020269	801203, 813997, 793942, 797564, 808600	253	56	13528	4.77414	1	0.264063	29.1657
GOTERM_BP_FAT	GO:0042744~hydrogen peroxide catabolic process	3	1.02041	0.0391089	801203, 813997, 793942	253	17	13528	9.43595	1	0.41446	48.921
GOTERM_BP_FAT	GO:0070301~cellular response to hydrogen peroxide	3	1.02041	0.0434678	801203, 813997, 793942	253	18	13528	8.91173	1	0.433858	52.6858
GOTERM_BP_FAT	GO:0034599~cellular response to oxidative stress	4	1.36054	0.0456626	801203, 813997, 793942, 795620	253	43	13528	4.97399	1	0.445296	54.4811
SP_PIR_KEYWORDS	peroxidase	3	1.02041	0.0551248	801203, 813997, 793942	294	25	19235	7.85102	1	0.217097	54.9466
GOTERM_MF_FAT	GO:0016209~antioxidant activity	4	1.36054	0.0688551	801203, 813997, 793942, 803627	263	47	12983	4.20128	1	0.458723	63.2006
GOTERM_BP_FAT	GO:0042743~hydrogen peroxide metabolic process	3	1.02041	0.0783459	801203, 813997, 793942	253	25	13528	6.41644	1	0.579344	74.6871
GOTERM_BP_FAT	GO:0006800~oxygen and reactive oxygen species metabolic process	4	1.36054	0.129077	801203, 813997, 793942, 797564	253	67	13528	3.19226	1	0.718176	90.2436
GOTERM_MF_FAT	GO:0004601~peroxidase activity	3	1.02041	0.135786	801203, 813997, 793942	263	32	12983	4.62797	1	0.66574	87.0617
GOTERM_MF_FAT	GO:0016684~oxidoreductase activity, acting on peroxide as acceptor	3	1.02041	0.135786	801203, 813997, 793942	263	32	12983	4.62797	1	0.66574	87.0617
Annotation Cluster 61	Enrichment Score: 1.2966223543942763
Category	Term	Count	%	PValue	Genes	List Total	Pop Hits	Pop Total	Fold Enrichment	Bonferroni	Benjamini	FDR
UP_SEQ_FEATURE	domain:Link 2	3	1.02041	0.00616978	800485, 826674, 802704	294	8	19113	24.3788	0.999902	0.159891	9.76603
UP_SEQ_FEATURE	domain:Link 1	3	1.02041	0.00616978	800485, 826674, 802704	294	8	19113	24.3788	0.999902	0.159891	9.76603
INTERPRO	IPR000538:Link	3	1.02041	0.0230237	800485, 826674, 802704	285	14	16659	12.5256	0.999996	0.193991	28.737
SMART	SM00445:LINK	3	1.02041	0.0313629	800485, 826674, 802704	184	14	9079	10.5734	0.981957	0.19993	30.8588
GOTERM_MF_FAT	GO:0005540~hyaluronic acid binding	3	1.02041	0.0553731	800485, 826674, 802704	263	19	12983	7.79448	1	0.40715	54.9885
INTERPRO	IPR016186:C-type lectin-like	5	1.70068	0.0793038	777598, 800485, 826674, 802704, 826696	285	95	16659	3.07645	1	0.500065	69.934
UP_SEQ_FEATURE	domain:Ig-like V-type	3	1.02041	0.56931	800485, 826674, 802704	294	124	19113	1.57283	1	0.999991	99.9999
INTERPRO	IPR013106:Immunoglobulin V-set	5	1.70068	0.616521	825565, 800485, 826674, 802704, 804890	285	249	16659	1.17375	1	0.998121	99.9999
Annotation Cluster 62	Enrichment Score: 1.2930152400552715
Category	Term	Count	%	PValue	Genes	List Total	Pop Hits	Pop Total	Fold Enrichment	Bonferroni	Benjamini	FDR
GOTERM_BP_FAT	GO:0043277~apoptotic cell clearance	3	1.02041	0.00493448	826073, 817654, 820867	253	6	13528	26.7352	0.99975	0.102135	7.99247
GOTERM_BP_FAT	GO:0006909~phagocytosis	5	1.70068	0.0120439	826073, 773825, 817654, 820867, 784099	253	48	13528	5.56983	1	0.192569	18.4574
GOTERM_BP_FAT	GO:0006897~endocytosis	9	3.06122	0.05397	823085, 801761, 802285, 826073, 773825, 817654, 820867, 820161, 784099	253	220	13528	2.18742	1	0.485512	60.7128
GOTERM_BP_FAT	GO:0010324~membrane invagination	9	3.06122	0.05397	823085, 801761, 802285, 826073, 773825, 817654, 820867, 820161, 784099	253	220	13528	2.18742	1	0.485512	60.7128
GOTERM_BP_FAT	GO:0016044~membrane organization	12	4.08163	0.100708	823085, 823976, 801761, 783908, 802285, 783768, 826073, 773825, 817654, 820867, 820161, 784099	253	381	13528	1.68411	1	0.657793	83.2615
GOTERM_BP_FAT	GO:0016192~vesicle-mediated transport	15	5.10204	0.188905	823085, 823976, 788821, 786593, 783768, 773825, 791999, 820867, 820161, 775114, 801761, 802285, 826073, 817654, 784099	253	576	13528	1.39246	1	0.822649	97.0568
GOTERM_CC_FAT	GO:0009897~external side of plasma membrane	6	2.04082	0.269944	819745, 816489, 826073, 817654, 820867, 784099	263	170	12782	1.71532	1	0.683028	98.5817
Annotation Cluster 63	Enrichment Score: 1.2814513828730503
Category	Term	Count	%	PValue	Genes	List Total	Pop Hits	Pop Total	Fold Enrichment	Bonferroni	Benjamini	FDR
GOTERM_BP_FAT	GO:0032989~cellular component morphogenesis	17	5.78231	0.00319624	803844, 800698, 778573, 826596, 798170, 773991, 794878, 783768, 782887, 800959, 777598, 794115, 800485, 777044, 800291, 813466, 819523	253	397	13528	2.28966	0.99534	0.0709043	5.24819
GOTERM_BP_FAT	GO:0000902~cell morphogenesis	15	5.10204	0.00697418	803844, 800698, 826596, 798170, 773991, 783768, 794878, 782887, 777598, 794115, 800485, 777044, 800291, 813466, 819523	253	356	13528	2.25296	0.999992	0.133359	11.1173
GOTERM_BP_FAT	GO:0030030~cell projection organization	15	5.10204	0.00917253	803844, 800698, 819745, 798170, 773991, 783768, 794878, 777851, 813804, 782887, 800485, 777044, 791119, 813466, 819523	253	368	13528	2.1795	1	0.157771	14.3733
GOTERM_BP_FAT	GO:0000904~cell morphogenesis involved in differentiation	11	3.7415	0.0162394	777598, 800485, 803844, 826596, 800698, 777044, 800291, 794878, 783768, 782887, 819523	253	244	13528	2.41055	1	0.232034	24.0965
GOTERM_BP_FAT	GO:0048858~cell projection morphogenesis	9	3.06122	0.0881108	800485, 800698, 798170, 777044, 773991, 783768, 813466, 782887, 819523	253	245	13528	1.96422	1	0.615119	78.8434
GOTERM_BP_FAT	GO:0048812~neuron projection morphogenesis	8	2.72109	0.103743	800485, 800698, 798170, 777044, 773991, 783768, 782887, 819523	253	213	13528	2.00828	1	0.662726	84.188
GOTERM_BP_FAT	GO:0032990~cell part morphogenesis	9	3.06122	0.105798	800485, 800698, 798170, 777044, 773991, 783768, 813466, 782887, 819523	253	256	13528	1.87982	1	0.666015	84.7876
GOTERM_BP_FAT	GO:0031175~neuron projection development	9	3.06122	0.105798	800485, 800698, 798170, 777044, 773991, 791119, 783768, 782887, 819523	253	256	13528	1.87982	1	0.666015	84.7876
GOTERM_BP_FAT	GO:0030182~neuron differentiation	13	4.42177	0.118265	803844, 800698, 798170, 773991, 800760, 783768, 782887, 800083, 799226, 800485, 777044, 791119, 819523	253	438	13528	1.58702	1	0.694502	87.9907
GOTERM_BP_FAT	GO:0048666~neuron development	10	3.40136	0.183133	800485, 803844, 800698, 798170, 777044, 773991, 791119, 783768, 782887, 819523	253	339	13528	1.5773	1	0.816605	96.6836
GOTERM_BP_FAT	GO:0048667~cell morphogenesis involved in neuron differentiation	7	2.38095	0.195578	800485, 803844, 800698, 777044, 783768, 782887, 819523	253	209	13528	1.79087	1	0.831418	97.4391
GOTERM_BP_FAT	GO:0007409~axonogenesis	6	2.04082	0.291406	800485, 800698, 777044, 783768, 782887, 819523	253	193	13528	1.66229	1	0.912618	99.6975
Annotation Cluster 64	Enrichment Score: 1.2714752994936491
Category	Term	Count	%	PValue	Genes	List Total	Pop Hits	Pop Total	Fold Enrichment	Bonferroni	Benjamini	FDR
GOTERM_BP_FAT	GO:0032535~regulation of cellular component size	12	4.08163	0.0128218	796863, 794115, 803228, 810988, 783039, 797564, 807772, 812449, 782887, 800959, 775114, 819523	253	271	13528	2.36769	1	0.19997	19.5319
GOTERM_BP_FAT	GO:0016049~cell growth	5	1.70068	0.026814	810988, 812449, 782887, 800959, 819523	253	61	13528	4.38282	1	0.32493	36.7261
GOTERM_BP_FAT	GO:0040007~growth	7	2.38095	0.127595	788559, 810988, 812449, 782887, 800959, 775114, 819523	253	183	13528	2.04531	1	0.715712	89.9603
GOTERM_BP_FAT	GO:0008361~regulation of cell size	7	2.38095	0.187048	810988, 783039, 797564, 812449, 782887, 800959, 819523	253	206	13528	1.81695	1	0.820791	96.9413
Annotation Cluster 65	Enrichment Score: 1.2710858147577695
Category	Term	Count	%	PValue	Genes	List Total	Pop Hits	Pop Total	Fold Enrichment	Bonferroni	Benjamini	FDR
UP_SEQ_FEATURE	domain:Hemopexin-like 4	3	1.02041	0.0442253	798126, 824859, 791271	294	22	19113	8.86503	1	0.569839	52.8142
UP_SEQ_FEATURE	domain:Hemopexin-like 3	3	1.02041	0.0442253	798126, 824859, 791271	294	22	19113	8.86503	1	0.569839	52.8142
UP_SEQ_FEATURE	domain:Hemopexin-like 1	3	1.02041	0.047958	798126, 824859, 791271	294	23	19113	8.47959	1	0.595563	55.7826
UP_SEQ_FEATURE	domain:Hemopexin-like 2	3	1.02041	0.047958	798126, 824859, 791271	294	23	19113	8.47959	1	0.595563	55.7826
INTERPRO	IPR018486:Hemopexin/matrixin, conserved site	3	1.02041	0.0579288	798126, 824859, 791271	285	23	16659	7.62426	1	0.398695	58.0192
INTERPRO	IPR000585:Hemopexin/matrixin	3	1.02041	0.0579288	798126, 824859, 791271	285	23	16659	7.62426	1	0.398695	58.0192
INTERPRO	IPR018487:Hemopexin/matrixin, repeat	3	1.02041	0.0579288	798126, 824859, 791271	285	23	16659	7.62426	1	0.398695	58.0192
SMART	SM00120:HX	3	1.02041	0.0775476	798126, 824859, 791271	184	23	9079	6.43596	0.999962	0.370168	60.7329
Annotation Cluster 66	Enrichment Score: 1.2687957779105479
Category	Term	Count	%	PValue	Genes	List Total	Pop Hits	Pop Total	Fold Enrichment	Bonferroni	Benjamini	FDR
GOTERM_BP_FAT	GO:0007265~Ras protein signal transduction	7	2.38095	0.0136918	818576, 794115, 819745, 797325, 781103, 826255, 813804	253	105	13528	3.56469	1	0.208269	20.7177
GOTERM_BP_FAT	GO:0007266~Rho protein signal transduction	4	1.36054	0.0333804	794115, 819745, 781103, 813804	253	38	13528	5.62846	1	0.377775	43.5437
GOTERM_BP_FAT	GO:0007264~small GTPase mediated signal transduction	8	2.72109	0.341713	818576, 803992, 794115, 819745, 797325, 781103, 826255, 813804	253	305	13528	1.4025	1	0.937429	99.9125
Annotation Cluster 67	Enrichment Score: 1.2339498716437518
Category	Term	Count	%	PValue	Genes	List Total	Pop Hits	Pop Total	Fold Enrichment	Bonferroni	Benjamini	FDR
GOTERM_CC_FAT	GO:0005938~cell cortex	9	3.06122	0.0104141	794115, 803228, 796257, 778146, 777044, 786593, 816489, 794878, 783768	263	146	12782	2.99594	0.966705	0.0569737	13.2032
GOTERM_CC_FAT	GO:0030863~cortical cytoskeleton	4	1.36054	0.0788306	794115, 803228, 777044, 794878	263	49	12782	3.96741	1	0.309709	67.0652
GOTERM_CC_FAT	GO:0044448~cell cortex part	4	1.36054	0.242009	794115, 803228, 777044, 794878	263	83	12782	2.34221	1	0.65335	97.6432
Annotation Cluster 68	Enrichment Score: 1.216346948869383
Category	Term	Count	%	PValue	Genes	List Total	Pop Hits	Pop Total	Fold Enrichment	Bonferroni	Benjamini	FDR
UP_SEQ_FEATURE	repeat:2-1	3	1.02041	0.0557497	827099, 802704, 785199	294	25	19113	7.80122	1	0.639006	61.4227
UP_SEQ_FEATURE	repeat:1-2	3	1.02041	0.0598004	827099, 802704, 785199	294	26	19113	7.50118	1	0.661208	64.0806
UP_SEQ_FEATURE	repeat:2-2	3	1.02041	0.0639489	827099, 802704, 785199	294	27	19113	7.22336	1	0.678038	66.6235
UP_SEQ_FEATURE	repeat:1-1	3	1.02041	0.0639489	827099, 802704, 785199	294	27	19113	7.22336	1	0.678038	66.6235
Annotation Cluster 69	Enrichment Score: 1.1785538731857266
Category	Term	Count	%	PValue	Genes	List Total	Pop Hits	Pop Total	Fold Enrichment	Bonferroni	Benjamini	FDR
GOTERM_BP_FAT	GO:0042060~wound healing	9	3.06122	0.0270145	794781, 788559, 800291, 815387, 816489, 783768, 783918, 806449, 775114	253	191	13528	2.51955	1	0.324657	36.9453
KEGG_PATHWAY	hsa04610:Complement and coagulation cascades	6	2.04082	0.0384731	794018, 794781, 815387, 816489, 789994, 787908	139	69	5085	3.18111	0.983096	0.225094	35.5108
GOTERM_BP_FAT	GO:0050878~regulation of body fluid levels	7	2.38095	0.0484104	794781, 787053, 815387, 816489, 783918, 806449, 798403	253	141	13528	2.65456	1	0.457667	56.6385
GOTERM_BP_FAT	GO:0007599~hemostasis	6	2.04082	0.0512995	794781, 815387, 816489, 783918, 806449, 798403	253	108	13528	2.97058	1	0.470253	58.8029
GOTERM_BP_FAT	GO:0050817~coagulation	5	1.70068	0.122803	794781, 815387, 816489, 783918, 806449	253	102	13528	2.6211	1	0.706983	88.99
GOTERM_BP_FAT	GO:0007596~blood coagulation	5	1.70068	0.122803	794781, 815387, 816489, 783918, 806449	253	102	13528	2.6211	1	0.706983	88.99
SP_PIR_KEYWORDS	blood coagulation	3	1.02041	0.14451	794781, 815387, 816489	294	44	19235	4.46081	1	0.433999	88.8612
Annotation Cluster 70	Enrichment Score: 1.1011521178430417
Category	Term	Count	%	PValue	Genes	List Total	Pop Hits	Pop Total	Fold Enrichment	Bonferroni	Benjamini	FDR
BIOCARTA	h_HivnefPathway:HIV-I Nef: negative effector of Fas and TNF	6	2.04082	0.012496	796863, 803228, 794151, 783908, 825203, 775114	40	53	1437	4.06698	0.746056	0.239766	13.2234
BIOCARTA	h_tnfr1Pathway:TNFR1 Signaling Pathway	3	1.02041	0.194525	803228, 783908, 825203	40	30	1437	3.5925	1	0.836964	91.2835
BIOCARTA	h_fasPathway:FAS signaling pathway ( CD95 )	3	1.02041	0.204549	803228, 783908, 825203	40	31	1437	3.47661	1	0.831654	92.4318
Annotation Cluster 71	Enrichment Score: 1.053432248518852
Category	Term	Count	%	PValue	Genes	List Total	Pop Hits	Pop Total	Fold Enrichment	Bonferroni	Benjamini	FDR
INTERPRO	IPR002453:Beta tubulin	5	1.70068	2.48333e-05	799226, 789012, 800760, 792713, 800083	285	11	16659	26.5694	0.0132471	0.000605983	0.0361138
INTERPRO	IPR013838:Beta tubulin, autoregulation binding site	5	1.70068	0.000209554	799226, 789012, 800760, 792713, 800083	285	18	16659	16.2368	0.106441	0.00362382	0.304363
INTERPRO	IPR010916:TonB box, conserved site	4	1.36054	0.00279245	799226, 800760, 805620, 800083	285	17	16659	13.7536	0.777236	0.0368451	3.98567
GOTERM_BP_FAT	GO:0000279~M phase	8	2.72109	0.414661	806834, 799226, 789012, 794151, 800698, 794878, 800760, 800083	253	329	13528	1.30019	1	0.96319	99.9879
GOTERM_BP_FAT	GO:0022402~cell cycle process	12	4.08163	0.471658	806834, 799226, 808880, 789012, 810988, 794151, 800698, 794878, 783768, 800760, 817654, 800083	253	565	13528	1.13565	1	0.976888	99.9978
GOTERM_BP_FAT	GO:0022403~cell cycle phase	9	3.06122	0.503232	806834, 799226, 808880, 789012, 794151, 800698, 794878, 800760, 800083	253	414	13528	1.1624	1	0.981009	99.9992
GOTERM_BP_FAT	GO:0007049~cell cycle	15	5.10204	0.58872	806834, 808880, 810988, 794151, 800698, 817614, 821730, 794878, 800760, 783768, 800083, 818576, 799226, 789012, 817654	253	776	13528	1.03358	1	0.991567	100
GOTERM_BP_FAT	GO:0000087~M phase of mitotic cell cycle	5	1.70068	0.603392	799226, 794151, 800698, 800760, 800083	253	224	13528	1.19353	1	0.992612	100
GOTERM_BP_FAT	GO:0007067~mitosis	4	1.36054	0.781058	799226, 794151, 800760, 800083	253	220	13528	0.972188	1	0.998995	100
GOTERM_BP_FAT	GO:0000280~nuclear division	4	1.36054	0.781058	799226, 794151, 800760, 800083	253	220	13528	0.972188	1	0.998995	100
GOTERM_BP_FAT	GO:0048285~organelle fission	4	1.36054	0.803486	799226, 794151, 800760, 800083	253	229	13528	0.93398	1	0.999308	100
GOTERM_BP_FAT	GO:0000278~mitotic cell cycle	5	1.70068	0.917391	799226, 794151, 800698, 800760, 800083	253	370	13528	0.722572	1	0.999963	100
Annotation Cluster 72	Enrichment Score: 1.0410387355488346
Category	Term	Count	%	PValue	Genes	List Total	Pop Hits	Pop Total	Fold Enrichment	Bonferroni	Benjamini	FDR
GOTERM_CC_FAT	GO:0043005~neuron projection	14	4.7619	0.0242101	794151, 819745, 826596, 796443, 800760, 783768, 807772, 818576, 792154, 777044, 826073, 822558, 798474, 787641	263	342	12782	1.9895	0.999653	0.120559	28.2151
GOTERM_CC_FAT	GO:0030425~dendrite	7	2.38095	0.118677	818576, 794151, 792154, 783768, 826073, 822558, 787641	263	163	12782	2.08715	1	0.417387	81.891
GOTERM_CC_FAT	GO:0043025~cell soma	6	2.04082	0.262132	818576, 794151, 792154, 783768, 826073, 822558	263	168	12782	1.73574	1	0.67877	98.3622
Annotation Cluster 73	Enrichment Score: 1.0316723304363467
Category	Term	Count	%	PValue	Genes	List Total	Pop Hits	Pop Total	Fold Enrichment	Bonferroni	Benjamini	FDR
GOTERM_MF_FAT	GO:0042802~identical protein binding	22	7.48299	0.0196546	783393, 788559, 776843, 810988, 826596, 819745, 793942, 786593, 802031, 821730, 794878, 793880, 813804, 782887, 781103, 786006, 813931, 821973, 780448, 817654, 792407, 808600	263	640	12983	1.69692	0.999725	0.214255	24.2826
GOTERM_MF_FAT	GO:0042803~protein homodimerization activity	12	4.08163	0.0765876	783393, 788559, 810988, 776843, 793942, 819745, 786593, 821730, 786006, 802031, 794878, 793880	263	334	12983	1.77359	1	0.482192	67.2591
GOTERM_MF_FAT	GO:0046983~protein dimerization activity	12	4.08163	0.533778	783393, 788559, 810988, 776843, 793942, 819745, 786593, 821730, 786006, 802031, 794878, 793880	263	542	12983	1.09295	1	0.981488	99.9977
Annotation Cluster 74	Enrichment Score: 0.9516850486159989
Category	Term	Count	%	PValue	Genes	List Total	Pop Hits	Pop Total	Fold Enrichment	Bonferroni	Benjamini	FDR
GOTERM_BP_FAT	GO:0042273~ribosomal large subunit biogenesis	4	1.36054	0.00069572	777970, 810885, 810988, 800698	253	10	13528	21.3881	0.688741	0.0213816	1.16512
GOTERM_BP_FAT	GO:0042255~ribosome assembly	3	1.02041	0.014093	810988, 800698, 817032	253	10	13528	16.0411	1	0.211814	21.2591
GOTERM_BP_FAT	GO:0042274~ribosomal small subunit biogenesis	3	1.02041	0.0170152	810988, 790706, 817032	253	11	13528	14.5828	1	0.237772	25.0982
GOTERM_BP_FAT	GO:0042254~ribosome biogenesis	6	2.04082	0.0778196	777970, 810885, 810988, 800698, 790706, 817032	253	122	13528	2.62969	1	0.579099	74.4426
GOTERM_BP_FAT	GO:0006364~rRNA processing	4	1.36054	0.245415	777970, 810885, 790706, 817032	253	92	13528	2.3248	1	0.885383	99.1277
GOTERM_BP_FAT	GO:0022613~ribonucleoprotein complex biogenesis	6	2.04082	0.246769	777970, 810885, 810988, 800698, 790706, 817032	253	180	13528	1.78235	1	0.884693	99.1537
GOTERM_BP_FAT	GO:0016072~rRNA metabolic process	4	1.36054	0.265479	777970, 810885, 790706, 817032	253	96	13528	2.22793	1	0.897651	99.4459
GOTERM_BP_FAT	GO:0022618~ribonucleoprotein complex assembly	3	1.02041	0.369166	810988, 800698, 817032	253	69	13528	2.3248	1	0.948192	99.9573
GOTERM_BP_FAT	GO:0034470~ncRNA processing	4	1.36054	0.68059	777970, 810885, 790706, 817032	253	187	13528	1.14375	1	0.996584	100
GOTERM_BP_FAT	GO:0006396~RNA processing	9	3.06122	0.804478	785406, 777970, 810885, 817941, 790706, 785199, 782567, 808766, 817032	253	547	13528	0.879768	1	0.999297	100
GOTERM_BP_FAT	GO:0034660~ncRNA metabolic process	4	1.36054	0.805855	777970, 810885, 790706, 817032	253	230	13528	0.929919	1	0.999305	100
Annotation Cluster 75	Enrichment Score: 0.9490136386065315
Category	Term	Count	%	PValue	Genes	List Total	Pop Hits	Pop Total	Fold Enrichment	Bonferroni	Benjamini	FDR
UP_SEQ_FEATURE	domain:IGFBP N-terminal	3	1.02041	0.0371078	816398, 796369, 815710	294	20	19113	9.75153	1	0.528692	46.628
INTERPRO	IPR000867:Insulin-like growth factor-binding protein, IGFBP	3	1.02041	0.0449694	816398, 796369, 815710	285	20	16659	8.76789	1	0.328689	48.7902
SMART	SM00121:IB	3	1.02041	0.0605464	816398, 796369, 815710	184	20	9079	7.40136	0.999618	0.312533	51.4847
GOTERM_MF_FAT	GO:0005520~insulin-like growth factor binding	3	1.02041	0.0898565	816398, 796369, 815710	263	25	12983	5.9238	1	0.526589	73.2694
GOTERM_BP_FAT	GO:0001558~regulation of cell growth	6	2.04082	0.291051	816398, 783039, 797564, 819745, 796369, 815710	253	194	13528	1.65372	1	0.913208	99.6949
GOTERM_BP_FAT	GO:0040008~regulation of growth	6	2.04082	0.76547	816398, 783039, 797564, 819745, 796369, 815710	253	341	13528	0.940827	1	0.998746	100
Annotation Cluster 76	Enrichment Score: 0.9297290037476249
Category	Term	Count	%	PValue	Genes	List Total	Pop Hits	Pop Total	Fold Enrichment	Bonferroni	Benjamini	FDR
GOTERM_BP_FAT	GO:0032963~collagen metabolic process	3	1.02041	0.0952441	798126, 800499, 808600	253	28	13528	5.72897	1	0.638423	81.4642
GOTERM_BP_FAT	GO:0044259~multicellular organismal macromolecule metabolic process	3	1.02041	0.113065	798126, 800499, 808600	253	31	13528	5.17455	1	0.683296	86.7406
GOTERM_BP_FAT	GO:0044236~multicellular organismal metabolic process	3	1.02041	0.150885	798126, 800499, 808600	253	37	13528	4.33543	1	0.763932	93.6345
Annotation Cluster 77	Enrichment Score: 0.9100654751666203
Category	Term	Count	%	PValue	Genes	List Total	Pop Hits	Pop Total	Fold Enrichment	Bonferroni	Benjamini	FDR
UP_SEQ_FEATURE	domain:LDL-receptor class A 1	3	1.02041	0.0639489	825565, 826073, 789994	294	27	19113	7.22336	1	0.678038	66.6235
UP_SEQ_FEATURE	domain:LDL-receptor class A 2	3	1.02041	0.0639489	825565, 826073, 789994	294	27	19113	7.22336	1	0.678038	66.6235
INTERPRO	IPR002172:Low density lipoprotein-receptor, class A, cysteine-rich	3	1.02041	0.209587	825565, 826073, 789994	285	50	16659	3.50716	1	0.822745	96.7319
SMART	SM00192:LDLa	3	1.02041	0.267121	825565, 826073, 789994	184	50	9079	2.96054	1	0.778219	97.2648
Annotation Cluster 78	Enrichment Score: 0.8977482352816394
Category	Term	Count	%	PValue	Genes	List Total	Pop Hits	Pop Total	Fold Enrichment	Bonferroni	Benjamini	FDR
GOTERM_BP_FAT	GO:0050766~positive regulation of phagocytosis	3	1.02041	0.02017	794018, 801761, 784099	253	12	13528	13.3676	1	0.264972	29.0451
GOTERM_BP_FAT	GO:0050764~regulation of phagocytosis	3	1.02041	0.034929	794018, 801761, 784099	253	16	13528	10.0257	1	0.384144	45.0477
GOTERM_BP_FAT	GO:0045807~positive regulation of endocytosis	3	1.02041	0.10109	794018, 801761, 784099	253	29	13528	5.53142	1	0.654864	83.3809
GOTERM_BP_FAT	GO:0030100~regulation of endocytosis	4	1.36054	0.104892	794018, 819745, 801761, 784099	253	61	13528	3.50625	1	0.664832	84.526
GOTERM_BP_FAT	GO:0060627~regulation of vesicle-mediated transport	4	1.36054	0.265479	794018, 819745, 801761, 784099	253	96	13528	2.22793	1	0.897651	99.4459
GOTERM_BP_FAT	GO:0051130~positive regulation of cellular component organization	5	1.70068	0.436858	794018, 794115, 810988, 801761, 784099	253	181	13528	1.47708	1	0.969855	99.9937
GOTERM_BP_FAT	GO:0051050~positive regulation of transport	5	1.70068	0.599857	794018, 794781, 801761, 786593, 784099	253	223	13528	1.19889	1	0.992374	100
Annotation Cluster 79	Enrichment Score: 0.8150794456093113
Category	Term	Count	%	PValue	Genes	List Total	Pop Hits	Pop Total	Fold Enrichment	Bonferroni	Benjamini	FDR
BIOCARTA	h_HivnefPathway:HIV-I Nef: negative effector of Fas and TNF	6	2.04082	0.012496	796863, 803228, 794151, 783908, 825203, 775114	40	53	1437	4.06698	0.746056	0.239766	13.2234
GOTERM_BP_FAT	GO:0043244~regulation of protein complex disassembly	4	1.36054	0.0692597	794115, 803228, 820016, 775114	253	51	13528	4.19375	1	0.551768	70.1401
GOTERM_BP_FAT	GO:0030834~regulation of actin filament depolymerization	3	1.02041	0.089501	794115, 803228, 775114	253	27	13528	5.94115	1	0.618887	79.38
GOTERM_BP_FAT	GO:0008064~regulation of actin polymerization or depolymerization	4	1.36054	0.104892	796863, 794115, 803228, 775114	253	61	13528	3.50625	1	0.664832	84.526
GOTERM_BP_FAT	GO:0051493~regulation of cytoskeleton organization	6	2.04082	0.110422	796863, 794115, 803228, 810988, 820016, 775114	253	136	13528	2.35899	1	0.678331	86.0592
GOTERM_BP_FAT	GO:0030832~regulation of actin filament length	4	1.36054	0.112741	796863, 794115, 803228, 775114	253	63	13528	3.39494	1	0.684273	86.6588
GOTERM_BP_FAT	GO:0051129~negative regulation of cellular component organization	6	2.04082	0.126137	803228, 810988, 820016, 773991, 817654, 775114	253	142	13528	2.25931	1	0.713279	89.674
GOTERM_BP_FAT	GO:0031333~negative regulation of protein complex assembly	3	1.02041	0.131658	803228, 773991, 775114	253	34	13528	4.71797	1	0.723802	90.7192
GOTERM_BP_FAT	GO:0043242~negative regulation of protein complex disassembly	3	1.02041	0.177294	803228, 820016, 775114	253	41	13528	3.91247	1	0.806911	96.2609
GOTERM_BP_FAT	GO:0010639~negative regulation of organelle organization	4	1.36054	0.196565	803228, 810988, 820016, 775114	253	82	13528	2.60831	1	0.831646	97.4915
GOTERM_BP_FAT	GO:0032956~regulation of actin cytoskeleton organization	4	1.36054	0.230534	796863, 794115, 803228, 775114	253	89	13528	2.40316	1	0.871729	98.788
GOTERM_BP_FAT	GO:0043254~regulation of protein complex assembly	4	1.36054	0.235476	796863, 803228, 773991, 775114	253	90	13528	2.37646	1	0.876846	98.9127
GOTERM_BP_FAT	GO:0032970~regulation of actin filament-based process	4	1.36054	0.245415	796863, 794115, 803228, 775114	253	92	13528	2.3248	1	0.885383	99.1277
GOTERM_BP_FAT	GO:0030833~regulation of actin filament polymerization	3	1.02041	0.266416	796863, 803228, 775114	253	54	13528	2.97058	1	0.897589	99.4577
GOTERM_BP_FAT	GO:0044087~regulation of cellular component biogenesis	5	1.70068	0.272682	796863, 803228, 773991, 817654, 775114	253	142	13528	1.88276	1	0.901872	99.5306
GOTERM_BP_FAT	GO:0051494~negative regulation of cytoskeleton organization	3	1.02041	0.273347	803228, 820016, 775114	253	55	13528	2.91656	1	0.901538	99.5378
GOTERM_BP_FAT	GO:0032271~regulation of protein polymerization	3	1.02041	0.362453	796863, 803228, 775114	253	68	13528	2.35899	1	0.94577	99.9489
GOTERM_BP_FAT	GO:0033043~regulation of organelle organization	6	2.04082	0.379622	796863, 794115, 803228, 810988, 820016, 775114	253	217	13528	1.47844	1	0.951262	99.9678
Annotation Cluster 80	Enrichment Score: 0.8016756617432239
Category	Term	Count	%	PValue	Genes	List Total	Pop Hits	Pop Total	Fold Enrichment	Bonferroni	Benjamini	FDR
SP_PIR_KEYWORDS	Antimicrobial	4	1.36054	0.094141	799441, 790814, 805230, 820197	294	71	19235	3.68593	1	0.31866	75.0995
GOTERM_BP_FAT	GO:0009617~response to bacterium	7	2.38095	0.152026	818576, 799441, 790814, 805230, 814230, 815387, 820197	253	193	13528	1.93934	1	0.764933	93.777
GOTERM_BP_FAT	GO:0042742~defense response to bacterium	5	1.70068	0.156423	799441, 790814, 805230, 814230, 820197	253	112	13528	2.38707	1	0.77192	94.2987
SP_PIR_KEYWORDS	antibiotic	3	1.02041	0.277523	790814, 805230, 820197	294	68	19235	2.8864	1	0.658448	98.9652
Annotation Cluster 81	Enrichment Score: 0.7957683429227296
Category	Term	Count	%	PValue	Genes	List Total	Pop Hits	Pop Total	Fold Enrichment	Bonferroni	Benjamini	FDR
SP_PIR_KEYWORDS	nad	7	2.38095	0.0697131	781196, 796130, 776704, 785721, 795001, 794884, 789097	294	189	19235	2.42315	1	0.256782	63.8002
SP_PIR_KEYWORDS	oxidoreductase	14	4.7619	0.0898375	813997, 796130, 793942, 812039, 803974, 820868, 795001, 794884, 789097, 812449, 801203, 781196, 776704, 801670	294	562	19235	1.62981	1	0.308356	73.3835
INTERPRO	IPR016040:NAD(P)-binding domain	5	1.70068	0.253426	796130, 803974, 794884, 789097, 812449	285	150	16659	1.94842	1	0.876632	98.5749
GOTERM_BP_FAT	GO:0055114~oxidation reduction	14	4.7619	0.413336	813997, 796130, 793942, 812039, 803974, 820868, 795001, 794884, 789097, 812449, 801203, 781196, 776704, 801670	253	639	13528	1.17149	1	0.963124	99.9874
Annotation Cluster 82	Enrichment Score: 0.7198403154677995
Category	Term	Count	%	PValue	Genes	List Total	Pop Hits	Pop Total	Fold Enrichment	Bonferroni	Benjamini	FDR
INTERPRO	IPR000215:Protease inhibitor I4, serpin	3	1.02041	0.148444	815387, 795231, 800499	285	40	16659	4.38395	1	0.708501	90.3404
SMART	SM00093:SERPIN	3	1.02041	0.192557	815387, 795231, 800499	184	40	9079	3.70068	1	0.67466	91.5997
PIR_SUPERFAMILY	PIRSF001630:serpin	3	1.02041	0.242302	815387, 795231, 800499	212	33	7396	3.17153	1	0.959673	96.5179
Annotation Cluster 83	Enrichment Score: 0.6764319579428321
Category	Term	Count	%	PValue	Genes	List Total	Pop Hits	Pop Total	Fold Enrichment	Bonferroni	Benjamini	FDR
GOTERM_BP_FAT	GO:0009991~response to extracellular stimulus	8	2.72109	0.117517	814112, 782112, 794884, 808600, 787908, 800959, 803627, 775114	253	220	13528	1.94438	1	0.694093	87.8179
GOTERM_BP_FAT	GO:0007584~response to nutrient	5	1.70068	0.264437	814112, 782112, 808600, 787908, 775114	253	140	13528	1.90966	1	0.897607	99.4325
GOTERM_BP_FAT	GO:0031667~response to nutrient levels	6	2.04082	0.300801	814112, 782112, 808600, 787908, 803627, 775114	253	197	13528	1.62854	1	0.917937	99.7584
Annotation Cluster 84	Enrichment Score: 0.656902697395084
Category	Term	Count	%	PValue	Genes	List Total	Pop Hits	Pop Total	Fold Enrichment	Bonferroni	Benjamini	FDR
SP_PIR_KEYWORDS	nucleotide-binding	44	14.966	0.000562697	803992, 797595, 823976, 774346, 776843, 785721, 790244, 794878, 826978, 797358, 820161, 800083, 816432, 818576, 796999, 799226, 805205, 789012, 821677, 782112, 802285, 792698, 823156, 813466, 786696, 806834, 796299, 778573, 817791, 809626, 811901, 819791, 800760, 783768, 813804, 792713, 783066, 777533, 800959, 783982, 817941, 777044, 783535, 793730	294	1686	19235	1.70742	0.211867	0.00396027	0.788336
SP_PIR_KEYWORDS	atp-binding	29	9.86395	0.0496617	797595, 823976, 774346, 776843, 794878, 797358, 820161, 816432, 796999, 818576, 805205, 802285, 792698, 813466, 786696, 806834, 796299, 817791, 778573, 809626, 783768, 813804, 800959, 777533, 783982, 817941, 777044, 783535, 793730	294	1326	19235	1.43087	1	0.201038	51.1421
GOTERM_MF_FAT	GO:0032555~purine ribonucleotide binding	43	14.6259	0.210539	803992, 797595, 823976, 774346, 776843, 790244, 794878, 826978, 797358, 820161, 800083, 816432, 818576, 796999, 799226, 805205, 789012, 821677, 782112, 802285, 792698, 823156, 813466, 786696, 806834, 796299, 778573, 817791, 809626, 811901, 819791, 800760, 783768, 813804, 792713, 783066, 777533, 800959, 783982, 817941, 777044, 783535, 793730	263	1836	12983	1.15615	1	0.808876	96.3583
GOTERM_MF_FAT	GO:0032553~ribonucleotide binding	43	14.6259	0.210539	803992, 797595, 823976, 774346, 776843, 790244, 794878, 826978, 797358, 820161, 800083, 816432, 818576, 796999, 799226, 805205, 789012, 821677, 782112, 802285, 792698, 823156, 813466, 786696, 806834, 796299, 778573, 817791, 809626, 811901, 819791, 800760, 783768, 813804, 792713, 783066, 777533, 800959, 783982, 817941, 777044, 783535, 793730	263	1836	12983	1.15615	1	0.808876	96.3583
GOTERM_MF_FAT	GO:0017076~purine nucleotide binding	43	14.6259	0.306287	803992, 797595, 823976, 774346, 776843, 790244, 794878, 826978, 797358, 820161, 800083, 816432, 818576, 796999, 799226, 805205, 789012, 821677, 782112, 802285, 792698, 823156, 813466, 786696, 806834, 796299, 778573, 817791, 809626, 811901, 819791, 800760, 783768, 813804, 792713, 783066, 777533, 800959, 783982, 817941, 777044, 783535, 793730	263	1918	12983	1.10672	1	0.895045	99.4051
GOTERM_MF_FAT	GO:0000166~nucleotide binding	49	16.6667	0.353014	797595, 823976, 774346, 785721, 797358, 816432, 796999, 818576, 789012, 821677, 782112, 785199, 813466, 786696, 796130, 806834, 811901, 813804, 789097, 783066, 777533, 783982, 817941, 793730, 803992, 776843, 790244, 794878, 826978, 820161, 800083, 799226, 805205, 776704, 802285, 792698, 823156, 796299, 778573, 817791, 793942, 809626, 819791, 800760, 783768, 792713, 800959, 777044, 783535	263	2245	12983	1.07745	1	0.917724	99.7761
UP_SEQ_FEATURE	nucleotide phosphate-binding region:ATP	17	5.78231	0.390961	786696, 797595, 796299, 776843, 774346, 817791, 778573, 794878, 783768, 813804, 820161, 818576, 805205, 817941, 802285, 792698, 813466	294	962	19113	1.14883	1	0.999432	99.9734
GOTERM_MF_FAT	GO:0005524~ATP binding	29	9.86395	0.667724	797595, 823976, 774346, 776843, 794878, 797358, 820161, 816432, 796999, 818576, 805205, 802285, 792698, 813466, 786696, 806834, 796299, 817791, 778573, 809626, 783768, 813804, 800959, 777533, 783982, 817941, 777044, 783535, 793730	263	1477	12983	0.969252	1	0.994321	100
GOTERM_MF_FAT	GO:0032559~adenyl ribonucleotide binding	29	9.86395	0.695634	797595, 823976, 774346, 776843, 794878, 797358, 820161, 816432, 796999, 818576, 805205, 802285, 792698, 813466, 786696, 806834, 796299, 817791, 778573, 809626, 783768, 813804, 800959, 777533, 783982, 817941, 777044, 783535, 793730	263	1497	12983	0.956303	1	0.99574	100
GOTERM_MF_FAT	GO:0030554~adenyl nucleotide binding	29	9.86395	0.793602	797595, 823976, 774346, 776843, 794878, 797358, 820161, 816432, 796999, 818576, 805205, 802285, 792698, 813466, 786696, 806834, 796299, 817791, 778573, 809626, 783768, 813804, 800959, 777533, 783982, 817941, 777044, 783535, 793730	263	1577	12983	0.90779	1	0.999025	100
GOTERM_MF_FAT	GO:0001883~purine nucleoside binding	29	9.86395	0.818421	797595, 823976, 774346, 776843, 794878, 797358, 820161, 816432, 796999, 818576, 805205, 802285, 792698, 813466, 786696, 806834, 796299, 817791, 778573, 809626, 783768, 813804, 800959, 777533, 783982, 817941, 777044, 783535, 793730	263	1601	12983	0.894182	1	0.9993	100
GOTERM_MF_FAT	GO:0001882~nucleoside binding	29	9.86395	0.829078	797595, 823976, 774346, 776843, 794878, 797358, 820161, 816432, 796999, 818576, 805205, 802285, 792698, 813466, 786696, 806834, 796299, 817791, 778573, 809626, 783768, 813804, 800959, 777533, 783982, 817941, 777044, 783535, 793730	263	1612	12983	0.88808	1	0.99937	100
Annotation Cluster 85	Enrichment Score: 0.6249908743856794
Category	Term	Count	%	PValue	Genes	List Total	Pop Hits	Pop Total	Fold Enrichment	Bonferroni	Benjamini	FDR
GOTERM_MF_FAT	GO:0005080~protein kinase C binding	3	1.02041	0.0719336	791113, 776843, 786593	263	22	12983	6.73159	1	0.466987	64.8693
GOTERM_MF_FAT	GO:0019899~enzyme binding	14	4.7619	0.258643	803992, 796863, 776843, 798170, 797325, 815387, 786593, 813804, 818576, 787053, 791113, 777044, 826073, 787908	263	523	12983	1.32143	1	0.855032	98.491
GOTERM_MF_FAT	GO:0019901~protein kinase binding	5	1.70068	0.345106	818576, 791113, 776843, 777044, 786593	263	147	12983	1.67908	1	0.914751	99.7345
GOTERM_MF_FAT	GO:0019900~kinase binding	5	1.70068	0.492552	818576, 791113, 776843, 777044, 786593	263	179	12983	1.37891	1	0.972452	99.9926
Annotation Cluster 86	Enrichment Score: 0.5935402490302576
Category	Term	Count	%	PValue	Genes	List Total	Pop Hits	Pop Total	Fold Enrichment	Bonferroni	Benjamini	FDR
GOTERM_MF_FAT	GO:0051020~GTPase binding	5	1.70068	0.178273	803992, 796863, 787053, 786593, 813804	263	109	12983	2.26445	1	0.764974	93.6162
GOTERM_MF_FAT	GO:0017016~Ras GTPase binding	4	1.36054	0.278508	803992, 787053, 786593, 813804	263	91	12983	2.16989	1	0.874332	98.9686
GOTERM_MF_FAT	GO:0031267~small GTPase binding	4	1.36054	0.333778	803992, 787053, 786593, 813804	263	101	12983	1.95505	1	0.908935	99.6624
Annotation Cluster 87	Enrichment Score: 0.5854826979700996
Category	Term	Count	%	PValue	Genes	List Total	Pop Hits	Pop Total	Fold Enrichment	Bonferroni	Benjamini	FDR
GOTERM_BP_FAT	GO:0006200~ATP catabolic process	3	1.02041	0.034929	786696, 783982, 820161	253	16	13528	10.0257	1	0.384144	45.0477
GOTERM_BP_FAT	GO:0009203~ribonucleoside triphosphate catabolic process	3	1.02041	0.0479978	786696, 783982, 820161	253	19	13528	8.44269	1	0.459674	56.3208
GOTERM_BP_FAT	GO:0009207~purine ribonucleoside triphosphate catabolic process	3	1.02041	0.0479978	786696, 783982, 820161	253	19	13528	8.44269	1	0.459674	56.3208
GOTERM_BP_FAT	GO:0009146~purine nucleoside triphosphate catabolic process	3	1.02041	0.0575396	786696, 783982, 820161	253	21	13528	7.63862	1	0.500913	63.1358
GOTERM_BP_FAT	GO:0009154~purine ribonucleotide catabolic process	3	1.02041	0.0676744	786696, 783982, 820161	253	23	13528	6.97439	1	0.550404	69.272
GOTERM_BP_FAT	GO:0009143~nucleoside triphosphate catabolic process	3	1.02041	0.0729465	786696, 783982, 820161	253	24	13528	6.68379	1	0.566418	72.0706
GOTERM_BP_FAT	GO:0009261~ribonucleotide catabolic process	3	1.02041	0.0783459	786696, 783982, 820161	253	25	13528	6.41644	1	0.579344	74.6871
GOTERM_BP_FAT	GO:0006195~purine nucleotide catabolic process	3	1.02041	0.125383	786696, 783982, 820161	253	33	13528	4.86094	1	0.712965	89.5229
GOTERM_BP_FAT	GO:0009166~nucleotide catabolic process	3	1.02041	0.245633	786696, 783982, 820161	253	51	13528	3.14532	1	0.884499	99.1319
GOTERM_BP_FAT	GO:0034656~nucleobase, nucleoside and nucleotide catabolic process	3	1.02041	0.294115	786696, 783982, 820161	253	58	13528	2.76571	1	0.91407	99.7164
GOTERM_BP_FAT	GO:0034655~nucleobase, nucleoside, nucleotide and nucleic acid catabolic process	3	1.02041	0.294115	786696, 783982, 820161	253	58	13528	2.76571	1	0.91407	99.7164
GOTERM_BP_FAT	GO:0046034~ATP metabolic process	4	1.36054	0.311212	786696, 783982, 792407, 820161	253	105	13528	2.03697	1	0.922879	99.8123
GOTERM_MF_FAT	GO:0042623~ATPase activity, coupled	8	2.72109	0.311528	786696, 783982, 823976, 776843, 800161, 794878, 783768, 820161	263	272	12983	1.45191	1	0.896391	99.4651
GOTERM_BP_FAT	GO:0044270~nitrogen compound catabolic process	3	1.02041	0.355712	786696, 783982, 820161	253	67	13528	2.3942	1	0.944484	99.939
GOTERM_BP_FAT	GO:0009205~purine ribonucleoside triphosphate metabolic process	4	1.36054	0.372415	786696, 783982, 792407, 820161	253	117	13528	1.82805	1	0.949307	99.9608
GOTERM_BP_FAT	GO:0009199~ribonucleoside triphosphate metabolic process	4	1.36054	0.377485	786696, 783982, 792407, 820161	253	118	13528	1.81255	1	0.950753	99.9658
GOTERM_BP_FAT	GO:0009144~purine nucleoside triphosphate metabolic process	4	1.36054	0.397674	786696, 783982, 792407, 820161	253	122	13528	1.75313	1	0.958091	99.9804
GOTERM_BP_FAT	GO:0046700~heterocycle catabolic process	3	1.02041	0.421773	786696, 783982, 820161	253	77	13528	2.08326	1	0.965011	99.9901
GOTERM_BP_FAT	GO:0009141~nucleoside triphosphate metabolic process	4	1.36054	0.442386	786696, 783982, 792407, 820161	253	131	13528	1.63268	1	0.970502	99.9946
GOTERM_BP_FAT	GO:0009150~purine ribonucleotide metabolic process	4	1.36054	0.47626	786696, 783982, 792407, 820161	253	138	13528	1.54987	1	0.977458	99.9981
GOTERM_BP_FAT	GO:0009259~ribonucleotide metabolic process	4	1.36054	0.518362	786696, 783982, 792407, 820161	253	147	13528	1.45498	1	0.983386	99.9995
GOTERM_MF_FAT	GO:0042626~ATPase activity, coupled to transmembrane movement of substances	3	1.02041	0.649547	786696, 783982, 820161	263	109	12983	1.35867	1	0.99387	100
GOTERM_MF_FAT	GO:0043492~ATPase activity, coupled to movement of substances	3	1.02041	0.654475	786696, 783982, 820161	263	110	12983	1.34632	1	0.993924	100
GOTERM_MF_FAT	GO:0016820~hydrolase activity, acting on acid anhydrides, catalyzing transmembrane movement of substances	3	1.02041	0.659348	786696, 783982, 820161	263	111	12983	1.33419	1	0.993977	100
GOTERM_BP_FAT	GO:0006163~purine nucleotide metabolic process	4	1.36054	0.677075	786696, 783982, 792407, 820161	253	186	13528	1.1499	1	0.996453	100
GOTERM_MF_FAT	GO:0015405~P-P-bond-hydrolysis-driven transmembrane transporter activity	3	1.02041	0.709376	786696, 783982, 820161	263	122	12983	1.21389	1	0.996333	100
GOTERM_MF_FAT	GO:0015399~primary active transmembrane transporter activity	3	1.02041	0.709376	786696, 783982, 820161	263	122	12983	1.21389	1	0.996333	100
GOTERM_BP_FAT	GO:0055085~transmembrane transport	4	1.36054	0.99865	786696, 783982, 785721, 820161	253	569	13528	0.37589	1	1	100
Annotation Cluster 88	Enrichment Score: 0.580773658260284
Category	Term	Count	%	PValue	Genes	List Total	Pop Hits	Pop Total	Fold Enrichment	Bonferroni	Benjamini	FDR
GOTERM_MF_FAT	GO:0048037~cofactor binding	8	2.72109	0.242936	820871, 796130, 776704, 793942, 812039, 789097, 779826, 803627	263	249	12983	1.58602	1	0.843372	97.9756
GOTERM_MF_FAT	GO:0051287~NAD or NADH binding	3	1.02041	0.245037	796130, 776704, 789097	263	47	12983	3.15096	1	0.841608	98.053
GOTERM_MF_FAT	GO:0050662~coenzyme binding	6	2.04082	0.304058	820871, 796130, 776704, 793942, 812039, 789097	263	181	12983	1.63641	1	0.896512	99.3777
Annotation Cluster 89	Enrichment Score: 0.5650227741897428
Category	Term	Count	%	PValue	Genes	List Total	Pop Hits	Pop Total	Fold Enrichment	Bonferroni	Benjamini	FDR
GOTERM_BP_FAT	GO:0010608~posttranscriptional regulation of gene expression	7	2.38095	0.201212	818576, 808880, 817941, 786593, 821973, 797877, 817654	253	211	13528	1.7739	1	0.836562	97.7249
GOTERM_BP_FAT	GO:0006417~regulation of translation	5	1.70068	0.252163	818576, 808880, 821973, 797877, 817654	253	137	13528	1.95147	1	0.889741	99.2502
GOTERM_BP_FAT	GO:0032268~regulation of cellular protein metabolic process	11	3.7415	0.397737	818576, 794781, 808880, 824859, 797325, 821973, 797877, 779476, 817654, 820867, 787908	253	474	13528	1.24087	1	0.957622	99.9804
Annotation Cluster 90	Enrichment Score: 0.5629214169975321
Category	Term	Count	%	PValue	Genes	List Total	Pop Hits	Pop Total	Fold Enrichment	Bonferroni	Benjamini	FDR
GOTERM_BP_FAT	GO:0030855~epithelial cell differentiation	5	1.70068	0.252163	799307, 777598, 817614, 787776, 783234	253	137	13528	1.95147	1	0.889741	99.2502
GOTERM_BP_FAT	GO:0008544~epidermis development	6	2.04082	0.259209	777061, 799307, 817614, 787776, 781103, 808600	253	184	13528	1.7436	1	0.895266	99.3606
GOTERM_BP_FAT	GO:0007398~ectoderm development	6	2.04082	0.313259	777061, 799307, 817614, 787776, 781103, 808600	253	199	13528	1.61217	1	0.922837	99.8215
Annotation Cluster 91	Enrichment Score: 0.5037534604710794
Category	Term	Count	%	PValue	Genes	List Total	Pop Hits	Pop Total	Fold Enrichment	Bonferroni	Benjamini	FDR
GOTERM_BP_FAT	GO:0030335~positive regulation of cell migration	4	1.36054	0.230534	818576, 777598, 819745, 817654	253	89	13528	2.40316	1	0.871729	98.788
GOTERM_BP_FAT	GO:0051272~positive regulation of cell motion	4	1.36054	0.275586	818576, 777598, 819745, 817654	253	98	13528	2.18246	1	0.902743	99.5612
GOTERM_BP_FAT	GO:0040017~positive regulation of locomotion	4	1.36054	0.275586	818576, 777598, 819745, 817654	253	98	13528	2.18246	1	0.902743	99.5612
GOTERM_BP_FAT	GO:0051270~regulation of cell motion	6	2.04082	0.291406	818576, 777598, 819745, 808953, 783918, 817654	253	193	13528	1.66229	1	0.912618	99.6975
GOTERM_BP_FAT	GO:0030334~regulation of cell migration	5	1.70068	0.38646	818576, 777598, 819745, 783918, 817654	253	169	13528	1.58196	1	0.954032	99.9732
GOTERM_BP_FAT	GO:0040012~regulation of locomotion	5	1.70068	0.481531	818576, 777598, 819745, 783918, 817654	253	192	13528	1.39246	1	0.977302	99.9984
Annotation Cluster 92	Enrichment Score: 0.49658944254561743
Category	Term	Count	%	PValue	Genes	List Total	Pop Hits	Pop Total	Fold Enrichment	Bonferroni	Benjamini	FDR
UP_SEQ_FEATURE	repeat:1	7	2.38095	0.170899	806943, 820016, 779485, 789112, 826696, 807772, 798403	294	243	19113	1.87272	1	0.952135	95.5485
UP_SEQ_FEATURE	repeat:2	7	2.38095	0.177851	806943, 820016, 779485, 789112, 826696, 807772, 798403	294	246	19113	1.84988	1	0.955325	96.1293
UP_SEQ_FEATURE	repeat:3	6	2.04082	0.232031	806943, 820016, 789112, 826696, 807772, 798403	294	214	19113	1.82272	1	0.983478	98.7521
UP_SEQ_FEATURE	repeat:5	4	1.36054	0.433308	806943, 820016, 789112, 807772	294	157	19113	1.65631	1	0.999773	99.992
UP_SEQ_FEATURE	repeat:4	4	1.36054	0.53029	806943, 820016, 826696, 807772	294	182	19113	1.4288	1	0.999978	99.9996
UP_SEQ_FEATURE	repeat:6	3	1.02041	0.646861	806943, 820016, 807772	294	143	19113	1.36385	1	0.999999	100
Annotation Cluster 93	Enrichment Score: 0.48797237892590517
Category	Term	Count	%	PValue	Genes	List Total	Pop Hits	Pop Total	Fold Enrichment	Bonferroni	Benjamini	FDR
GOTERM_BP_FAT	GO:0006605~protein targeting	9	3.06122	0.0484023	818576, 794781, 810885, 796257, 797325, 783535, 776016, 791999, 786493	253	215	13528	2.23829	1	0.460063	56.6323
GOTERM_BP_FAT	GO:0046907~intracellular transport	19	6.46259	0.0659391	794781, 823976, 810885, 810988, 788821, 797325, 786593, 794878, 783768, 807772, 791999, 818576, 798986, 796257, 800161, 783535, 792698, 776016, 786493	253	657	13528	1.54633	1	0.543206	68.2946
GOTERM_BP_FAT	GO:0034613~cellular protein localization	11	3.7415	0.236962	818576, 794781, 810885, 796257, 810988, 797325, 786593, 783535, 776016, 791999, 786493	253	411	13528	1.43108	1	0.877509	98.9477
GOTERM_BP_FAT	GO:0070727~cellular macromolecule localization	11	3.7415	0.24218	818576, 794781, 810885, 796257, 810988, 797325, 786593, 783535, 776016, 791999, 786493	253	414	13528	1.42071	1	0.882706	99.0625
GOTERM_BP_FAT	GO:0006886~intracellular protein transport	10	3.40136	0.263833	818576, 794781, 810885, 796257, 810988, 797325, 783535, 776016, 791999, 786493	253	374	13528	1.42969	1	0.898017	99.4246
GOTERM_BP_FAT	GO:0006913~nucleocytoplasmic transport	5	1.70068	0.331357	818576, 794781, 810988, 783535, 776016	253	156	13528	1.71379	1	0.933519	99.8861
GOTERM_BP_FAT	GO:0051169~nuclear transport	5	1.70068	0.339822	818576, 794781, 810988, 783535, 776016	253	158	13528	1.6921	1	0.93692	99.9081
GOTERM_BP_FAT	GO:0017038~protein import	4	1.36054	0.442386	818576, 794781, 776016, 791999	253	131	13528	1.63268	1	0.970502	99.9946
GOTERM_BP_FAT	GO:0006606~protein import into nucleus	3	1.02041	0.478152	818576, 794781, 776016	253	86	13528	1.86524	1	0.977339	99.9982
GOTERM_BP_FAT	GO:0008104~protein localization	18	6.12245	0.478379	794781, 810885, 810988, 798170, 797325, 786593, 794878, 791999, 818576, 789529, 825565, 796257, 778146, 783535, 776016, 813466, 808600, 786493	253	882	13528	1.09123	1	0.977098	99.9983
GOTERM_BP_FAT	GO:0051170~nuclear import	3	1.02041	0.490223	818576, 794781, 776016	253	88	13528	1.82285	1	0.978857	99.9988
GOTERM_BP_FAT	GO:0033365~protein localization in organelle	4	1.36054	0.513773	818576, 794781, 776016, 791999	253	146	13528	1.46494	1	0.982949	99.9995
GOTERM_BP_FAT	GO:0034504~protein localization in nucleus	3	1.02041	0.525367	818576, 794781, 776016	253	94	13528	1.7065	1	0.984482	99.9996
GOTERM_BP_FAT	GO:0045184~establishment of protein localization	13	4.42177	0.776489	794781, 810885, 810988, 786593, 797325, 794878, 791999, 818576, 796257, 783535, 808600, 776016, 786493	253	769	13528	0.90392	1	0.998956	100
GOTERM_BP_FAT	GO:0015031~protein transport	12	4.08163	0.846857	818576, 794781, 810885, 796257, 810988, 797325, 783535, 794878, 776016, 808600, 791999, 786493	253	762	13528	0.842053	1	0.999667	100
Annotation Cluster 94	Enrichment Score: 0.48783385888705055
Category	Term	Count	%	PValue	Genes	List Total	Pop Hits	Pop Total	Fold Enrichment	Bonferroni	Benjamini	FDR
GOTERM_BP_FAT	GO:0050880~regulation of blood vessel size	3	1.02041	0.259485	796999, 780509, 777533	253	53	13528	3.02662	1	0.894501	99.3646
GOTERM_BP_FAT	GO:0035150~regulation of tube size	3	1.02041	0.259485	796999, 780509, 777533	253	53	13528	3.02662	1	0.894501	99.3646
GOTERM_BP_FAT	GO:0008217~regulation of blood pressure	4	1.36054	0.285732	796999, 780509, 781103, 777533	253	100	13528	2.13881	1	0.910325	99.654
GOTERM_BP_FAT	GO:0003018~vascular process in circulatory system	3	1.02041	0.294115	796999, 780509, 777533	253	58	13528	2.76571	1	0.91407	99.7164
GOTERM_BP_FAT	GO:0003013~circulatory system process	5	1.70068	0.457243	796999, 781196, 780509, 781103, 777533	253	186	13528	1.43738	1	0.973931	99.9966
GOTERM_BP_FAT	GO:0008015~blood circulation	5	1.70068	0.457243	796999, 781196, 780509, 781103, 777533	253	186	13528	1.43738	1	0.973931	99.9966
Annotation Cluster 95	Enrichment Score: 0.48128811610075467
Category	Term	Count	%	PValue	Genes	List Total	Pop Hits	Pop Total	Fold Enrichment	Bonferroni	Benjamini	FDR
GOTERM_BP_FAT	GO:0051051~negative regulation of transport	7	2.38095	0.0406067	781591, 797564, 782112, 797325, 786593, 817654, 820867	253	135	13528	2.77254	1	0.419064	50.2454
GOTERM_BP_FAT	GO:0051248~negative regulation of protein metabolic process	5	1.70068	0.461627	797325, 786593, 817654, 820867, 787908	253	187	13528	1.42969	1	0.974505	99.997
GOTERM_BP_FAT	GO:0032269~negative regulation of cellular protein metabolic process	4	1.36054	0.655388	797325, 817654, 820867, 787908	253	180	13528	1.18823	1	0.99569	100
GOTERM_BP_FAT	GO:0010605~negative regulation of macromolecule metabolic process	9	3.06122	0.967074	783393, 810988, 783039, 797325, 786593, 817654, 817032, 820867, 787908	253	734	13528	0.655631	1	0.999999	100
Annotation Cluster 96	Enrichment Score: 0.46852172942913106
Category	Term	Count	%	PValue	Genes	List Total	Pop Hits	Pop Total	Fold Enrichment	Bonferroni	Benjamini	FDR
GOTERM_CC_FAT	GO:0000267~cell fraction	28	9.52381	0.166687	823085, 816398, 775001, 783908, 818576, 823487, 787053, 805205, 809878, 797564, 782112, 795592, 802285, 821973, 798403, 794781, 796130, 803228, 777269, 788559, 798170, 791999, 804890, 783982, 777044, 826073, 798474, 787641	263	1083	12782	1.25653	1	0.527707	91.5111
GOTERM_CC_FAT	GO:0005626~insoluble fraction	21	7.14286	0.276199	823085, 777269, 803228, 788559, 775001, 798170, 783908, 804890, 818576, 783982, 823487, 805205, 797564, 795592, 782112, 802285, 821973, 826073, 798474, 798403, 787641	263	839	12782	1.21647	1	0.684761	98.7376
GOTERM_CC_FAT	GO:0005624~membrane fraction	14	4.7619	0.853715	823085, 803228, 777269, 788559, 775001, 798170, 804890, 783982, 805205, 782112, 802285, 826073, 798474, 787641	263	809	12782	0.841051	1	0.996404	100
Annotation Cluster 97	Enrichment Score: 0.46845767069645494
Category	Term	Count	%	PValue	Genes	List Total	Pop Hits	Pop Total	Fold Enrichment	Bonferroni	Benjamini	FDR
GOTERM_BP_FAT	GO:0010627~regulation of protein kinase cascade	8	2.72109	0.183704	801203, 777606, 793942, 824859, 786593, 802031, 779485, 779476	253	249	13528	1.71792	1	0.816127	96.7224
GOTERM_BP_FAT	GO:0010740~positive regulation of protein kinase cascade	6	2.04082	0.20129	793942, 824859, 786593, 802031, 779485, 779476	253	167	13528	1.92109	1	0.835268	97.7286
GOTERM_BP_FAT	GO:0009967~positive regulation of signal transduction	8	2.72109	0.312106	793942, 824859, 819745, 786593, 802031, 779485, 779476, 817654	253	295	13528	1.45004	1	0.922759	99.8164
GOTERM_BP_FAT	GO:0010647~positive regulation of cell communication	8	2.72109	0.414661	793942, 824859, 819745, 786593, 802031, 779485, 779476, 817654	253	329	13528	1.30019	1	0.96319	99.9879
GOTERM_BP_FAT	GO:0043123~positive regulation of I-kappaB kinase/NF-kappaB cascade	3	1.02041	0.542319	786593, 802031, 779485	253	97	13528	1.65372	1	0.986587	99.9998
GOTERM_BP_FAT	GO:0043122~regulation of I-kappaB kinase/NF-kappaB cascade	3	1.02041	0.595747	786593, 802031, 779485	253	107	13528	1.49917	1	0.992071	100
Annotation Cluster 98	Enrichment Score: 0.4449380425811247
Category	Term	Count	%	PValue	Genes	List Total	Pop Hits	Pop Total	Fold Enrichment	Bonferroni	Benjamini	FDR
GOTERM_BP_FAT	GO:0032386~regulation of intracellular transport	4	1.36054	0.146192	801203, 797564, 786593, 813931	253	71	13528	3.01241	1	0.755816	93.0154
GOTERM_BP_FAT	GO:0033157~regulation of intracellular protein transport	3	1.02041	0.259485	801203, 786593, 813931	253	53	13528	3.02662	1	0.894501	99.3646
GOTERM_BP_FAT	GO:0051223~regulation of protein transport	4	1.36054	0.357163	801203, 797325, 786593, 813931	253	114	13528	1.87615	1	0.944676	99.9413
GOTERM_BP_FAT	GO:0070201~regulation of establishment of protein localization	4	1.36054	0.392642	801203, 797325, 786593, 813931	253	121	13528	1.76762	1	0.956365	99.9774
GOTERM_BP_FAT	GO:0032880~regulation of protein localization	4	1.36054	0.47626	801203, 797325, 786593, 813931	253	138	13528	1.54987	1	0.977458	99.9981
GOTERM_BP_FAT	GO:0060341~regulation of cellular localization	4	1.36054	0.844554	801203, 797564, 786593, 813931	253	248	13528	0.862425	1	0.999659	100
Annotation Cluster 99	Enrichment Score: 0.41096552908827544
Category	Term	Count	%	PValue	Genes	List Total	Pop Hits	Pop Total	Fold Enrichment	Bonferroni	Benjamini	FDR
GOTERM_MF_FAT	GO:0016887~ATPase activity	10	3.40136	0.234833	786696, 783982, 823976, 776843, 817791, 800161, 794878, 783768, 813466, 820161	263	334	12983	1.47799	1	0.841563	97.6499
INTERPRO	IPR003593:ATPase, AAA+ type, core	4	1.36054	0.446071	783982, 817791, 813466, 820161	285	144	16659	1.62368	1	0.98375	99.9814
SMART	SM00382:AAA	4	1.36054	0.558394	783982, 817791, 813466, 820161	184	144	9079	1.37062	1	0.974727	99.9923
Annotation Cluster 100	Enrichment Score: 0.3497988745144839
Category	Term	Count	%	PValue	Genes	List Total	Pop Hits	Pop Total	Fold Enrichment	Bonferroni	Benjamini	FDR
GOTERM_BP_FAT	GO:0043010~camera-type eye development	4	1.36054	0.321428	821305, 797564, 800698, 783768	253	107	13528	1.99889	1	0.928117	99.8541
GOTERM_BP_FAT	GO:0001654~eye development	4	1.36054	0.447279	821305, 797564, 800698, 783768	253	132	13528	1.62031	1	0.971669	99.9954
GOTERM_BP_FAT	GO:0007423~sensory organ development	5	1.70068	0.620784	821305, 803844, 797564, 800698, 783768	253	229	13528	1.16748	1	0.993985	100
Annotation Cluster 101	Enrichment Score: 0.3362450943343195
Category	Term	Count	%	PValue	Genes	List Total	Pop Hits	Pop Total	Fold Enrichment	Bonferroni	Benjamini	FDR
GOTERM_BP_FAT	GO:0060173~limb development	4	1.36054	0.301005	807878, 821305, 803644, 813466	253	103	13528	2.07652	1	0.91725	99.7596
GOTERM_BP_FAT	GO:0048736~appendage development	4	1.36054	0.301005	807878, 821305, 803644, 813466	253	103	13528	2.07652	1	0.91725	99.7596
GOTERM_BP_FAT	GO:0030326~embryonic limb morphogenesis	3	1.02041	0.484209	821305, 803644, 813466	253	87	13528	1.84381	1	0.97768	99.9986
GOTERM_BP_FAT	GO:0035113~embryonic appendage morphogenesis	3	1.02041	0.484209	821305, 803644, 813466	253	87	13528	1.84381	1	0.97768	99.9986
GOTERM_BP_FAT	GO:0035108~limb morphogenesis	3	1.02041	0.553386	821305, 803644, 813466	253	99	13528	1.62031	1	0.987936	99.9999
GOTERM_BP_FAT	GO:0035107~appendage morphogenesis	3	1.02041	0.553386	821305, 803644, 813466	253	99	13528	1.62031	1	0.987936	99.9999
GOTERM_BP_FAT	GO:0048598~embryonic morphogenesis	6	2.04082	0.68079	825565, 821305, 794115, 803844, 803644, 813466	253	307	13528	1.04502	1	0.996537	100
Annotation Cluster 102	Enrichment Score: 0.3179469310825068
Category	Term	Count	%	PValue	Genes	List Total	Pop Hits	Pop Total	Fold Enrichment	Bonferroni	Benjamini	FDR
GOTERM_BP_FAT	GO:0019932~second-messenger-mediated signaling	8	2.72109	0.150035	776843, 782112, 786593, 791119, 800760, 826255, 784692, 775114	253	235	13528	1.82027	1	0.76364	93.5264
GOTERM_BP_FAT	GO:0030814~regulation of cAMP metabolic process	4	1.36054	0.301005	777606, 782112, 786593, 791119	253	103	13528	2.07652	1	0.91725	99.7596
GOTERM_BP_FAT	GO:0030799~regulation of cyclic nucleotide metabolic process	4	1.36054	0.352067	777606, 782112, 786593, 791119	253	113	13528	1.89276	1	0.943029	99.933
GOTERM_BP_FAT	GO:0007187~G-protein signaling, coupled to cyclic nucleotide second messenger	4	1.36054	0.362253	782112, 786593, 791119, 800760	253	115	13528	1.85984	1	0.946271	99.9487
GOTERM_BP_FAT	GO:0006140~regulation of nucleotide metabolic process	4	1.36054	0.367338	777606, 782112, 786593, 791119	253	116	13528	1.84381	1	0.947813	99.9551
GOTERM_BP_FAT	GO:0019935~cyclic-nucleotide-mediated signaling	4	1.36054	0.437477	782112, 786593, 791119, 800760	253	130	13528	1.64524	1	0.969673	99.9938
GOTERM_BP_FAT	GO:0007188~G-protein signaling, coupled to cAMP nucleotide second messenger	3	1.02041	0.472051	782112, 786593, 791119	253	85	13528	1.88719	1	0.976683	99.9979
GOTERM_BP_FAT	GO:0019933~cAMP-mediated signaling	3	1.02041	0.531065	782112, 786593, 791119	253	95	13528	1.68854	1	0.985289	99.9997
GOTERM_BP_FAT	GO:0045761~regulation of adenylate cyclase activity	3	1.02041	0.536715	782112, 786593, 791119	253	96	13528	1.67095	1	0.986054	99.9998
GOTERM_BP_FAT	GO:0031279~regulation of cyclase activity	3	1.02041	0.553386	782112, 786593, 791119	253	99	13528	1.62031	1	0.987936	99.9999
GOTERM_BP_FAT	GO:0030817~regulation of cAMP biosynthetic process	3	1.02041	0.564263	782112, 786593, 791119	253	101	13528	1.58823	1	0.989145	99.9999
GOTERM_BP_FAT	GO:0051339~regulation of lyase activity	3	1.02041	0.564263	782112, 786593, 791119	253	101	13528	1.58823	1	0.989145	99.9999
GOTERM_BP_FAT	GO:0030802~regulation of cyclic nucleotide biosynthetic process	3	1.02041	0.610841	782112, 786593, 791119	253	110	13528	1.45828	1	0.993213	100
GOTERM_BP_FAT	GO:0030808~regulation of nucleotide biosynthetic process	3	1.02041	0.610841	782112, 786593, 791119	253	110	13528	1.45828	1	0.993213	100
SP_PIR_KEYWORDS	transducer	5	1.70068	0.999366	817146, 782112, 791119, 800760, 826255	294	874	19235	0.374286	1	1	100
GOTERM_BP_FAT	GO:0007186~G-protein coupled receptor protein signaling pathway	8	2.72109	0.999928	794018, 796257, 782112, 786593, 791119, 800760, 826073, 826255	253	1123	13528	0.380911	1	1	100
Annotation Cluster 103	Enrichment Score: 0.28119141610075865
Category	Term	Count	%	PValue	Genes	List Total	Pop Hits	Pop Total	Fold Enrichment	Bonferroni	Benjamini	FDR
SP_PIR_KEYWORDS	Immunoglobulin domain	9	3.06122	0.42432	825565, 784168, 811323, 800485, 826674, 802704, 786104, 806449, 804890	294	470	19235	1.25282	1	0.829592	99.9576
INTERPRO	IPR013151:Immunoglobulin	5	1.70068	0.450496	825565, 811323, 786104, 806449, 804890	285	202	16659	1.44685	1	0.983789	99.9835
INTERPRO	IPR003598:Immunoglobulin subtype 2	5	1.70068	0.464018	825565, 784168, 811323, 786104, 806449	285	205	16659	1.42567	1	0.985582	99.9885
INTERPRO	IPR013783:Immunoglobulin-like fold	11	3.7415	0.475343	825565, 784168, 811323, 800485, 778146, 826674, 802704, 786593, 786104, 806449, 804890	285	553	16659	1.16271	1	0.986828	99.9916
SMART	SM00408:IGc2	5	1.70068	0.596495	825565, 784168, 811323, 786104, 806449	184	205	9079	1.20347	1	0.980614	99.9973
INTERPRO	IPR007110:Immunoglobulin-like	9	3.06122	0.62441	825565, 784168, 811323, 800485, 826674, 802704, 786104, 806449, 804890	285	501	16659	1.05005	1	0.998228	99.9999
INTERPRO	IPR013098:Immunoglobulin I-set	3	1.02041	0.684948	825565, 784168, 806449	285	138	16659	1.27071	1	0.999379	100
Annotation Cluster 104	Enrichment Score: 0.2684286709931391
Category	Term	Count	%	PValue	Genes	List Total	Pop Hits	Pop Total	Fold Enrichment	Bonferroni	Benjamini	FDR
GOTERM_BP_FAT	GO:0007179~transforming growth factor beta receptor signaling pathway	3	1.02041	0.307917	781103, 817803, 786493	253	60	13528	2.67352	1	0.921133	99.7966
GOTERM_BP_FAT	GO:0007178~transmembrane receptor protein serine/threonine kinase signaling pathway	3	1.02041	0.574949	781103, 817803, 786493	253	103	13528	1.55739	1	0.990081	99.9999
GOTERM_BP_FAT	GO:0007167~enzyme linked receptor protein signaling pathway	5	1.70068	0.884404	795620, 786593, 781103, 817803, 786493	253	342	13528	0.78173	1	0.999877	100
Annotation Cluster 105	Enrichment Score: 0.25829602637789195
Category	Term	Count	%	PValue	Genes	List Total	Pop Hits	Pop Total	Fold Enrichment	Bonferroni	Benjamini	FDR
GOTERM_BP_FAT	GO:0050953~sensory perception of light stimulus	7	2.38095	0.215922	783982, 777598, 803844, 779124, 803900, 806449, 808600	253	216	13528	1.73284	1	0.854004	98.3363
GOTERM_BP_FAT	GO:0007601~visual perception	7	2.38095	0.215922	783982, 777598, 803844, 779124, 803900, 806449, 808600	253	216	13528	1.73284	1	0.854004	98.3363
SP_PIR_KEYWORDS	vision	4	1.36054	0.355387	783982, 803844, 803900, 806449	294	139	19235	1.88274	1	0.757771	99.7918
GOTERM_BP_FAT	GO:0007600~sensory perception	10	3.40136	0.969313	818576, 783982, 777598, 803844, 779124, 778205, 826255, 803900, 806449, 808600	253	810	13528	0.660128	1	0.999999	100
GOTERM_BP_FAT	GO:0050890~cognition	11	3.7415	0.977551	818576, 783982, 777598, 803844, 779124, 791119, 778205, 826255, 803900, 806449, 808600	253	909	13528	0.647056	1	1	100
SP_PIR_KEYWORDS	sensory transduction	4	1.36054	0.994823	783982, 803844, 803900, 806449	294	595	19235	0.439833	1	0.999999	100
GOTERM_BP_FAT	GO:0050877~neurological system process	13	4.42177	0.996053	803844, 779124, 798170, 778205, 783768, 806449, 783982, 818576, 777598, 791119, 826255, 808600, 803900	253	1210	13528	0.574475	1	1	100
Annotation Cluster 106	Enrichment Score: 0.25468085245301963
Category	Term	Count	%	PValue	Genes	List Total	Pop Hits	Pop Total	Fold Enrichment	Bonferroni	Benjamini	FDR
GOTERM_BP_FAT	GO:0019725~cellular homeostasis	13	4.42177	0.161596	813997, 794781, 810988, 824859, 798170, 820161, 801203, 780030, 791119, 826255, 801798, 792407, 798403	253	466	13528	1.49166	1	0.780367	94.8597
GOTERM_BP_FAT	GO:0030003~cellular cation homeostasis	7	2.38095	0.336899	794781, 824859, 780030, 791119, 826255, 820161, 798403	253	254	13528	1.47359	1	0.935742	99.901
GOTERM_BP_FAT	GO:0030005~cellular di-, tri-valent inorganic cation homeostasis	6	2.04082	0.416762	794781, 824859, 780030, 791119, 826255, 798403	253	227	13528	1.41331	1	0.963556	99.9886
GOTERM_BP_FAT	GO:0055080~cation homeostasis	7	2.38095	0.439215	794781, 824859, 780030, 791119, 826255, 820161, 798403	253	286	13528	1.30872	1	0.969858	99.9941
GOTERM_BP_FAT	GO:0055066~di-, tri-valent inorganic cation homeostasis	6	2.04082	0.460529	794781, 824859, 780030, 791119, 826255, 798403	253	239	13528	1.34235	1	0.974528	99.9969
GOTERM_BP_FAT	GO:0042592~homeostatic process	15	5.10204	0.538425	813997, 794781, 810988, 824859, 809626, 798170, 820161, 801203, 780030, 791119, 826255, 801798, 792407, 817032, 798403	253	751	13528	1.06798	1	0.986142	99.9998
GOTERM_BP_FAT	GO:0007204~elevation of cytosolic calcium ion concentration	3	1.02041	0.610841	794781, 791119, 826255	253	110	13528	1.45828	1	0.993213	100
GOTERM_BP_FAT	GO:0051480~cytosolic calcium ion homeostasis	3	1.02041	0.648987	794781, 791119, 826255	253	118	13528	1.35942	1	0.995493	100
GOTERM_BP_FAT	GO:0006874~cellular calcium ion homeostasis	4	1.36054	0.666359	794781, 791119, 826255, 798403	253	183	13528	1.16875	1	0.996092	100
GOTERM_BP_FAT	GO:0055074~calcium ion homeostasis	4	1.36054	0.684077	794781, 791119, 826255, 798403	253	188	13528	1.13767	1	0.996598	100
GOTERM_BP_FAT	GO:0006873~cellular ion homeostasis	7	2.38095	0.700975	794781, 824859, 780030, 791119, 826255, 820161, 798403	253	374	13528	1.00078	1	0.997124	100
GOTERM_BP_FAT	GO:0006875~cellular metal ion homeostasis	4	1.36054	0.710956	794781, 791119, 826255, 798403	253	196	13528	1.09123	1	0.997342	100
GOTERM_BP_FAT	GO:0055082~cellular chemical homeostasis	7	2.38095	0.715353	794781, 824859, 780030, 791119, 826255, 820161, 798403	253	380	13528	0.98498	1	0.997444	100
GOTERM_BP_FAT	GO:0055065~metal ion homeostasis	4	1.36054	0.739063	794781, 791119, 826255, 798403	253	205	13528	1.04332	1	0.998184	100
GOTERM_BP_FAT	GO:0050801~ion homeostasis	7	2.38095	0.778097	794781, 824859, 780030, 791119, 826255, 820161, 798403	253	409	13528	0.915141	1	0.998971	100
GOTERM_BP_FAT	GO:0048878~chemical homeostasis	7	2.38095	0.919327	794781, 824859, 780030, 791119, 826255, 820161, 798403	253	512	13528	0.73104	1	0.999965	100
Annotation Cluster 107	Enrichment Score: 0.2512978723116042
Category	Term	Count	%	PValue	Genes	List Total	Pop Hits	Pop Total	Fold Enrichment	Bonferroni	Benjamini	FDR
GOTERM_BP_FAT	GO:0001775~cell activation	9	3.06122	0.167794	782492, 794781, 787680, 799307, 816489, 813931, 794878, 779476, 791999	253	287	13528	1.67677	1	0.790612	95.4634
GOTERM_BP_FAT	GO:0045321~leukocyte activation	6	2.04082	0.476921	782492, 787680, 813931, 794878, 779476, 791999	253	242	13528	1.32571	1	0.977326	99.9982
GOTERM_BP_FAT	GO:0030097~hemopoiesis	5	1.70068	0.644319	782492, 821305, 794878, 779476, 817032	253	236	13528	1.13285	1	0.995409	100
GOTERM_BP_FAT	GO:0042110~T cell activation	3	1.02041	0.684116	782492, 813931, 794878	253	126	13528	1.2731	1	0.996543	100
GOTERM_BP_FAT	GO:0002521~leukocyte differentiation	3	1.02041	0.704581	782492, 794878, 779476	253	131	13528	1.22451	1	0.997147	100
GOTERM_BP_FAT	GO:0048534~hemopoietic or lymphoid organ development	5	1.70068	0.717527	782492, 821305, 794878, 779476, 817032	253	260	13528	1.02828	1	0.997493	100
GOTERM_BP_FAT	GO:0046649~lymphocyte activation	4	1.36054	0.720574	782492, 813931, 794878, 779476	253	199	13528	1.07478	1	0.997578	100
GOTERM_BP_FAT	GO:0002520~immune system development	5	1.70068	0.759831	782492, 821305, 794878, 779476, 817032	253	276	13528	0.968666	1	0.998626	100
Annotation Cluster 108	Enrichment Score: 0.24370957952288338
Category	Term	Count	%	PValue	Genes	List Total	Pop Hits	Pop Total	Fold Enrichment	Bonferroni	Benjamini	FDR
GOTERM_BP_FAT	GO:0046034~ATP metabolic process	4	1.36054	0.311212	786696, 783982, 792407, 820161	253	105	13528	2.03697	1	0.922879	99.8123
GOTERM_BP_FAT	GO:0009205~purine ribonucleoside triphosphate metabolic process	4	1.36054	0.372415	786696, 783982, 792407, 820161	253	117	13528	1.82805	1	0.949307	99.9608
GOTERM_BP_FAT	GO:0009199~ribonucleoside triphosphate metabolic process	4	1.36054	0.377485	786696, 783982, 792407, 820161	253	118	13528	1.81255	1	0.950753	99.9658
GOTERM_BP_FAT	GO:0009144~purine nucleoside triphosphate metabolic process	4	1.36054	0.397674	786696, 783982, 792407, 820161	253	122	13528	1.75313	1	0.958091	99.9804
GOTERM_BP_FAT	GO:0009141~nucleoside triphosphate metabolic process	4	1.36054	0.442386	786696, 783982, 792407, 820161	253	131	13528	1.63268	1	0.970502	99.9946
GOTERM_BP_FAT	GO:0009150~purine ribonucleotide metabolic process	4	1.36054	0.47626	786696, 783982, 792407, 820161	253	138	13528	1.54987	1	0.977458	99.9981
GOTERM_BP_FAT	GO:0006754~ATP biosynthetic process	3	1.02041	0.496193	786696, 792407, 820161	253	89	13528	1.80237	1	0.979702	99.999
GOTERM_BP_FAT	GO:0009259~ribonucleotide metabolic process	4	1.36054	0.518362	786696, 783982, 792407, 820161	253	147	13528	1.45498	1	0.983386	99.9995
GOTERM_BP_FAT	GO:0009206~purine ribonucleoside triphosphate biosynthetic process	3	1.02041	0.547876	786696, 792407, 820161	253	98	13528	1.63685	1	0.98728	99.9998
GOTERM_BP_FAT	GO:0009201~ribonucleoside triphosphate biosynthetic process	3	1.02041	0.553386	786696, 792407, 820161	253	99	13528	1.62031	1	0.987936	99.9999
GOTERM_BP_FAT	GO:0009145~purine nucleoside triphosphate biosynthetic process	3	1.02041	0.553386	786696, 792407, 820161	253	99	13528	1.62031	1	0.987936	99.9999
GOTERM_BP_FAT	GO:0009142~nucleoside triphosphate biosynthetic process	3	1.02041	0.56963	786696, 792407, 820161	253	102	13528	1.57266	1	0.989701	99.9999
GOTERM_BP_FAT	GO:0009152~purine ribonucleotide biosynthetic process	3	1.02041	0.644385	786696, 792407, 820161	253	117	13528	1.37103	1	0.995337	100
GOTERM_BP_FAT	GO:0009260~ribonucleotide biosynthetic process	3	1.02041	0.675612	786696, 792407, 820161	253	124	13528	1.29364	1	0.996432	100
GOTERM_BP_FAT	GO:0006163~purine nucleotide metabolic process	4	1.36054	0.677075	786696, 783982, 792407, 820161	253	186	13528	1.1499	1	0.996453	100
GOTERM_BP_FAT	GO:0006164~purine nucleotide biosynthetic process	3	1.02041	0.766054	786696, 792407, 820161	253	148	13528	1.08386	1	0.998737	100
GOTERM_BP_FAT	GO:0009165~nucleotide biosynthetic process	3	1.02041	0.864672	786696, 792407, 820161	253	186	13528	0.862425	1	0.999786	100
GOTERM_BP_FAT	GO:0034654~nucleobase, nucleoside, nucleotide and nucleic acid biosynthetic process	3	1.02041	0.878051	786696, 792407, 820161	253	193	13528	0.831145	1	0.999852	100
GOTERM_BP_FAT	GO:0034404~nucleobase, nucleoside and nucleotide biosynthetic process	3	1.02041	0.878051	786696, 792407, 820161	253	193	13528	0.831145	1	0.999852	100
GOTERM_BP_FAT	GO:0044271~nitrogen compound biosynthetic process	3	1.02041	0.984933	786696, 792407, 820161	253	325	13528	0.493573	1	1	100
Annotation Cluster 109	Enrichment Score: 0.23190505645383153
Category	Term	Count	%	PValue	Genes	List Total	Pop Hits	Pop Total	Fold Enrichment	Bonferroni	Benjamini	FDR
GOTERM_BP_FAT	GO:0042327~positive regulation of phosphorylation	4	1.36054	0.270527	794781, 824859, 779476, 817654	253	97	13528	2.20496	1	0.900735	99.5067
GOTERM_BP_FAT	GO:0010562~positive regulation of phosphorus metabolic process	4	1.36054	0.285732	794781, 824859, 779476, 817654	253	100	13528	2.13881	1	0.910325	99.654
GOTERM_BP_FAT	GO:0045937~positive regulation of phosphate metabolic process	4	1.36054	0.285732	794781, 824859, 779476, 817654	253	100	13528	2.13881	1	0.910325	99.654
GOTERM_BP_FAT	GO:0032268~regulation of cellular protein metabolic process	11	3.7415	0.397737	818576, 794781, 808880, 824859, 797325, 821973, 797877, 779476, 817654, 820867, 787908	253	474	13528	1.24087	1	0.957622	99.9804
GOTERM_BP_FAT	GO:0001934~positive regulation of protein amino acid phosphorylation	3	1.02041	0.496193	794781, 824859, 779476	253	89	13528	1.80237	1	0.979702	99.999
GOTERM_BP_FAT	GO:0032270~positive regulation of cellular protein metabolic process	5	1.70068	0.63435	818576, 794781, 824859, 779476, 817654	253	233	13528	1.14743	1	0.994869	100
GOTERM_BP_FAT	GO:0051247~positive regulation of protein metabolic process	5	1.70068	0.666879	818576, 794781, 824859, 779476, 817654	253	243	13528	1.10021	1	0.996057	100
GOTERM_BP_FAT	GO:0019220~regulation of phosphate metabolic process	8	2.72109	0.803877	794781, 810988, 824859, 782112, 797325, 826073, 779476, 817654	253	485	13528	0.881985	1	0.999301	100
GOTERM_BP_FAT	GO:0051174~regulation of phosphorus metabolic process	8	2.72109	0.803877	794781, 810988, 824859, 782112, 797325, 826073, 779476, 817654	253	485	13528	0.881985	1	0.999301	100
GOTERM_BP_FAT	GO:0007243~protein kinase cascade	6	2.04082	0.823351	818576, 794781, 797564, 782112, 779476, 817654	253	370	13528	0.867087	1	0.999485	100
GOTERM_BP_FAT	GO:0001932~regulation of protein amino acid phosphorylation	3	1.02041	0.836222	794781, 824859, 779476	253	173	13528	0.927232	1	0.99959	100
GOTERM_BP_FAT	GO:0031401~positive regulation of protein modification process	3	1.02041	0.866662	794781, 824859, 779476	253	187	13528	0.857813	1	0.999794	100
GOTERM_BP_FAT	GO:0042325~regulation of phosphorylation	7	2.38095	0.870341	794781, 810988, 824859, 782112, 826073, 779476, 817654	253	466	13528	0.803203	1	0.999813	100
GOTERM_BP_FAT	GO:0031399~regulation of protein modification process	4	1.36054	0.915697	794781, 824859, 797325, 779476	253	295	13528	0.725022	1	0.999961	100
Annotation Cluster 110	Enrichment Score: 0.2078346216874414
Category	Term	Count	%	PValue	Genes	List Total	Pop Hits	Pop Total	Fold Enrichment	Bonferroni	Benjamini	FDR
GOTERM_CC_FAT	GO:0031974~membrane-enclosed lumen	43	14.6259	0.266012	776843, 775001, 785721, 826596, 808953, 799381, 783908, 821730, 800499, 777851, 820161, 818576, 820871, 794115, 785199, 784692, 786696, 799778, 821305, 810885, 798227, 794151, 810988, 793942, 772506, 786214, 797325, 815387, 773991, 825203, 816489, 793880, 789097, 803627, 785406, 777044, 800291, 809884, 805997, 783535, 817654, 817032, 787908	263	1856	12782	1.12599	1	0.680872	98.4749
GOTERM_CC_FAT	GO:0043233~organelle lumen	42	14.2857	0.279509	776843, 775001, 785721, 826596, 808953, 799381, 783908, 821730, 800499, 777851, 820161, 818576, 820871, 794115, 785199, 784692, 786696, 799778, 821305, 810885, 798227, 794151, 810988, 772506, 786214, 797325, 815387, 773991, 825203, 816489, 793880, 789097, 803627, 785406, 777044, 800291, 809884, 805997, 783535, 817654, 817032, 787908	263	1820	12782	1.12156	1	0.681972	98.8135
GOTERM_CC_FAT	GO:0070013~intracellular organelle lumen	31	10.5442	0.897983	776843, 775001, 826596, 808953, 785721, 783908, 821730, 800499, 820161, 820871, 818576, 794115, 785199, 784692, 786696, 799778, 810885, 821305, 798227, 810988, 794151, 772506, 797325, 825203, 793880, 789097, 785406, 777044, 805997, 783535, 817032	263	1779	12782	0.846894	1	0.998508	100
GOTERM_CC_FAT	GO:0005730~nucleolus	11	3.7415	0.912821	818576, 799778, 785406, 810885, 798227, 810988, 776843, 826596, 808953, 785199, 817032	263	698	12782	0.765915	1	0.998925	100
GOTERM_CC_FAT	GO:0031981~nuclear lumen	23	7.82313	0.952039	799778, 810885, 821305, 798227, 794151, 776843, 810988, 775001, 826596, 808953, 772506, 797325, 783908, 821730, 825203, 818576, 785406, 794115, 777044, 785199, 805997, 784692, 817032	263	1450	12782	0.770909	1	0.999714	100
GOTERM_CC_FAT	GO:0005654~nucleoplasm	12	4.08163	0.975857	818576, 821305, 810988, 794151, 776843, 775001, 772506, 777044, 797325, 821730, 785199, 784692	263	882	12782	0.661235	1	0.999916	100
Annotation Cluster 111	Enrichment Score: 0.20769380612279667
Category	Term	Count	%	PValue	Genes	List Total	Pop Hits	Pop Total	Fold Enrichment	Bonferroni	Benjamini	FDR
GOTERM_CC_FAT	GO:0042645~mitochondrial nucleoid	4	1.36054	0.0250738	785721, 783535, 789097, 820161	263	31	12782	6.27107	0.999739	0.122781	29.0697
GOTERM_CC_FAT	GO:0009295~nucleoid	4	1.36054	0.0250738	785721, 783535, 789097, 820161	263	31	12782	6.27107	0.999739	0.122781	29.0697
GOTERM_CC_FAT	GO:0031980~mitochondrial lumen	7	2.38095	0.322133	820871, 786696, 785721, 783535, 793880, 789097, 820161	263	227	12782	1.4987	1	0.731865	99.4799
GOTERM_CC_FAT	GO:0005759~mitochondrial matrix	7	2.38095	0.322133	820871, 786696, 785721, 783535, 793880, 789097, 820161	263	227	12782	1.4987	1	0.731865	99.4799
UP_SEQ_FEATURE	transit peptide:Mitochondrion	8	2.72109	0.577089	820871, 786696, 812039, 783535, 793880, 789097, 783066, 820161	294	467	19113	1.11367	1	0.999991	99.9999
SP_PIR_KEYWORDS	transit peptide	8	2.72109	0.590557	820871, 786696, 812039, 783535, 793880, 789097, 783066, 820161	294	476	19235	1.09958	1	0.936524	99.9996
GOTERM_CC_FAT	GO:0005635~nuclear envelope	5	1.70068	0.609059	772506, 783908, 825203, 776016, 798403	263	205	12782	1.18538	1	0.948362	99.9997
GOTERM_CC_FAT	GO:0019866~organelle inner membrane	6	2.04082	0.808803	781196, 786696, 783908, 825203, 789097, 820161	263	329	12782	0.886336	1	0.993734	100
GOTERM_MF_FAT	GO:0022890~inorganic cation transmembrane transporter activity	3	1.02041	0.81252	786696, 780030, 820161	263	151	12983	0.980762	1	0.999255	100
SP_PIR_KEYWORDS	mitochondrion	11	3.7415	0.819459	781196, 820871, 786696, 775001, 785721, 812039, 783535, 793880, 789097, 783066, 820161	294	832	19235	0.864996	1	0.993451	100
GOTERM_CC_FAT	GO:0031967~organelle envelope	11	3.7415	0.823419	781196, 786696, 793942, 785721, 772506, 783908, 825203, 776016, 789097, 820161, 798403	263	620	12782	0.862272	1	0.99484	100
GOTERM_CC_FAT	GO:0031975~envelope	11	3.7415	0.826366	781196, 786696, 793942, 785721, 772506, 783908, 825203, 776016, 789097, 820161, 798403	263	622	12782	0.859499	1	0.994849	100
GOTERM_BP_FAT	GO:0015674~di-, tri-valent inorganic cation transport	3	1.02041	0.84323	812139, 794781, 780030	253	176	13528	0.911427	1	0.999654	100
KEGG_PATHWAY	hsa05012:Parkinson's disease	3	1.02041	0.868281	786696, 785721, 820161	139	128	5085	0.857408	1	0.996646	100
GOTERM_CC_FAT	GO:0044429~mitochondrial part	9	3.06122	0.925699	781196, 820871, 786696, 793942, 785721, 783535, 793880, 789097, 820161	263	595	12782	0.735138	1	0.999269	100
GOTERM_CC_FAT	GO:0005740~mitochondrial envelope	6	2.04082	0.934587	781196, 786696, 793942, 785721, 789097, 820161	263	419	12782	0.695954	1	0.999417	100
GOTERM_CC_FAT	GO:0005739~mitochondrion	17	5.78231	0.941152	786696, 806834, 775001, 785721, 793942, 812039, 773991, 793880, 789097, 791999, 783066, 820161, 820871, 801203, 781196, 783535, 822558	263	1087	12782	0.760085	1	0.999534	100
GOTERM_CC_FAT	GO:0005743~mitochondrial inner membrane	4	1.36054	0.952621	781196, 786696, 789097, 820161	263	306	12782	0.635304	1	0.999704	100
KEGG_PATHWAY	hsa05016:Huntington's disease	3	1.02041	0.959921	786696, 785721, 820161	139	180	5085	0.609712	1	0.999767	100
GOTERM_CC_FAT	GO:0031966~mitochondrial membrane	5	1.70068	0.963246	781196, 786696, 785721, 789097, 820161	263	394	12782	0.616761	1	0.999801	100
SP_PIR_KEYWORDS	ion transport	5	1.70068	0.977842	786696, 781591, 785721, 780030, 820161	294	578	19235	0.565962	1	0.99998	100
GOTERM_CC_FAT	GO:0012505~endomembrane system	10	3.40136	0.982085	781196, 823085, 793826, 772506, 783908, 825203, 826073, 776016, 798403, 787641	263	782	12782	0.621493	1	0.999954	100
GOTERM_BP_FAT	GO:0006812~cation transport	5	1.70068	0.992989	786696, 812139, 794781, 780030, 820161	253	553	13528	0.483457	1	1	100
GOTERM_BP_FAT	GO:0006811~ion transport	7	2.38095	0.9965	786696, 812139, 794781, 781591, 785721, 780030, 820161	253	768	13528	0.48736	1	1	100
GOTERM_BP_FAT	GO:0030001~metal ion transport	3	1.02041	0.998614	812139, 794781, 780030	253	465	13528	0.34497	1	1	100
GOTERM_BP_FAT	GO:0055085~transmembrane transport	4	1.36054	0.99865	786696, 783982, 785721, 820161	253	569	13528	0.37589	1	1	100
GOTERM_CC_FAT	GO:0031090~organelle membrane	11	3.7415	0.999303	781196, 786696, 823085, 793826, 793942, 785721, 783908, 825203, 789097, 820161, 787641	263	1096	12782	0.487781	1	1	100
Annotation Cluster 112	Enrichment Score: 0.19553945705962597
Category	Term	Count	%	PValue	Genes	List Total	Pop Hits	Pop Total	Fold Enrichment	Bonferroni	Benjamini	FDR
GOTERM_BP_FAT	GO:0008203~cholesterol metabolic process	3	1.02041	0.513834	781196, 793942, 787641	253	92	13528	1.7436	1	0.982727	99.9995
GOTERM_BP_FAT	GO:0016125~sterol metabolic process	3	1.02041	0.564263	781196, 793942, 787641	253	101	13528	1.58823	1	0.989145	99.9999
GOTERM_BP_FAT	GO:0008202~steroid metabolic process	3	1.02041	0.893464	781196, 793942, 787641	253	202	13528	0.794114	1	0.999908	100
Annotation Cluster 113	Enrichment Score: 0.1753431217284312
Category	Term	Count	%	PValue	Genes	List Total	Pop Hits	Pop Total	Fold Enrichment	Bonferroni	Benjamini	FDR
GOTERM_BP_FAT	GO:0051090~regulation of transcription factor activity	3	1.02041	0.574949	810988, 793942, 786593	253	103	13528	1.55739	1	0.990081	99.9999
GOTERM_BP_FAT	GO:0051101~regulation of DNA binding	3	1.02041	0.66251	810988, 793942, 786593	253	121	13528	1.32571	1	0.995927	100
GOTERM_BP_FAT	GO:0051098~regulation of binding	3	1.02041	0.781896	810988, 793942, 786593	253	153	13528	1.04844	1	0.998994	100
Annotation Cluster 114	Enrichment Score: 0.14299837918054484
Category	Term	Count	%	PValue	Genes	List Total	Pop Hits	Pop Total	Fold Enrichment	Bonferroni	Benjamini	FDR
GOTERM_BP_FAT	GO:0007507~heart development	5	1.70068	0.570914	825565, 821305, 778573, 814755, 783768	253	215	13528	1.2435	1	0.989715	99.9999
GOTERM_BP_FAT	GO:0043009~chordate embryonic development	6	2.04082	0.742488	825565, 821305, 794115, 794878, 783768, 808600	253	331	13528	0.969251	1	0.998262	100
GOTERM_BP_FAT	GO:0009792~embryonic development ending in birth or egg hatching	6	2.04082	0.74955	825565, 821305, 794115, 794878, 783768, 808600	253	334	13528	0.960545	1	0.998447	100
GOTERM_BP_FAT	GO:0001701~in utero embryonic development	3	1.02041	0.84323	821305, 794878, 783768	253	176	13528	0.911427	1	0.999654	100
Annotation Cluster 115	Enrichment Score: 0.12587855362390607
Category	Term	Count	%	PValue	Genes	List Total	Pop Hits	Pop Total	Fold Enrichment	Bonferroni	Benjamini	FDR
GOTERM_BP_FAT	GO:0008219~cell death	13	4.42177	0.6939	799441, 794781, 776843, 797325, 802031, 773991, 813804, 775114, 796258, 821973, 795533, 817654, 776016	253	719	13528	0.96678	1	0.996936	100
GOTERM_BP_FAT	GO:0016265~death	13	4.42177	0.702902	799441, 794781, 776843, 797325, 802031, 773991, 813804, 775114, 796258, 821973, 795533, 817654, 776016	253	724	13528	0.960103	1	0.997117	100
GOTERM_BP_FAT	GO:0006915~apoptosis	10	3.40136	0.795086	794781, 796258, 776843, 797325, 773991, 802031, 813804, 817654, 776016, 775114	253	602	13528	0.888212	1	0.999181	100
GOTERM_BP_FAT	GO:0012501~programmed cell death	10	3.40136	0.808872	794781, 796258, 776843, 797325, 773991, 802031, 813804, 817654, 776016, 775114	253	611	13528	0.875129	1	0.999313	100
Annotation Cluster 116	Enrichment Score: 0.12073186326099757
Category	Term	Count	%	PValue	Genes	List Total	Pop Hits	Pop Total	Fold Enrichment	Bonferroni	Benjamini	FDR
GOTERM_BP_FAT	GO:0043065~positive regulation of apoptosis	8	2.72109	0.694108	818576, 801203, 810885, 777598, 776843, 797325, 783803, 800083	253	430	13528	0.994797	1	0.996894	100
GOTERM_BP_FAT	GO:0043068~positive regulation of programmed cell death	8	2.72109	0.700979	818576, 801203, 810885, 777598, 776843, 797325, 783803, 800083	253	433	13528	0.987905	1	0.997075	100
GOTERM_BP_FAT	GO:0010942~positive regulation of cell death	8	2.72109	0.705505	818576, 801203, 810885, 777598, 776843, 797325, 783803, 800083	253	435	13528	0.983363	1	0.997142	100
GOTERM_BP_FAT	GO:0006917~induction of apoptosis	5	1.70068	0.850994	818576, 801203, 810885, 783803, 800083	253	320	13528	0.835474	1	0.999697	100
GOTERM_BP_FAT	GO:0012502~induction of programmed cell death	5	1.70068	0.852673	818576, 801203, 810885, 783803, 800083	253	321	13528	0.832872	1	0.9997	100
Annotation Cluster 117	Enrichment Score: 0.10272659746897042
Category	Term	Count	%	PValue	Genes	List Total	Pop Hits	Pop Total	Fold Enrichment	Bonferroni	Benjamini	FDR
UP_SEQ_FEATURE	repeat:WD 7	3	1.02041	0.672514	817146, 826255, 824317	294	150	19113	1.3002	1	0.999999	100
INTERPRO	IPR019775:WD40 repeat, conserved site	5	1.70068	0.698362	817146, 800760, 826255, 773825, 824317	285	277	16659	1.0551	1	0.999485	100
UP_SEQ_FEATURE	repeat:WD 4	4	1.36054	0.742907	817146, 826255, 773825, 824317	294	251	19113	1.03602	1	1	100
INTERPRO	IPR019782:WD40 repeat 2	4	1.36054	0.744016	817146, 826255, 773825, 824317	285	226	16659	1.03456	1	0.999798	100
INTERPRO	IPR017986:WD40 repeat, region	4	1.36054	0.774794	817146, 826255, 773825, 824317	285	238	16659	0.982397	1	0.999899	100
UP_SEQ_FEATURE	repeat:WD 3	4	1.36054	0.775193	817146, 826255, 773825, 824317	294	265	19113	0.981286	1	1	100
INTERPRO	IPR019781:WD40 repeat, subgroup	4	1.36054	0.784358	817146, 826255, 773825, 824317	285	242	16659	0.966159	1	0.999914	100
UP_SEQ_FEATURE	repeat:WD 2	4	1.36054	0.794145	817146, 826255, 773825, 824317	294	274	19113	0.949054	1	1	100
UP_SEQ_FEATURE	repeat:WD 1	4	1.36054	0.794145	817146, 826255, 773825, 824317	294	274	19113	0.949054	1	1	100
SP_PIR_KEYWORDS	wd repeat	4	1.36054	0.794637	817146, 826255, 773825, 824317	294	276	19235	0.948191	1	0.990744	100
UP_SEQ_FEATURE	repeat:WD 6	3	1.02041	0.796061	817146, 826255, 824317	294	192	19113	1.01578	1	1	100
INTERPRO	IPR001680:WD40 repeat	4	1.36054	0.834919	817146, 826255, 773825, 824317	285	266	16659	0.878987	1	0.999981	100
UP_SEQ_FEATURE	repeat:WD 5	3	1.02041	0.875067	817146, 826255, 824317	294	233	19113	0.837041	1	1	100
INTERPRO	IPR015943:WD40/YVTN repeat-like	4	1.36054	0.888943	817146, 826255, 773825, 824317	285	300	16659	0.779368	1	0.999998	100
SMART	SM00320:WD40	4	1.36054	0.908275	817146, 826255, 773825, 824317	184	266	9079	0.741991	1	0.999956	100
Annotation Cluster 118	Enrichment Score: 0.1003730983895798
Category	Term	Count	%	PValue	Genes	List Total	Pop Hits	Pop Total	Fold Enrichment	Bonferroni	Benjamini	FDR
GOTERM_BP_FAT	GO:0043085~positive regulation of catalytic activity	10	3.40136	0.636653	794781, 810988, 782112, 797325, 791119, 783918, 826073, 826255, 817654, 799914	253	520	13528	1.02828	1	0.994954	100
GOTERM_BP_FAT	GO:0051345~positive regulation of hydrolase activity	4	1.36054	0.651675	794781, 783918, 826255, 799914	253	179	13528	1.19487	1	0.995596	100
GOTERM_BP_FAT	GO:0044093~positive regulation of molecular function	11	3.7415	0.656976	794781, 810988, 793942, 782112, 797325, 791119, 783918, 826073, 826255, 817654, 799914	253	586	13528	1.00371	1	0.995649	100
GOTERM_BP_FAT	GO:0010648~negative regulation of cell communication	5	1.70068	0.682387	811323, 782112, 801761, 826073, 817654	253	248	13528	1.07803	1	0.996565	100
GOTERM_BP_FAT	GO:0045860~positive regulation of protein kinase activity	4	1.36054	0.788758	810988, 782112, 826073, 817654	253	223	13528	0.95911	1	0.999096	100
GOTERM_BP_FAT	GO:0019220~regulation of phosphate metabolic process	8	2.72109	0.803877	794781, 810988, 824859, 782112, 797325, 826073, 779476, 817654	253	485	13528	0.881985	1	0.999301	100
GOTERM_BP_FAT	GO:0051174~regulation of phosphorus metabolic process	8	2.72109	0.803877	794781, 810988, 824859, 782112, 797325, 826073, 779476, 817654	253	485	13528	0.881985	1	0.999301	100
GOTERM_BP_FAT	GO:0033674~positive regulation of kinase activity	4	1.36054	0.8082	810988, 782112, 826073, 817654	253	231	13528	0.925894	1	0.999316	100
GOTERM_BP_FAT	GO:0051347~positive regulation of transferase activity	4	1.36054	0.828255	810988, 782112, 826073, 817654	253	240	13528	0.891173	1	0.999535	100
GOTERM_BP_FAT	GO:0042325~regulation of phosphorylation	7	2.38095	0.870341	794781, 810988, 824859, 782112, 826073, 779476, 817654	253	466	13528	0.803203	1	0.999813	100
GOTERM_BP_FAT	GO:0045859~regulation of protein kinase activity	4	1.36054	0.9578	810988, 782112, 826073, 817654	253	345	13528	0.619946	1	0.999997	100
GOTERM_BP_FAT	GO:0043549~regulation of kinase activity	4	1.36054	0.964446	810988, 782112, 826073, 817654	253	357	13528	0.599108	1	0.999998	100
GOTERM_BP_FAT	GO:0051338~regulation of transferase activity	4	1.36054	0.971376	810988, 782112, 826073, 817654	253	372	13528	0.57495	1	0.999999	100
Annotation Cluster 119	Enrichment Score: 0.09659347928045647
Category	Term	Count	%	PValue	Genes	List Total	Pop Hits	Pop Total	Fold Enrichment	Bonferroni	Benjamini	FDR
GOTERM_BP_FAT	GO:0051960~regulation of nervous system development	4	1.36054	0.697742	777606, 780030, 795231, 807772	253	192	13528	1.11397	1	0.99702	100
GOTERM_BP_FAT	GO:0050767~regulation of neurogenesis	3	1.02041	0.818763	777606, 795231, 807772	253	166	13528	0.966332	1	0.999435	100
GOTERM_BP_FAT	GO:0060284~regulation of cell development	3	1.02041	0.898187	777606, 795231, 807772	253	205	13528	0.782493	1	0.999922	100
Annotation Cluster 120	Enrichment Score: 0.09615099354436091
Category	Term	Count	%	PValue	Genes	List Total	Pop Hits	Pop Total	Fold Enrichment	Bonferroni	Benjamini	FDR
UP_SEQ_FEATURE	metal ion-binding site:Magnesium	3	1.02041	0.533175	788559, 783039, 793730	294	116	19113	1.6813	1	0.999978	99.9997
SP_PIR_KEYWORDS	magnesium	4	1.36054	0.966201	788559, 783039, 813804, 793730	294	442	19235	0.592083	1	0.999938	100
GOTERM_MF_FAT	GO:0000287~magnesium ion binding	3	1.02041	0.999101	788559, 783039, 793730	263	452	12983	0.327644	1	1	100
Annotation Cluster 121	Enrichment Score: 0.08803809001048628
Category	Term	Count	%	PValue	Genes	List Total	Pop Hits	Pop Total	Fold Enrichment	Bonferroni	Benjamini	FDR
GOTERM_BP_FAT	GO:0000165~MAPKKK cascade	4	1.36054	0.669959	818576, 797564, 782112, 817654	253	184	13528	1.1624	1	0.996174	100
GOTERM_BP_FAT	GO:0007243~protein kinase cascade	6	2.04082	0.823351	818576, 794781, 797564, 782112, 779476, 817654	253	370	13528	0.867087	1	0.999485	100
GOTERM_BP_FAT	GO:0006468~protein amino acid phosphorylation	7	2.38095	0.986852	818576, 794781, 805205, 794115, 782112, 813804, 817654	253	667	13528	0.561158	1	1	100
Annotation Cluster 122	Enrichment Score: 0.0850715939673324
Category	Term	Count	%	PValue	Genes	List Total	Pop Hits	Pop Total	Fold Enrichment	Bonferroni	Benjamini	FDR
GOTERM_MF_FAT	GO:0005099~Ras GTPase activator activity	3	1.02041	0.551252	796863, 795147, 799914	263	91	12983	1.62742	1	0.984024	99.9987
GOTERM_MF_FAT	GO:0008047~enzyme activator activity	7	2.38095	0.673228	796863, 777606, 800291, 795147, 783803, 783918, 799914	263	335	12983	1.03151	1	0.99443	100
SP_PIR_KEYWORDS	GTPase activation	3	1.02041	0.699922	796863, 795147, 799914	294	159	19235	1.23444	1	0.972979	100
GOTERM_MF_FAT	GO:0005083~small GTPase regulator activity	4	1.36054	0.917826	796863, 787053, 795147, 799914	263	274	12983	0.720657	1	0.99996	100
GOTERM_MF_FAT	GO:0005096~GTPase activator activity	3	1.02041	0.939134	796863, 795147, 799914	263	220	12983	0.673159	1	0.999985	100
GOTERM_BP_FAT	GO:0051056~regulation of small GTPase mediated signal transduction	3	1.02041	0.95084	796863, 795147, 799914	253	252	13528	0.636552	1	0.999995	100
GOTERM_MF_FAT	GO:0030695~GTPase regulator activity	4	1.36054	0.989257	796863, 787053, 795147, 799914	263	404	12983	0.488763	1	1	100
GOTERM_MF_FAT	GO:0060589~nucleoside-triphosphatase regulator activity	4	1.36054	0.990744	796863, 787053, 795147, 799914	263	413	12983	0.478112	1	1	100
Annotation Cluster 123	Enrichment Score: 0.0786397755264812
Category	Term	Count	%	PValue	Genes	List Total	Pop Hits	Pop Total	Fold Enrichment	Bonferroni	Benjamini	FDR
GOTERM_BP_FAT	GO:0000375~RNA splicing, via transesterification reactions	3	1.02041	0.781896	817941, 785199, 782567	253	153	13528	1.04844	1	0.998994	100
GOTERM_BP_FAT	GO:0000398~nuclear mRNA splicing, via spliceosome	3	1.02041	0.781896	817941, 785199, 782567	253	153	13528	1.04844	1	0.998994	100
GOTERM_BP_FAT	GO:0000377~RNA splicing, via transesterification reactions with bulged adenosine as nucleophile	3	1.02041	0.781896	817941, 785199, 782567	253	153	13528	1.04844	1	0.998994	100
GOTERM_BP_FAT	GO:0006397~mRNA processing	5	1.70068	0.852673	785406, 817941, 785199, 782567, 808766	253	321	13528	0.832872	1	0.9997	100
GOTERM_BP_FAT	GO:0008380~RNA splicing	4	1.36054	0.902357	785406, 817941, 785199, 782567	253	284	13528	0.753104	1	0.999931	100
GOTERM_BP_FAT	GO:0016071~mRNA metabolic process	5	1.70068	0.917391	785406, 817941, 785199, 782567, 808766	253	370	13528	0.722572	1	0.999963	100
Annotation Cluster 124	Enrichment Score: 0.07146295061173387
Category	Term	Count	%	PValue	Genes	List Total	Pop Hits	Pop Total	Fold Enrichment	Bonferroni	Benjamini	FDR
UP_SEQ_FEATURE	domain:SH3	3	1.02041	0.757562	796863, 803228, 778205	294	177	19113	1.10187	1	1	100
SP_PIR_KEYWORDS	sh3 domain	3	1.02041	0.832408	796863, 803228, 778205	294	210	19235	0.934645	1	0.994543	100
INTERPRO	IPR001452:Src homology-3 domain	3	1.02041	0.881117	796863, 803228, 778205	285	213	16659	0.823277	1	0.999997	100
SMART	SM00326:SH3	3	1.02041	0.93188	796863, 803228, 778205	184	213	9079	0.694963	1	0.999982	100
Annotation Cluster 125	Enrichment Score: 0.039264765941757825
Category	Term	Count	%	PValue	Genes	List Total	Pop Hits	Pop Total	Fold Enrichment	Bonferroni	Benjamini	FDR
GOTERM_BP_FAT	GO:0048232~male gamete generation	5	1.70068	0.829558	806834, 776704, 785179, 783908, 787641	253	308	13528	0.868025	1	0.999541	100
GOTERM_BP_FAT	GO:0007283~spermatogenesis	5	1.70068	0.829558	806834, 776704, 785179, 783908, 787641	253	308	13528	0.868025	1	0.999541	100
GOTERM_BP_FAT	GO:0019953~sexual reproduction	6	2.04082	0.93217	806834, 776704, 785179, 783908, 787641, 784099	253	458	13528	0.700485	1	0.999982	100
GOTERM_BP_FAT	GO:0007276~gamete generation	5	1.70068	0.939472	806834, 776704, 785179, 783908, 787641	253	395	13528	0.67684	1	0.999988	100
GOTERM_BP_FAT	GO:0048609~reproductive process in a multicellular organism	5	1.70068	0.982132	806834, 776704, 785179, 783908, 787641	253	487	13528	0.548977	1	1	100
GOTERM_BP_FAT	GO:0032504~multicellular organism reproduction	5	1.70068	0.982132	806834, 776704, 785179, 783908, 787641	253	487	13528	0.548977	1	1	100
Annotation Cluster 126	Enrichment Score: 0.03806594163143222
Category	Term	Count	%	PValue	Genes	List Total	Pop Hits	Pop Total	Fold Enrichment	Bonferroni	Benjamini	FDR
GOTERM_MF_FAT	GO:0004252~serine-type endopeptidase activity	3	1.02041	0.821082	794781, 783039, 789994	263	154	12983	0.961656	1	0.999291	100
GOTERM_MF_FAT	GO:0008236~serine-type peptidase activity	3	1.02041	0.877874	794781, 783039, 789994	263	178	12983	0.831995	1	0.999831	100
GOTERM_MF_FAT	GO:0017171~serine hydrolase activity	3	1.02041	0.881768	794781, 783039, 789994	263	180	12983	0.82275	1	0.999838	100
GOTERM_MF_FAT	GO:0004175~endopeptidase activity	5	1.70068	0.947573	794781, 798126, 783039, 788821, 789994	263	375	12983	0.6582	1	0.99999	100
GOTERM_MF_FAT	GO:0008233~peptidase activity	8	2.72109	0.947953	794781, 798126, 783039, 788821, 815387, 780941, 780233, 789994	263	574	12983	0.688014	1	0.999989	100
GOTERM_MF_FAT	GO:0070011~peptidase activity, acting on L-amino acid peptides	7	2.38095	0.968206	794781, 798126, 783039, 788821, 780941, 780233, 789994	263	549	12983	0.629426	1	0.999998	100
SP_PIR_KEYWORDS	Protease	4	1.36054	0.979484	794781, 798126, 780941, 789994	294	484	19235	0.540704	1	0.999983	100
Annotation Cluster 127	Enrichment Score: 0.02262258882943988
Category	Term	Count	%	PValue	Genes	List Total	Pop Hits	Pop Total	Fold Enrichment	Bonferroni	Benjamini	FDR
SP_PIR_KEYWORDS	phosphotransferase	4	1.36054	0.593508	818576, 797595, 813804, 793730	294	201	19235	1.30199	1	0.936663	99.9997
UP_SEQ_FEATURE	binding site:ATP	6	2.04082	0.921325	818576, 797595, 805205, 776843, 802285, 813804	294	542	19113	0.71967	1	1	100
INTERPRO	IPR002290:Serine/threonine protein kinase	3	1.02041	0.937483	818576, 805205, 813804	285	259	16659	0.677058	1	1	100
SMART	SM00220:S_TKc	3	1.02041	0.96923	818576, 805205, 813804	184	259	9079	0.571533	1	0.999999	100
SP_PIR_KEYWORDS	serine/threonine-protein kinase	3	1.02041	0.980925	818576, 805205, 813804	294	381	19235	0.515159	1	0.999984	100
INTERPRO	IPR008271:Serine/threonine protein kinase, active site	3	1.02041	0.984525	818576, 805205, 813804	285	354	16659	0.495361	1	1	100
INTERPRO	IPR017442:Serine/threonine protein kinase-related	3	1.02041	0.98565	818576, 805205, 813804	285	359	16659	0.488462	1	1	100
GOTERM_BP_FAT	GO:0006468~protein amino acid phosphorylation	7	2.38095	0.986852	818576, 794781, 805205, 794115, 782112, 813804, 817654	253	667	13528	0.561158	1	1	100
SP_PIR_KEYWORDS	kinase	5	1.70068	0.993733	818576, 797595, 805205, 813804, 793730	294	688	19235	0.475474	1	0.999999	100
UP_SEQ_FEATURE	domain:Protein kinase	3	1.02041	0.99447	818576, 805205, 813804	294	469	19113	0.415844	1	1	100
INTERPRO	IPR017441:Protein kinase, ATP binding site	3	1.02041	0.996731	818576, 805205, 813804	285	455	16659	0.385402	1	1	100
INTERPRO	IPR000719:Protein kinase, core	3	1.02041	0.99765	818576, 805205, 813804	285	476	16659	0.368399	1	1	100
GOTERM_MF_FAT	GO:0004674~protein serine/threonine kinase activity	3	1.02041	0.998635	818576, 805205, 813804	263	430	12983	0.344407	1	1	100
GOTERM_MF_FAT	GO:0004672~protein kinase activity	4	1.36054	0.999682	818576, 805205, 815710, 813804	263	606	12983	0.325842	1	1	100
SP_PIR_KEYWORDS	transferase	9	3.06122	0.999788	818576, 820871, 797595, 805205, 814741, 793880, 813804, 793730, 779826	294	1394	19235	0.422401	1	1	100
Annotation Cluster 128	Enrichment Score: 0.014114269972489834
Category	Term	Count	%	PValue	Genes	List Total	Pop Hits	Pop Total	Fold Enrichment	Bonferroni	Benjamini	FDR
GOTERM_BP_FAT	GO:0006259~DNA metabolic process	6	2.04082	0.96178	808880, 821305, 776843, 774346, 809626, 783803	253	506	13528	0.634036	1	0.999998	100
GOTERM_BP_FAT	GO:0006281~DNA repair	3	1.02041	0.97053	776843, 809626, 783803	253	284	13528	0.564828	1	0.999999	100
GOTERM_BP_FAT	GO:0006974~response to DNA damage stimulus	4	1.36054	0.97179	818576, 776843, 809626, 783803	253	373	13528	0.573409	1	0.999999	100
Annotation Cluster 129	Enrichment Score: 0.007590309070057443
Category	Term	Count	%	PValue	Genes	List Total	Pop Hits	Pop Total	Fold Enrichment	Bonferroni	Benjamini	FDR
GOTERM_CC_FAT	GO:0044432~endoplasmic reticulum part	4	1.36054	0.975242	781196, 793826, 800499, 787641	263	347	12782	0.560239	1	0.999922	100
GOTERM_CC_FAT	GO:0005789~endoplasmic reticulum membrane	3	1.02041	0.975793	781196, 793826, 787641	263	269	12782	0.542016	1	0.999921	100
GOTERM_CC_FAT	GO:0042175~nuclear envelope-endoplasmic reticulum network	3	1.02041	0.981523	781196, 793826, 787641	263	284	12782	0.513388	1	0.999954	100
SP_PIR_KEYWORDS	endoplasmic reticulum	6	2.04082	0.985353	781196, 793826, 775001, 800499, 810689, 787641	294	713	19235	0.550562	1	0.999991	100
GOTERM_CC_FAT	GO:0005783~endoplasmic reticulum	11	3.7415	0.995602	781196, 793826, 814112, 777269, 775001, 793942, 800499, 810689, 802943, 787641, 819523	263	960	12782	0.556884	1	0.999998	100
Annotation Cluster 130	Enrichment Score: 0.005558353272676817
Category	Term	Count	%	PValue	Genes	List Total	Pop Hits	Pop Total	Fold Enrichment	Bonferroni	Benjamini	FDR
GOTERM_BP_FAT	GO:0016310~phosphorylation	10	3.40136	0.965962	818576, 786696, 794781, 797595, 805205, 794115, 782112, 813804, 817654, 820161	253	800	13528	0.668379	1	0.999998	100
GOTERM_BP_FAT	GO:0006468~protein amino acid phosphorylation	7	2.38095	0.986852	818576, 794781, 805205, 794115, 782112, 813804, 817654	253	667	13528	0.561158	1	1	100
SP_PIR_KEYWORDS	kinase	5	1.70068	0.993733	818576, 797595, 805205, 813804, 793730	294	688	19235	0.475474	1	0.999999	100
GOTERM_BP_FAT	GO:0006793~phosphorus metabolic process	10	3.40136	0.995092	818576, 786696, 794781, 797595, 805205, 794115, 782112, 813804, 817654, 820161	253	973	13528	0.549541	1	1	100
GOTERM_BP_FAT	GO:0006796~phosphate metabolic process	10	3.40136	0.995092	818576, 786696, 794781, 797595, 805205, 794115, 782112, 813804, 817654, 820161	253	973	13528	0.549541	1	1	100
Annotation Cluster 131	Enrichment Score: 0.005394438557658841
Category	Term	Count	%	PValue	Genes	List Total	Pop Hits	Pop Total	Fold Enrichment	Bonferroni	Benjamini	FDR
GOTERM_BP_FAT	GO:0007268~synaptic transmission	3	1.02041	0.976522	818576, 798170, 791119	253	298	13528	0.538292	1	1	100
GOTERM_BP_FAT	GO:0019226~transmission of nerve impulse	3	1.02041	0.990063	818576, 798170, 791119	253	350	13528	0.458317	1	1	100
GOTERM_BP_FAT	GO:0007267~cell-cell signaling	5	1.70068	0.996488	818576, 816398, 798170, 791119, 791999	253	600	13528	0.445586	1	1	100
Annotation Cluster 132	Enrichment Score: 0.004607309951059007
Category	Term	Count	%	PValue	Genes	List Total	Pop Hits	Pop Total	Fold Enrichment	Bonferroni	Benjamini	FDR
GOTERM_BP_FAT	GO:0010605~negative regulation of macromolecule metabolic process	9	3.06122	0.967074	783393, 810988, 783039, 797325, 786593, 817654, 817032, 820867, 787908	253	734	13528	0.655631	1	0.999999	100
GOTERM_MF_FAT	GO:0003712~transcription cofactor activity	4	1.36054	0.979062	821305, 810988, 783039, 797325	263	363	12983	0.543967	1	1	100
GOTERM_MF_FAT	GO:0008134~transcription factor binding	6	2.04082	0.979569	821305, 810988, 783039, 797325, 786593, 791999	263	513	12983	0.577369	1	1	100
GOTERM_BP_FAT	GO:0045934~negative regulation of nucleobase, nucleoside, nucleotide and nucleic acid metabolic process	5	1.70068	0.987397	783393, 810988, 783039, 797325, 817032	253	512	13528	0.522171	1	1	100
GOTERM_BP_FAT	GO:0051172~negative regulation of nitrogen compound metabolic process	5	1.70068	0.988584	783393, 810988, 783039, 797325, 817032	253	519	13528	0.515129	1	1	100
GOTERM_BP_FAT	GO:0051253~negative regulation of RNA metabolic process	3	1.02041	0.991876	810988, 783039, 817032	253	362	13528	0.443124	1	1	100
GOTERM_BP_FAT	GO:0010558~negative regulation of macromolecule biosynthetic process	5	1.70068	0.992353	783393, 783039, 797325, 817032, 820867	253	547	13528	0.48876	1	1	100
GOTERM_BP_FAT	GO:0009890~negative regulation of biosynthetic process	5	1.70068	0.994763	783393, 783039, 797325, 817032, 820867	253	573	13528	0.466583	1	1	100
GOTERM_CC_FAT	GO:0044451~nucleoplasm part	5	1.70068	0.997009	821305, 810988, 777044, 797325, 821730	263	555	12782	0.437845	1	0.999999	100
GOTERM_BP_FAT	GO:0016481~negative regulation of transcription	3	1.02041	0.998461	783039, 797325, 817032	253	459	13528	0.349479	1	1	100
GOTERM_BP_FAT	GO:0031327~negative regulation of cellular biosynthetic process	4	1.36054	0.998462	783393, 783039, 797325, 817032	253	561	13528	0.38125	1	1	100
GOTERM_BP_FAT	GO:0010629~negative regulation of gene expression	3	1.02041	0.999302	783039, 797325, 817032	253	504	13528	0.318276	1	1	100
Annotation Cluster 133	Enrichment Score: 0.003587507833362162
Category	Term	Count	%	PValue	Genes	List Total	Pop Hits	Pop Total	Fold Enrichment	Bonferroni	Benjamini	FDR
GOTERM_BP_FAT	GO:0009891~positive regulation of biosynthetic process	9	3.06122	0.950383	818576, 825730, 794781, 821305, 810988, 806943, 780509, 817654, 787641	253	695	13528	0.692422	1	0.999994	100
GOTERM_BP_FAT	GO:0010604~positive regulation of macromolecule metabolic process	11	3.7415	0.962002	818576, 825730, 794781, 821305, 776704, 806943, 824859, 819745, 779476, 817654, 787641	253	857	13528	0.686317	1	0.999998	100
GOTERM_BP_FAT	GO:0031328~positive regulation of cellular biosynthetic process	8	2.72109	0.974166	818576, 825730, 821305, 810988, 806943, 780509, 817654, 787641	253	685	13528	0.624471	1	0.999999	100
GOTERM_BP_FAT	GO:0010557~positive regulation of macromolecule biosynthetic process	7	2.38095	0.984524	818576, 825730, 794781, 821305, 806943, 817654, 787641	253	654	13528	0.572313	1	1	100
GOTERM_BP_FAT	GO:0010628~positive regulation of gene expression	6	2.04082	0.9853	818576, 825730, 821305, 806943, 819745, 787641	253	581	13528	0.55219	1	1	100
GOTERM_BP_FAT	GO:0045944~positive regulation of transcription from RNA polymerase II promoter	3	1.02041	0.993021	825730, 821305, 787641	253	371	13528	0.432375	1	1	100
GOTERM_BP_FAT	GO:0051173~positive regulation of nitrogen compound metabolic process	6	2.04082	0.993717	818576, 825730, 821305, 806943, 780509, 787641	253	644	13528	0.498171	1	1	100
GOTERM_BP_FAT	GO:0045941~positive regulation of transcription	5	1.70068	0.994026	818576, 825730, 821305, 806943, 787641	253	564	13528	0.474028	1	1	100
SP_PIR_KEYWORDS	activator	3	1.02041	0.997165	825730, 821305, 787641	294	520	19235	0.377453	1	1	100
GOTERM_BP_FAT	GO:0045935~positive regulation of nucleobase, nucleoside, nucleotide and nucleic acid metabolic process	5	1.70068	0.99755	818576, 825730, 821305, 806943, 787641	253	624	13528	0.428448	1	1	100
GOTERM_BP_FAT	GO:0045893~positive regulation of transcription, DNA-dependent	3	1.02041	0.998877	825730, 821305, 787641	253	477	13528	0.336292	1	1	100
GOTERM_BP_FAT	GO:0051254~positive regulation of RNA metabolic process	3	1.02041	0.998953	825730, 821305, 787641	253	481	13528	0.333495	1	1	100
GOTERM_BP_FAT	GO:0006357~regulation of transcription from RNA polymerase II promoter	5	1.70068	0.999503	825730, 821305, 783039, 817032, 787641	253	727	13528	0.367747	1	1	100
GOTERM_MF_FAT	GO:0003700~transcription factor activity	5	1.70068	0.999998	825730, 783184, 783039, 821730, 787641	263	975	12983	0.253154	1	1	100
GOTERM_MF_FAT	GO:0030528~transcription regulator activity	10	3.40136	1	825730, 821305, 783184, 810988, 775001, 806943, 783039, 797325, 821730, 787641	263	1512	12983	0.326488	1	1	100
GOTERM_BP_FAT	GO:0051252~regulation of RNA metabolic process	11	3.7415	1	825730, 796863, 821305, 817941, 783184, 810988, 783039, 821730, 821667, 817032, 787641	253	1813	13528	0.32442	1	1	100
SP_PIR_KEYWORDS	transcription regulation	8	2.72109	1	825730, 821305, 783184, 775001, 806943, 783039, 821730, 787641	294	2026	19235	0.258342	1	1	100
SP_PIR_KEYWORDS	Transcription	8	2.72109	1	825730, 821305, 783184, 775001, 806943, 783039, 821730, 787641	294	2071	19235	0.252729	1	1	100
GOTERM_BP_FAT	GO:0006355~regulation of transcription, DNA-dependent	8	2.72109	1	825730, 821305, 783184, 783039, 821730, 821667, 817032, 787641	253	1773	13528	0.241265	1	1	100
GOTERM_BP_FAT	GO:0045449~regulation of transcription	16	5.44218	1	821305, 783184, 810988, 775001, 793942, 798170, 797325, 786593, 821730, 821667, 818576, 825730, 783039, 806943, 817032, 787641	253	2601	13528	0.328922	1	1	100
GOTERM_BP_FAT	GO:0006350~transcription	8	2.72109	1	825730, 821305, 783184, 775001, 806943, 783039, 821730, 787641	253	2101	13528	0.2036	1	1	100
Annotation Cluster 134	Enrichment Score: 6.3841459595936955E-6
Category	Term	Count	%	PValue	Genes	List Total	Pop Hits	Pop Total	Fold Enrichment	Bonferroni	Benjamini	FDR
SP_PIR_KEYWORDS	metal-binding	25	8.5034	0.999934	793622, 824859, 791181, 798126, 795620, 783039, 780030, 780509, 783803, 783184, 777606, 788559, 793942, 798170, 813804, 803627, 785406, 820694, 777598, 806943, 794371, 826073, 795533, 793730, 801670	294	2972	19235	0.550346	1	1	100
SP_PIR_KEYWORDS	zinc	14	4.7619	0.999993	783184, 777606, 793622, 791181, 798170, 813804, 803627, 785406, 777598, 798126, 795620, 806943, 783803, 795533	294	2189	19235	0.418434	1	1	100
SP_PIR_KEYWORDS	zinc-finger	7	2.38095	1	785406, 783184, 806943, 798170, 783803, 795533, 813804	294	1718	19235	0.266575	1	1	100
GOTERM_MF_FAT	GO:0046914~transition metal ion binding	22	7.48299	1	783184, 793622, 793942, 824859, 791181, 798170, 813804, 812449, 803627, 785406, 820694, 777598, 798126, 806943, 795620, 780509, 794371, 780030, 783803, 795533, 780233, 801670	263	2785	12983	0.389957	1	1	100
GOTERM_MF_FAT	GO:0008270~zinc ion binding	14	4.7619	1	783184, 793622, 791181, 798170, 813804, 812449, 785406, 777598, 798126, 795620, 806943, 783803, 795533, 780233	263	2311	12983	0.299052	1	1	100
Annotation Cluster 135	Enrichment Score: 1.2113399471126008E-12
Category	Term	Count	%	PValue	Genes	List Total	Pop Hits	Pop Total	Fold Enrichment	Bonferroni	Benjamini	FDR
UP_SEQ_FEATURE	topological domain:Extracellular	10	3.40136	1	783982, 807675, 803844, 815022, 781591, 815710, 791119, 800760, 826073, 820867	294	2719	19113	0.239096	1	1	100
UP_SEQ_FEATURE	topological domain:Cytoplasmic	12	4.08163	1	783982, 793826, 807675, 803844, 815022, 781591, 815710, 791119, 800760, 826073, 820867, 787641	294	3374	19113	0.231216	1	1	100
SP_PIR_KEYWORDS	membrane	39	13.2653	1	823085, 803992, 777061, 815022, 775001, 781591, 785721, 819745, 817614, 820867, 820161, 793826, 807675, 798126, 783039, 802285, 791119, 813466, 799778, 786696, 777269, 803844, 825978, 798170, 781978, 825203, 800760, 813804, 804890, 783982, 781196, 789529, 800485, 775912, 813931, 815710, 826073, 787641, 784099	294	6256	19235	0.407862	1	1	100
SP_PIR_KEYWORDS	transmembrane	16	5.44218	1	777269, 803844, 815022, 785721, 781591, 800760, 804890, 820867, 783982, 793826, 807675, 800485, 791119, 815710, 826073, 787641	294	4973	19235	0.210497	1	1	100
GOTERM_CC_FAT	GO:0016021~integral to membrane	21	7.14286	1	812198, 777269, 803844, 815022, 785721, 781591, 794878, 800760, 812449, 804890, 820867, 783982, 793826, 807675, 800485, 778146, 815710, 791119, 826073, 776016, 787641	263	5297	12782	0.192678	1	1	100
GOTERM_CC_FAT	GO:0031224~intrinsic to membrane	23	7.82313	1	803992, 812198, 777269, 803844, 815022, 819745, 785721, 781591, 794878, 800760, 812449, 804890, 820867, 783982, 793826, 807675, 800485, 778146, 815710, 791119, 826073, 776016, 787641	263	5485	12782	0.203795	1	1	100
UP_SEQ_FEATURE	transmembrane region	14	4.7619	1	803844, 777269, 815022, 785721, 781591, 800760, 820867, 783982, 793826, 807675, 791119, 815710, 826073, 787641	294	4911	19113	0.185327	1	1	100

## Sheet: sp key words
Category	Term	Count	%	PValue	Genes	List Total	Pop Hits	Pop Total	Fold Enrichment	Bonferroni	Benjamini	FDR
SP_PIR_KEYWORDS	acetylation	126	42.8571	1.38255e-34	797595, 823976, 793622, 779036, 808953, 826596, 820180, 817614, 790888, 803490, 816432, 787053, 778146, 796258, 795620, 819005, 821973, 798403, 786696, 796130, 786593, 782130, 825203, 813804, 777533, 775719, 796971, 821106, 817941, 775912, 805230, 790706, 776035, 785159, 817413, 792660, 783255, 800698, 785179, 774808, 794115, 809572, 780509, 783263, 810885, 802031, 820197, 807772, 791999, 820694,…	294	2635	19235	3.12849	5.84817e-32	5.84817e-32	1.94407e-31
SP_PIR_KEYWORDS	extracellular matrix	43	14.6259	2.87813e-32	805802, 800376, 803644, 779485, 783777, 806598, 825557, 787053, 784168, 809878, 798126, 780448, 802943, 803900, 797879, 807878, 812198, 777606, 823268, 779124, 825978, 779750, 815387, 802704, 781978, 802031, 806449, 825565, 805905, 777598, 811323, 800485, 827099, 800291, 826674, 781103, 817803, 814755, 826696, 821332, 808600, 812509, 819523	294	241	19235	11.6734	1.21745e-29	6.08724e-30	4.04708e-29
SP_PIR_KEYWORDS	Secreted	86	29.2517	5.56256e-24	805802, 800376, 776869, 799381, 806598, 787053, 825557, 814112, 784168, 807675, 798126, 801761, 797879, 794781, 812198, 823268, 779750, 788821, 825978, 798739, 796369, 773991, 816489, 783918, 778205, 775114, 803627, 823065, 787680, 805905, 823916, 811323, 800485, 800291, 818486, 826674, 815710, 817803, 814755, 810689, 821332, 808766, 786493, 812509, 787908, 801670, 816398, 824859, 803644, 779485,…	294	1689	19235	3.3313	2.35296e-21	7.84321e-22	7.8218e-21
SP_PIR_KEYWORDS	phosphoprotein	184	62.585	3.8413e-18	801968, 797595, 820640, 823976, 774346, 779036, 808953, 820180, 817614, 790888, 803490, 787053, 796257, 791113, 778146, 796258, 795620, 819005, 801761, 782112, 821973, 791119, 822558, 786696, 796863, 796130, 798170, 782130, 811901, 786593, 825203, 796443, 813804, 803627, 775719, 825730, 796971, 817941, 775912, 805230, 800291, 776035, 815710, 795533, 814755, 785159, 786493, 798474, 787641, 817413,…	294	7263	19235	1.65747	1.62487e-15	4.06217e-16	5.40144e-15
SP_PIR_KEYWORDS	methylation	30	10.2041	6.68194e-18	803992, 777061, 817413, 792660, 783474, 783255, 820180, 812936, 784865, 803490, 800083, 796999, 821677, 797564, 809572, 780030, 785199, 784692, 817150, 790814, 778031, 808880, 778573, 820197, 800959, 775719, 817941, 805230, 777044, 785159	294	242	19235	8.11056	2.82646e-15	5.65292e-16	9.39581e-15
SP_PIR_KEYWORDS	nucleosome core	17	5.78231	7.89263e-18	790814, 817413, 778031, 792660, 783474, 783255, 820180, 812936, 820197, 803490, 775719, 821106, 805230, 809572, 784692, 817150, 785159	294	48	19235	23.1714	3.33858e-15	5.5643e-16	1.10982e-14
SP_PIR_KEYWORDS	calcium binding	21	7.14286	7.38456e-17	822883, 783393, 794781, 826596, 808953, 819745, 772506, 817614, 786439, 777851, 787053, 812139, 814112, 809884, 813931, 814755, 826073, 798323, 817654, 798403, 819523	294	103	19235	13.3391	4.69624e-14	6.66134e-15	1.55431e-13
SP_PIR_KEYWORDS	chromosomal protein	23	7.82313	4.83494e-16	790814, 778031, 817413, 792660, 799393, 783474, 783255, 785179, 820180, 812936, 820197, 821667, 784865, 803490, 775719, 796971, 821106, 805230, 809572, 821975, 784692, 817150, 785159	294	145	19235	10.3778	1.8785e-13	2.34257e-14	6.21725e-13
SP_PIR_KEYWORDS	duplication	25	8.5034	1.05384e-13	808953, 824859, 819745, 817614, 799381, 786439, 820867, 820871, 787053, 825557, 812139, 806598, 801761, 780030, 786006, 798403, 794781, 772506, 786593, 783918, 804890, 803627, 775114, 800291, 826674	294	228	19235	7.17381	4.45673e-11	4.95193e-12	1.48148e-10
SP_PIR_KEYWORDS	disease mutation	66	22.449	1.24633e-13	799441, 820640, 797595, 777061, 777970, 783908, 790888, 783234, 796999, 798126, 796258, 778146, 821973, 797879, 796863, 794781, 798170, 779750, 787776, 786593, 782130, 811901, 816489, 793880, 789097, 775114, 803627, 783982, 800291, 805997, 814755, 810689, 793730, 792407, 803644, 794878, 779485, 789994, 794018, 823487, 797564, 795592, 780030, 780509, 814230, 803900, 825435, 807878, 799307, 810885,…	294	1591	19235	2.71405	5.27388e-11	5.27389e-12	1.75315e-10
SP_PIR_KEYWORDS	actin binding	12	4.08163	1.32684e-11	822883, 799778, 787053, 794115, 803228, 808953, 798170, 786593, 790888, 786006, 813931, 775114	294	40	19235	19.6276	5.61257e-09	5.10234e-10	1.86575e-08
SP_PIR_KEYWORDS	ribosome	14	4.7619	6.94708e-11	782492, 777970, 810885, 786754, 798227, 800698, 821732, 775912, 790706, 822027, 776035, 783263, 797877, 817032	294	73	19235	12.5473	2.93861e-08	2.44884e-09	9.76863e-08
SP_PIR_KEYWORDS	trimer	10	3.40136	9.72648e-11	779750, 781978, 781103, 809884, 777851, 821332, 817654, 797879, 808600, 812509	294	26	19235	25.1635	4.1143e-08	3.16485e-09	1.36769e-07
SP_PIR_KEYWORDS	signal	94	31.9728	2.58793e-10	799441, 805802, 800376, 776869, 799381, 777678, 806598, 825557, 814112, 784168, 798126, 801761, 797879, 794781, 812198, 823268, 779750, 786214, 788821, 825978, 796369, 773991, 816489, 783918, 778205, 782887, 775114, 803627, 823065, 787680, 805905, 823916, 811323, 800485, 800291, 818486, 809884, 815710, 817803, 814755, 810689, 821332, 808766, 786493, 812509, 787908, 801670, 816398, 819745, 824859,…	294	3250	19235	1.8923	1.09469e-07	7.81924e-09	3.63902e-07
SP_PIR_KEYWORDS	cell adhesion	28	9.52381	3.66525e-10	805802, 816398, 819745, 783777, 777851, 820867, 795620, 780448, 803900, 797879, 807878, 803844, 825978, 779750, 786214, 781978, 791271, 805905, 777598, 827099, 800291, 809884, 817654, 821332, 826696, 812509, 784099, 819523	294	422	19235	4.34101	1.5504e-07	1.0336e-08	5.15389e-07
SP_PIR_KEYWORDS	isopeptide bond	24	8.16327	7.89482e-10	822883, 790814, 778031, 817413, 792660, 783474, 810988, 783255, 820180, 817614, 812936, 816489, 820197, 784865, 800083, 803490, 775719, 821106, 805230, 800291, 784692, 817150, 785159, 787908	294	319	19235	4.92227	3.33951e-07	2.08719e-08	1.11013e-06
SP_PIR_KEYWORDS	Intermediate filament	13	4.42177	2.21068e-09	815755, 801968, 777061, 820640, 799307, 808880, 787776, 783908, 825203, 783234, 807772, 796258, 795592	294	78	19235	10.9042	9.35118e-07	5.5007e-08	3.10855e-06
SP_PIR_KEYWORDS	disulfide bond	85	28.9116	2.37173e-09	799441, 805802, 813997, 783393, 800376, 776869, 799381, 806598, 825557, 814112, 784168, 807675, 798126, 801761, 791119, 789112, 797879, 794781, 812198, 810988, 823268, 786214, 788821, 825978, 796369, 773991, 816489, 783918, 778205, 782887, 775114, 803627, 801203, 823065, 787680, 805905, 811323, 800485, 800291, 818486, 826674, 809884, 817803, 814755, 810689, 821332, 808766, 786493, 812509, 787908,…	294	2924	19235	1.90189	1.00324e-06	5.57356e-08	3.33501e-06
SP_PIR_KEYWORDS	egf-like domain	20	6.80272	2.64267e-09	805802, 807878, 786214, 825978, 802704, 803644, 783777, 777851, 806449, 782887, 825565, 800485, 809878, 780408, 809884, 814755, 826073, 817654, 786493, 784099	294	230	19235	5.68915	1.11785e-06	5.88341e-08	3.71599e-06
SP_PIR_KEYWORDS	calcium	37	12.585	6.89784e-09	783393, 781591, 819745, 826596, 808953, 817614, 786439, 803644, 783777, 777851, 820867, 812139, 787053, 809878, 798126, 786006, 802285, 798323, 798403, 822883, 807878, 794781, 803228, 803844, 825978, 772506, 798170, 786214, 816489, 806449, 775114, 800485, 809884, 813931, 826073, 814755, 817654	294	803	19235	3.01461	2.91778e-06	1.45889e-07	9.6994e-06
SP_PIR_KEYWORDS	actin-binding	20	6.80272	8.57118e-09	822883, 823085, 796299, 803228, 808953, 778573, 798170, 786593, 782130, 790888, 794878, 783768, 773825, 775114, 823487, 794115, 778146, 786006, 805997, 813931	294	247	19235	5.29758	3.6256e-06	1.72648e-07	1.20524e-05
SP_PIR_KEYWORDS	blocked amino end	13	4.42177	1.52778e-08	797595, 793942, 779750, 786593, 781978, 781196, 775912, 797564, 782112, 780509, 813931, 797877, 797879	294	92	19235	9.24486	6.4625e-06	2.93751e-07	2.14829e-05
SP_PIR_KEYWORDS	plasma	13	4.42177	1.73053e-08	794781, 824859, 815387, 773991, 816489, 783918, 803627, 794018, 801761, 800291, 780030, 814230, 787908	294	93	19235	9.14545	7.3201e-06	3.18266e-07	2.43338e-05
SP_PIR_KEYWORDS	glycolysis	10	3.40136	1.73539e-08	820871, 797595, 776704, 788559, 783039, 812039, 795001, 794884, 793730, 792407	294	44	19235	14.8694	7.34067e-06	3.05862e-07	2.44022e-05
SP_PIR_KEYWORDS	ribosomal protein	17	5.78231	3.21177e-08	782492, 777970, 810885, 786754, 798227, 800698, 821732, 775912, 819005, 790706, 785199, 822027, 776035, 783263, 783803, 797877, 817032	294	188	19235	5.91611	1.35857e-05	5.43432e-07	4.51624e-05
SP_PIR_KEYWORDS	acetylated amino end	13	4.42177	3.96902e-08	799393, 793622, 817614, 786439, 795001, 784865, 791999, 800959, 796999, 787053, 812139, 795592, 784692	294	100	19235	8.50527	1.67888e-05	6.45728e-07	5.58103e-05
SP_PIR_KEYWORDS	heparin-binding	11	3.7415	4.93203e-08	826419, 782492, 807878, 805905, 799381, 800291, 809884, 783918, 783777, 817654, 791271	294	65	19235	11.072	2.08623e-05	7.72685e-07	6.93518e-05
SP_PIR_KEYWORDS	Pyrrolidone carboxylic acid	11	3.7415	6.65161e-08	786696, 827099, 779124, 800291, 781103, 817803, 795231, 808766, 797879, 808600, 804890	294	67	19235	10.7414	2.81359e-05	1.00487e-06	9.35316e-05
SP_PIR_KEYWORDS	proteoglycan	10	3.40136	1.13928e-07	806598, 825557, 787680, 825565, 800485, 779124, 826674, 802704, 817803, 805620	294	54	19235	12.1158	4.81905e-05	1.66178e-06	0.0001602
SP_PIR_KEYWORDS	muscle protein	10	3.40136	2.92375e-07	796999, 798986, 778573, 795592, 782130, 790888, 800161, 798323, 800959, 777533	294	60	19235	10.9042	0.000123667	4.12248e-06	0.000411123
SP_PIR_KEYWORDS	ribonucleoprotein	19	6.46259	3.05705e-07	782492, 777970, 786754, 810885, 798227, 800698, 782567, 821732, 817941, 775912, 819005, 790706, 785199, 822027, 776035, 783263, 783803, 797877, 817032	294	279	19235	4.45548	0.000129305	4.17139e-06	0.000429867
SP_PIR_KEYWORDS	endonexin fold	6	2.04082	3.3974e-07	812139, 787053, 817614, 772506, 786439, 798403	294	11	19235	35.6865	0.0001437	4.49093e-06	0.000477724
SP_PIR_KEYWORDS	triple helix	8	2.72109	3.40523e-07	779750, 798170, 781978, 781103, 821332, 797879, 808600, 812509	294	31	19235	16.8839	0.000144031	4.36488e-06	0.000478826
SP_PIR_KEYWORDS	methylated amino acid	7	2.38095	3.84443e-07	796999, 809572, 777044, 812936, 784692, 800959, 777533	294	20	19235	22.8988	0.000162606	4.78291e-06	0.000540583
SP_PIR_KEYWORDS	citrullination	7	2.38095	7.213e-07	775719, 815755, 777061, 809572, 820180, 812936, 784692	294	22	19235	20.8171	0.000305064	8.7174e-06	0.00101425
SP_PIR_KEYWORDS	protein biosynthesis	15	5.10204	1.19435e-06	782492, 777970, 810885, 798227, 800698, 821732, 783066, 775912, 821677, 790706, 822027, 776035, 783263, 797877, 817032	294	188	19235	5.22009	0.000505083	1.40335e-05	0.00167942
SP_PIR_KEYWORDS	hydroxylation	10	3.40136	1.27231e-06	777598, 779750, 781978, 781103, 821332, 826696, 797879, 808600, 786493, 812509	294	71	19235	9.21481	0.000538043	1.45455e-05	0.00178904
SP_PIR_KEYWORDS	muscle	6	2.04082	1.41789e-06	795592, 798170, 782130, 790888, 792407, 777533	294	14	19235	28.0394	0.000599588	1.57832e-05	0.00199375
SP_PIR_KEYWORDS	annexin	6	2.04082	1.41789e-06	812139, 787053, 817614, 772506, 786439, 798403	294	14	19235	28.0394	0.000599588	1.57832e-05	0.00199375
SP_PIR_KEYWORDS	cytoskeleton	28	9.52381	1.71053e-06	808953, 790888, 797358, 796999, 823487, 794115, 796257, 778146, 817047, 795620, 792154, 821973, 813466, 799778, 803228, 798170, 772506, 782130, 786593, 813804, 800959, 777533, 775114, 789529, 777044, 805997, 813931, 798474	294	636	19235	2.88035	0.000723292	1.85525e-05	0.00240523
SP_PIR_KEYWORDS	cartilage	5	1.70068	1.78084e-06	814112, 826674, 802704, 817803, 808600	294	7	19235	46.7323	0.000753013	1.88322e-05	0.0025041
SP_PIR_KEYWORDS	collagen	11	3.7415	1.86231e-06	826419, 777598, 779750, 781978, 781103, 780448, 821332, 826696, 797879, 808600, 812509	294	95	19235	7.57555	0.000787448	1.92134e-05	0.00261866
SP_PIR_KEYWORDS	calcium/phospholipid-binding	6	2.04082	2.10037e-06	812139, 787053, 817614, 772506, 786439, 798403	294	15	19235	26.1701	0.000888062	2.11535e-05	0.00295339
SP_PIR_KEYWORDS	pyroglutamic acid	8	2.72109	5.70073e-06	786696, 779750, 781978, 800291, 781103, 797879, 808600, 804890	294	46	19235	11.3783	0.00240851	5.60779e-05	0.00801579
SP_PIR_KEYWORDS	hydroxylysine	7	2.38095	6.34239e-06	779750, 781978, 781103, 821332, 797879, 808600, 812509	294	31	19235	14.7734	0.00267924	6.09718e-05	0.00891799
SP_PIR_KEYWORDS	phospholipid binding	6	2.04082	1.68748e-05	812139, 787053, 817614, 772506, 786439, 798403	294	22	19235	17.8432	0.00711267	0.000158612	0.0237258
SP_PIR_KEYWORDS	hydroxyproline	7	2.38095	1.85464e-05	779750, 781978, 781103, 821332, 797879, 808600, 812509	294	37	19235	12.3777	0.00781449	0.000170533	0.0260758
SP_PIR_KEYWORDS	EF hand	8	2.72109	3.42913e-05	822883, 783393, 803228, 826596, 808953, 786006, 813931, 798323	294	60	19235	8.72336	0.0144008	0.00030858	0.048208
SP_PIR_KEYWORDS	glycoprotein	96	32.6531	4.91885e-05	805802, 800376, 776869, 817614, 786439, 799381, 777678, 806598, 825557, 784168, 807675, 798126, 796258, 801761, 791119, 797879, 794781, 812198, 823268, 779750, 786214, 788821, 772506, 825978, 796369, 773991, 816489, 783918, 782887, 803627, 783982, 823065, 787680, 805905, 823916, 811323, 800485, 800291, 818486, 826674, 809884, 815710, 817803, 814755, 810689, 821332, 786493, 812509, 787908, 815022,…	294	4318	19235	1.45457	0.0205923	0.00043339	0.0691442
SP_PIR_KEYWORDS	microtubule	14	4.7619	5.74029e-05	817791, 790244, 811901, 819791, 800760, 826978, 792713, 800083, 799226, 789012, 820016, 792698, 823156, 813466	294	231	19235	3.96516	0.0239897	0.00049543	0.0806868
SP_PIR_KEYWORDS	collagen binding	4	1.36054	6.76327e-05	806598, 800291, 817803, 800499	294	6	19235	43.6168	0.0282042	0.000572028	0.0950597
SP_PIR_KEYWORDS	nemaline myopathy	4	1.36054	6.76327e-05	782130, 790888, 805997, 800959	294	6	19235	43.6168	0.0282042	0.000572028	0.0950597
SP_PIR_KEYWORDS	chondroitin sulfate proteoglycan	5	1.70068	0.000107347	806598, 825557, 825565, 802704, 817803	294	17	19235	19.2427	0.0443948	0.000890004	0.150841
SP_PIR_KEYWORDS	myosin	7	2.38095	0.000120169	798986, 796299, 778573, 800161, 794878, 783768, 798323	294	51	19235	8.97993	0.0495643	0.000977113	0.168844
SP_PIR_KEYWORDS	gamma-carboxyglutamic acid	5	1.70068	0.000170671	794781, 805905, 814112, 803900, 805620	294	19	19235	17.2172	0.0696553	0.00136134	0.239722
SP_PIR_KEYWORDS	motor protein	10	3.40136	0.000193103	798986, 796299, 778573, 817791, 800161, 794878, 783768, 792698, 798323, 813466	294	132	19235	4.95645	0.0784427	0.00151164	0.271189
SP_PIR_KEYWORDS	structural protein	4	1.36054	0.000274556	798170, 777044, 783908, 825203	294	9	19235	29.0779	0.109661	0.00210965	0.385375
SP_PIR_KEYWORDS	ubl conjugation	22	7.48299	0.000282692	822883, 790814, 778031, 817413, 792660, 783474, 810988, 783255, 820180, 812936, 820197, 784865, 800083, 803490, 775719, 825730, 821106, 805230, 809572, 784692, 817150, 785159	294	588	19235	2.44788	0.112721	0.00213335	0.396774
SP_PIR_KEYWORDS	cytoplasm	75	25.5102	0.000360056	823085, 813997, 797595, 783393, 823976, 793622, 808953, 817614, 803974, 790888, 821667, 821732, 782567, 797358, 796999, 812139, 796257, 821677, 796258, 817047, 778146, 792154, 795620, 783039, 785199, 821973, 813466, 822558, 796863, 796130, 798227, 787776, 798170, 772506, 798739, 786593, 782130, 796443, 813804, 775114, 777533, 801203, 789529, 817941, 775912, 806943, 805997, 776035, 798474, 776843,…	294	3332	19235	1.47266	0.141296	0.00266891	0.505104
SP_PIR_KEYWORDS	stress response	7	2.38095	0.000501016	806834, 823976, 809626, 783535, 821973, 800499, 816432	294	66	19235	6.93903	0.191021	0.0036482	0.702203
SP_PIR_KEYWORDS	beta-hydroxyasparagine	4	1.36054	0.000527234	809884, 826073, 777851, 817654	294	11	19235	23.791	0.199948	0.00377386	0.738822
SP_PIR_KEYWORDS	nucleotide-binding	44	14.966	0.000562697	803992, 797595, 823976, 774346, 776843, 785721, 790244, 794878, 826978, 797358, 820161, 800083, 816432, 818576, 796999, 799226, 805205, 789012, 821677, 782112, 802285, 792698, 823156, 813466, 786696, 806834, 796299, 778573, 817791, 809626, 811901, 819791, 800760, 783768, 813804, 792713, 783066, 777533, 800959, 783982, 817941, 777044, 783535, 793730	294	1686	19235	1.70742	0.211867	0.00396027	0.788336
SP_PIR_KEYWORDS	polymorphism	204	69.3878	0.000600292	820640, 797595, 779036, 793622, 781591, 799381, 816432, 787053, 778146, 823268, 788821, 782130, 796443, 823065, 817941, 821106, 775912, 800291, 809884, 815710, 814755, 798474, 819745, 785179, 774808, 807809, 799914, 809878, 780408, 780030, 814741, 780509, 822883, 778573, 806449, 783535, 776016, 805802, 777061, 783234, 821667, 818986, 814112, 807675, 817047, 798126, 783039, 792154, 800161, 813466,…	294	11550	19235	1.15556	0.224308	0.00415528	0.8408
SP_PIR_KEYWORDS	heparin binding	5	1.70068	0.000605292	782492, 799381, 800291, 783918, 791271	294	26	19235	12.5818	0.225948	0.00412238	0.847775
SP_PIR_KEYWORDS	heterotetramer	7	2.38095	0.000636357	787053, 777061, 820694, 787776, 780509, 794371, 804890	294	69	19235	6.63734	0.236059	0.00426492	0.891104
SP_PIR_KEYWORDS	sulfation	6	2.04082	0.00065166	827099, 779124, 800291, 816489, 817803, 791271	294	46	19235	8.53372	0.240991	0.0042992	0.912442
SP_PIR_KEYWORDS	acetyllysine	3	1.02041	0.000686763	809572, 812936, 784692	294	3	19235	65.4252	0.252186	0.0044608	0.961373
SP_PIR_KEYWORDS	molecular chaperone	4	1.36054	0.000893445	806834, 823976, 800499, 816432	294	13	19235	20.1308	0.314835	0.00571235	1.24901
SP_PIR_KEYWORDS	acute phase	5	1.70068	0.000927731	794018, 794781, 824859, 800291, 815387	294	29	19235	11.2802	0.324709	0.00584275	1.29665
SP_PIR_KEYWORDS	tandem repeat	7	2.38095	0.000990682	806598, 825557, 800376, 798170, 786593, 799381, 820016	294	75	19235	6.10635	0.342471	0.00614671	1.38407
SP_PIR_KEYWORDS	homotetramer	5	1.70068	0.00105774	793942, 814230, 780509, 795001, 793730	294	30	19235	10.9042	0.36088	0.00646686	1.47712
SP_PIR_KEYWORDS	coiled coil	49	16.6667	0.00121719	823085, 801968, 820640, 805802, 777061, 774346, 783908, 790888, 783234, 773825, 796258, 817047, 813466, 797879, 815755, 777269, 794151, 779750, 787776, 782130, 825203, 816489, 813804, 823065, 806943, 818486, 795533, 821332, 810689, 812509, 798474, 775001, 783777, 794878, 823487, 780408, 795592, 792698, 780448, 808880, 799307, 778573, 817791, 781978, 783768, 807772, 781103, 808600, 819523	294	2019	19235	1.58783	0.402611	0.0073328	1.69802
SP_PIR_KEYWORDS	smooth muscle	3	1.02041	0.00135969	796999, 778573, 777533	294	4	19235	49.0689	0.437599	0.00807343	1.89504
SP_PIR_KEYWORDS	cell binding	4	1.36054	0.00138967	779750, 781978, 797879, 819523	294	15	19235	17.4467	0.444695	0.00813668	1.93644
SP_PIR_KEYWORDS	gtp-binding	14	4.7619	0.0016886	803992, 790244, 811901, 819791, 800760, 826978, 792713, 783066, 800083, 799226, 789012, 821677, 782112, 823156	294	329	19235	2.78405	0.510749	0.00974509	2.34841
SP_PIR_KEYWORDS	DNA binding	14	4.7619	0.00227665	790814, 799393, 776843, 791181, 812936, 821667, 820197, 775719, 825730, 805230, 809572, 821975, 784692, 787641	294	340	19235	2.69398	0.618682	0.0129442	3.15415
SP_PIR_KEYWORDS	basement membrane	5	1.70068	0.00285173	787053, 825565, 825978, 806449, 819523	294	39	19235	8.38784	0.701207	0.0159777	3.93613
SP_PIR_KEYWORDS	erythrocyte	4	1.36054	0.00329125	820694, 780509, 794371, 793730	294	20	19235	13.085	0.752042	0.0181813	4.52983
SP_PIR_KEYWORDS	hereditary hemolytic anemia	4	1.36054	0.00329125	797595, 780509, 793730, 792407	294	20	19235	13.085	0.752042	0.0181813	4.52983
SP_PIR_KEYWORDS	angiogenesis	6	2.04082	0.00331941	825565, 798126, 800291, 779485, 826696, 784099	294	66	19235	5.94774	0.754988	0.0180997	4.56775
SP_PIR_KEYWORDS	nucleosome	3	1.02041	0.00461688	799393, 821975, 784865	294	7	19235	28.0394	0.858783	0.0247834	6.29986
SP_PIR_KEYWORDS	bone	3	1.02041	0.00609413	814112, 781103, 808600	294	8	19235	24.5344	0.924657	0.0322006	8.23643
SP_PIR_KEYWORDS	oxygen carrier	3	1.02041	0.00609413	820694, 780509, 794371	294	8	19235	24.5344	0.924657	0.0322006	8.23643
SP_PIR_KEYWORDS	amyloid	4	1.36054	0.00627821	799441, 803900, 775114, 784099	294	25	19235	10.468	0.930335	0.0327523	8.47512
SP_PIR_KEYWORDS	membrane protein	6	2.04082	0.00641226	781196, 799778, 783908, 825203, 804890, 787641	294	77	19235	5.09807	0.934199	0.033036	8.64857
SP_PIR_KEYWORDS	keratin	8	2.72109	0.00662155	815755, 820640, 777061, 808880, 799307, 796258, 787776, 783234	294	144	19235	3.63473	0.939809	0.0336905	8.91879
SP_PIR_KEYWORDS	Serine protease inhibitor	6	2.04082	0.00752089	787680, 815387, 780119, 797879, 805620, 787908	294	80	19235	4.90689	0.958966	0.0377435	10.0715
SP_PIR_KEYWORDS	ATP biosynthesis	3	1.02041	0.00775686	786696, 793730, 820161	294	9	19235	21.8084	0.962893	0.0384547	10.3716
SP_PIR_KEYWORDS	sushi	5	1.70068	0.0104133	800485, 802704, 783918, 783777, 825435	294	56	19235	5.84153	0.988061	0.0507597	13.6874
SP_PIR_KEYWORDS	glycation	3	1.02041	0.0116151	820694, 780509, 803627	294	11	19235	17.8432	0.992859	0.0558446	15.1497
SP_PIR_KEYWORDS	blood	3	1.02041	0.0116151	820694, 780509, 794371	294	11	19235	17.8432	0.992859	0.0558446	15.1497
SP_PIR_KEYWORDS	oxygen transport	3	1.02041	0.0137991	820694, 780509, 794371	294	12	19235	16.3563	0.997199	0.0653278	17.7484
SP_PIR_KEYWORDS	dwarfism	4	1.36054	0.0199245	807878, 778146, 781103, 808600	294	38	19235	6.88686	0.999799	0.0922082	24.6478
SP_PIR_KEYWORDS	protease inhibitor	6	2.04082	0.0239535	787680, 815387, 780119, 797879, 805620, 787908	294	107	19235	3.6687	0.999965	0.108841	28.8885
SP_PIR_KEYWORDS	pyruvate	3	1.02041	0.0270498	820871, 780509, 793730	294	17	19235	11.5456	0.999991	0.120925	31.9957
SP_PIR_KEYWORDS	rrna-binding	3	1.02041	0.0270498	810885, 798227, 775001	294	17	19235	11.5456	0.999991	0.120925	31.9957
SP_PIR_KEYWORDS	ATP	9	3.06122	0.0286009	818576, 806834, 797595, 823976, 817941, 776843, 778573, 813804, 816432	294	236	19235	2.49503	0.999995	0.126184	33.5044
SP_PIR_KEYWORDS	lipid binding	3	1.02041	0.0301298	773991, 783918, 805289	294	18	19235	10.9042	0.999998	0.131217	34.9611
SP_PIR_KEYWORDS	Mineral balance	2	0.680272	0.030234	801761, 779485	294	2	19235	65.4252	0.999998	0.130327	35.0593
SP_PIR_KEYWORDS	keratan sulfate	2	0.680272	0.030234	802704, 817803	294	2	19235	65.4252	0.999998	0.130327	35.0593
SP_PIR_KEYWORDS	dermatan sulfate	2	0.680272	0.030234	806598, 825557	294	2	19235	65.4252	0.999998	0.130327	35.0593
SP_PIR_KEYWORDS	innate immunity	5	1.70068	0.0312586	794018, 798739, 814230, 773991, 789994	294	78	19235	4.19392	0.999999	0.133167	36.0174
SP_PIR_KEYWORDS	heme	6	2.04082	0.0378407	801203, 820694, 793942, 824859, 780509, 794371	294	121	19235	3.24422	1	0.15782	41.8664
SP_PIR_KEYWORDS	metalloprotein	6	2.04082	0.0413427	820694, 793622, 793942, 780509, 794371, 793730	294	124	19235	3.16573	1	0.169759	44.7719
SP_PIR_KEYWORDS	nuclear membrane	2	0.680272	0.0450077	783908, 825203	294	3	19235	43.6168	1	0.181944	47.6679
SP_PIR_KEYWORDS	desmin-related myopathy	2	0.680272	0.0450077	797564, 795592	294	3	19235	43.6168	1	0.181944	47.6679
SP_PIR_KEYWORDS	atp-binding	29	9.86395	0.0496617	797595, 823976, 774346, 776843, 794878, 797358, 820161, 816432, 796999, 818576, 805205, 802285, 792698, 813466, 786696, 806834, 796299, 817791, 778573, 809626, 783768, 813804, 800959, 777533, 783982, 817941, 777044, 783535, 793730	294	1326	19235	1.43087	1	0.19737	51.1421
SP_PIR_KEYWORDS	cell shape	3	1.02041	0.0512171	800291, 794878, 783768	294	24	19235	8.17815	1	0.201196	52.2546
SP_PIR_KEYWORDS	skeletal muscle	3	1.02041	0.0512171	782130, 790888, 786006	294	24	19235	8.17815	1	0.201196	52.2546
SP_PIR_KEYWORDS	peroxidase	3	1.02041	0.0551248	801203, 813997, 793942	294	25	19235	7.85102	1	0.213255	54.9466
SP_PIR_KEYWORDS	cleavage on pair of basic residues	9	3.06122	0.0563525	794018, 794781, 784168, 811323, 819745, 789994, 820867, 801670, 803627	294	271	19235	2.17279	1	0.215667	55.7628
SP_PIR_KEYWORDS	heat shock	2	0.680272	0.059557	821973, 800499	294	4	19235	32.7126	1	0.22481	57.8289
SP_PIR_KEYWORDS	chromosomal rearrangement	9	3.06122	0.0646812	825730, 809878, 810988, 778573, 790888, 781103, 825203, 808600, 804890	294	279	19235	2.11049	1	0.240133	60.9474
SP_PIR_KEYWORDS	heterotrimer	3	1.02041	0.0674392	782112, 826255, 819523	294	28	19235	7.00984	1	0.247221	62.5359
SP_PIR_KEYWORDS	chromoprotein	4	1.36054	0.0686577	820694, 793942, 780509, 794371	294	62	19235	4.22098	1	0.249147	63.2184
SP_PIR_KEYWORDS	nad	7	2.38095	0.0697131	781196, 796130, 776704, 785721, 795001, 794884, 789097	294	189	19235	2.42315	1	0.250514	63.8002
SP_PIR_KEYWORDS	host-virus interaction	9	3.06122	0.0709977	818576, 808880, 823976, 809878, 796258, 810988, 824859, 820867, 784099	294	285	19235	2.06606	1	0.252585	64.4968
SP_PIR_KEYWORDS	complement pathway	3	1.02041	0.0717282	794018, 773991, 789994	294	29	19235	6.76812	1	0.252873	64.8873
SP_PIR_KEYWORDS	heterodimer	5	1.70068	0.0726006	799226, 800291, 826073, 826978, 820867	294	103	19235	3.17598	1	0.253601	65.3485
SP_PIR_KEYWORDS	aortic aneurysm	2	0.680272	0.0738854	796999, 778573	294	5	19235	26.1701	1	0.255593	66.0175
SP_PIR_KEYWORDS	skin	2	0.680272	0.0738854	781103, 808600	294	5	19235	26.1701	1	0.255593	66.0175
SP_PIR_KEYWORDS	cf(1)	2	0.680272	0.0738854	786696, 820161	294	5	19235	26.1701	1	0.255593	66.0175
SP_PIR_KEYWORDS	GTP binding	4	1.36054	0.082383	799226, 821677, 782112, 826255	294	67	19235	3.90598	1	0.279374	70.1487
SP_PIR_KEYWORDS	thioester bond	2	0.680272	0.0879963	794018, 787908	294	6	19235	21.8084	1	0.293819	72.6163
SP_PIR_KEYWORDS	opioid peptide	2	0.680272	0.0879963	820694, 780509	294	6	19235	21.8084	1	0.293819	72.6163
SP_PIR_KEYWORDS	oxidoreductase	14	4.7619	0.0898375	813997, 796130, 793942, 812039, 803974, 820868, 795001, 794884, 789097, 812449, 801203, 781196, 776704, 801670	294	562	19235	1.62981	1	0.29698	73.3835
SP_PIR_KEYWORDS	Antimicrobial	4	1.36054	0.094141	799441, 790814, 805230, 820197	294	71	19235	3.68593	1	0.307097	75.0995
SP_PIR_KEYWORDS	cell projection	7	2.38095	0.0955366	799778, 789529, 817614, 796443, 813931, 810689, 813466	294	206	19235	2.22319	1	0.308814	75.6336
SP_PIR_KEYWORDS	signal transduction	3	1.02041	0.0991427	818576, 782112, 826255	294	35	19235	5.60787	1	0.316638	76.9646

## Sheet: func anno chart
Category	Term	Count	%	PValue	Genes	List Total	Pop Hits	Pop Total	Fold Enrichment	Bonferroni	Benjamini	FDR
GOTERM_MF_FAT	GO:0005198~structural molecule activity	82	27.8912	1.587e-43	801968, 777061, 820640, 777970, 800376, 817614, 783908, 783234, 821732, 825557, 814112, 789012, 796258, 819005, 800161, 785199, 797877, 783803, 815755, 786754, 798227, 794151, 823268, 787776, 788821, 786214, 798170, 782130, 811901, 825203, 789529, 798986, 775912, 800291, 809884, 790706, 776035, 814755, 810689, 821332, 812509, 782492, 800698, 790244, 803644, 826978, 777851, 800083, 823487, 799226,…	263	634	12983	6.38475	6.55432e-41	6.55432e-41	2.22386e-40
SP_PIR_KEYWORDS	acetylation	126	42.8571	1.38255e-34	797595, 823976, 793622, 779036, 808953, 826596, 820180, 817614, 790888, 803490, 816432, 787053, 778146, 796258, 795620, 819005, 821973, 798403, 786696, 796130, 786593, 782130, 825203, 813804, 777533, 775719, 796971, 821106, 817941, 775912, 805230, 790706, 776035, 785159, 817413, 792660, 783255, 800698, 785179, 774808, 794115, 809572, 780509, 783263, 810885, 802031, 820197, 807772, 791999, 820694,…	294	2635	19235	3.12849	5.84817e-32	5.84817e-32	1.94407e-31
SP_PIR_KEYWORDS	extracellular matrix	43	14.6259	2.87813e-32	805802, 800376, 803644, 779485, 783777, 806598, 825557, 787053, 784168, 809878, 798126, 780448, 802943, 803900, 797879, 807878, 812198, 777606, 823268, 779124, 825978, 779750, 815387, 802704, 781978, 802031, 806449, 825565, 805905, 777598, 811323, 800485, 827099, 800291, 826674, 781103, 817803, 814755, 826696, 821332, 808600, 812509, 819523	294	241	19235	11.6734	1.21745e-29	6.08724e-30	4.04708e-29
GOTERM_CC_FAT	GO:0031012~extracellular matrix	53	18.0272	1.13477e-30	805802, 800376, 806598, 825557, 787053, 814112, 784168, 798126, 801761, 789112, 797879, 812198, 823268, 825978, 779750, 782887, 805905, 811323, 800485, 826674, 800291, 817803, 814755, 821332, 786493, 812509, 801670, 803644, 783777, 779485, 777851, 809878, 780030, 780448, 802943, 803900, 807878, 777606, 779124, 815387, 781978, 802704, 802031, 806449, 791271, 825565, 777598, 827099, 781103, 817654,…	263	345	12782	7.4662	3.68801e-28	3.68801e-28	1.5349e-27
GOTERM_CC_FAT	GO:0005578~proteinaceous extracellular matrix	51	17.3469	3.04332e-30	805802, 800376, 806598, 825557, 787053, 784168, 814112, 798126, 789112, 797879, 812198, 823268, 825978, 779750, 782887, 805905, 811323, 800485, 826674, 800291, 817803, 814755, 821332, 812509, 786493, 801670, 803644, 783777, 779485, 777851, 809878, 780030, 780448, 802943, 803900, 807878, 777606, 779124, 815387, 781978, 802704, 802031, 806449, 791271, 825565, 777598, 827099, 781103, 826696, 808600,…	263	320	12782	7.74575	9.89078e-28	4.94539e-28	4.1164e-27
SP_PIR_KEYWORDS	Secreted	86	29.2517	5.56256e-24	805802, 800376, 776869, 799381, 806598, 787053, 825557, 814112, 784168, 807675, 798126, 801761, 797879, 794781, 812198, 823268, 779750, 788821, 825978, 798739, 796369, 773991, 816489, 783918, 778205, 775114, 803627, 823065, 787680, 805905, 823916, 811323, 800485, 800291, 818486, 826674, 815710, 817803, 814755, 810689, 821332, 808766, 786493, 812509, 787908, 801670, 816398, 824859, 803644, 779485,…	294	1689	19235	3.3313	2.35296e-21	7.84321e-22	7.8218e-21
GOTERM_CC_FAT	GO:0044421~extracellular region part	74	25.1701	7.40932e-24	799441, 805802, 800376, 806598, 787053, 825557, 814112, 784168, 807675, 798126, 801761, 789112, 797879, 794781, 812198, 823268, 825978, 798739, 779750, 796369, 773991, 816489, 783918, 782887, 775114, 803627, 805905, 811323, 800485, 800291, 826674, 817803, 814755, 810689, 821332, 792407, 786493, 812509, 787908, 801670, 824859, 819745, 803644, 779485, 783777, 777851, 789994, 794018, 809878, 780030,…	263	960	12782	3.74631	2.40803e-21	8.02676e-22	1.00219e-20
GOTERM_BP_FAT	GO:0034622~cellular macromolecular complex assembly	42	14.2857	3.9372e-23	817413, 792660, 783474, 783255, 790244, 800698, 820180, 785179, 812936, 826978, 784865, 803490, 800083, 799226, 789012, 795620, 809572, 784692, 817150, 823156, 790814, 778031, 799393, 810988, 778573, 811901, 786593, 819791, 816489, 820197, 800760, 792713, 775114, 775719, 796971, 821106, 805230, 821975, 817803, 776016, 785159, 817032	253	318	13528	7.06212	6.60268e-20	6.60268e-20	6.63003e-20
GOTERM_BP_FAT	GO:0034621~cellular macromolecular complex subunit organization	44	14.966	4.75957e-23	817413, 792660, 783474, 775001, 783255, 790244, 800698, 820180, 785179, 812936, 826978, 784865, 803490, 800083, 799226, 789012, 795620, 809572, 784692, 817150, 823156, 790814, 778031, 799393, 810988, 778573, 811901, 786593, 819791, 816489, 820197, 800760, 792713, 783066, 775114, 775719, 796971, 821106, 805230, 821975, 817803, 776016, 785159, 817032	253	357	13528	6.59018	7.98179e-20	3.9909e-20	8.01486e-20
GOTERM_CC_FAT	GO:0043228~non-membrane-bounded organelle	123	41.8367	3.38643e-22	801968, 820640, 808953, 826596, 820180, 817614, 790888, 803490, 796257, 778146, 796258, 795620, 819005, 821973, 822558, 798170, 786593, 811901, 782130, 825203, 796443, 813804, 777533, 775719, 796971, 798986, 821106, 775912, 805230, 790706, 776035, 785159, 798474, 782492, 817413, 792660, 783474, 783255, 800698, 785179, 794115, 795592, 809572, 783263, 810885, 817791, 778573, 820197, 807772, 791999,…	263	2596	12782	2.30273	1.10059e-19	2.75147e-20	4.58049e-19
GOTERM_CC_FAT	GO:0043232~intracellular non-membrane-bounded organelle	123	41.8367	3.38643e-22	801968, 820640, 808953, 826596, 820180, 817614, 790888, 803490, 796257, 778146, 796258, 795620, 819005, 821973, 822558, 798170, 786593, 811901, 782130, 825203, 796443, 813804, 777533, 775719, 796971, 798986, 821106, 775912, 805230, 790706, 776035, 785159, 798474, 782492, 817413, 792660, 783474, 783255, 800698, 785179, 794115, 795592, 809572, 783263, 810885, 817791, 778573, 820197, 807772, 791999,…	263	2596	12782	2.30273	1.10059e-19	2.75147e-20	4.58049e-19
GOTERM_CC_FAT	GO:0000786~nucleosome	22	7.48299	1.94184e-20	790814, 778031, 817413, 792660, 799393, 783474, 783255, 785179, 820180, 812936, 820197, 784865, 803490, 775719, 796971, 821106, 805230, 809572, 821975, 784692, 817150, 785159	263	63	12782	16.9717	6.311e-18	1.2622e-18	2.62655e-17
GOTERM_BP_FAT	GO:0006334~nucleosome assembly	23	7.82313	1.1203e-19	790814, 778031, 817413, 792660, 799393, 783474, 810988, 783255, 785179, 820180, 812936, 820197, 784865, 803490, 775719, 796971, 821106, 805230, 809572, 821975, 784692, 817150, 785159	253	84	13528	14.6407	1.87874e-16	6.26247e-17	1.88653e-16
GOTERM_BP_FAT	GO:0031497~chromatin assembly	23	7.82313	2.58138e-19	790814, 778031, 817413, 792660, 799393, 783474, 810988, 783255, 785179, 820180, 812936, 820197, 784865, 803490, 775719, 796971, 821106, 805230, 809572, 821975, 784692, 817150, 785159	253	87	13528	14.1358	4.32898e-16	1.08224e-16	4.34692e-16
GOTERM_BP_FAT	GO:0065004~protein-DNA complex assembly	23	7.82313	7.4481e-19	790814, 778031, 817413, 792660, 799393, 783474, 810988, 783255, 785179, 820180, 812936, 820197, 784865, 803490, 775719, 796971, 821106, 805230, 809572, 821975, 784692, 817150, 785159	253	91	13528	13.5145	1.24905e-15	2.49809e-16	1.25422e-15
GOTERM_BP_FAT	GO:0034728~nucleosome organization	23	7.82313	1.23869e-18	790814, 778031, 817413, 792660, 799393, 783474, 810988, 783255, 785179, 820180, 812936, 820197, 784865, 803490, 775719, 796971, 821106, 805230, 809572, 821975, 784692, 817150, 785159	253	93	13528	13.2239	2.07728e-15	3.46214e-16	2.08589e-15
SP_PIR_KEYWORDS	phosphoprotein	184	62.585	3.8413e-18	801968, 797595, 820640, 823976, 774346, 779036, 808953, 820180, 817614, 790888, 803490, 787053, 796257, 791113, 778146, 796258, 795620, 819005, 801761, 782112, 821973, 791119, 822558, 786696, 796863, 796130, 798170, 782130, 811901, 786593, 825203, 796443, 813804, 803627, 775719, 825730, 796971, 817941, 775912, 805230, 800291, 776035, 815710, 795533, 814755, 785159, 786493, 798474, 787641, 817413,…	294	7263	19235	1.65747	1.62487e-15	4.06217e-16	5.40144e-15
GOTERM_CC_FAT	GO:0005576~extracellular region	99	33.6735	3.90835e-18	799441, 800376, 808953, 799381, 787053, 801761, 794781, 823268, 788821, 786593, 778205, 803627, 823065, 800291, 809884, 815710, 817803, 814755, 808766, 786493, 824859, 819745, 779485, 805620, 809878, 780408, 780030, 777606, 802031, 779476, 806449, 827099, 795231, 805802, 776869, 806598, 825557, 784168, 814112, 807675, 798126, 789112, 797879, 812198, 825978, 786214, 798739, 779750, 796369, 773991,…	263	2010	12782	2.39377	1.27022e-15	2.11703e-16	5.28645e-15
SP_PIR_KEYWORDS	methylation	30	10.2041	6.68194e-18	803992, 777061, 817413, 792660, 783474, 783255, 820180, 812936, 784865, 803490, 800083, 796999, 821677, 797564, 809572, 780030, 785199, 784692, 817150, 790814, 778031, 808880, 778573, 820197, 800959, 775719, 817941, 805230, 777044, 785159	294	242	19235	8.11056	2.82646e-15	5.65292e-16	9.39581e-15
SP_PIR_KEYWORDS	nucleosome core	17	5.78231	7.89263e-18	790814, 817413, 778031, 792660, 783474, 783255, 820180, 812936, 820197, 803490, 775719, 821106, 805230, 809572, 784692, 817150, 785159	294	48	19235	23.1714	3.33858e-15	5.5643e-16	1.10982e-14
INTERPRO	IPR007125:Histone core	17	5.78231	1.34562e-17	790814, 817413, 778031, 792660, 783474, 783255, 820180, 812936, 820197, 803490, 775719, 821106, 805230, 809572, 784692, 817150, 785159	285	45	16659	22.0821	7.226e-15	7.226e-15	1.9572e-14
GOTERM_BP_FAT	GO:0006323~DNA packaging	24	8.16327	1.66597e-17	790814, 778031, 817413, 792660, 799393, 783474, 776843, 810988, 783255, 785179, 820180, 812936, 820197, 784865, 803490, 775719, 796971, 821106, 805230, 809572, 821975, 784692, 817150, 785159	253	117	13528	10.9683	2.79383e-14	3.99119e-15	2.80541e-14
GOTERM_CC_FAT	GO:0032993~protein-DNA complex	22	7.48299	2.60241e-17	790814, 778031, 817413, 792660, 799393, 783474, 783255, 785179, 820180, 812936, 820197, 784865, 803490, 775719, 796971, 821106, 805230, 809572, 821975, 784692, 817150, 785159	263	86	12782	12.4328	8.45784e-15	1.20826e-15	3.52003e-14
GOTERM_CC_FAT	GO:0005856~cytoskeleton	78	26.5306	4.18565e-17	823085, 801968, 820640, 777061, 808953, 817614, 783908, 790888, 783234, 773825, 797358, 818576, 796999, 789012, 796257, 796258, 817047, 778146, 792154, 795620, 800161, 785199, 821973, 798323, 813466, 822558, 815755, 810988, 794151, 787776, 772506, 798170, 786593, 782130, 811901, 825203, 796443, 813804, 775114, 777533, 789529, 798986, 805997, 792407, 798474, 776843, 790244, 794878, 826978, 800083,…	263	1381	12782	2.74501	1.36034e-14	1.70042e-15	5.66153e-14
SP_PIR_KEYWORDS	calcium binding	21	7.14286	7.38456e-17	822883, 783393, 794781, 826596, 808953, 819745, 772506, 817614, 786439, 777851, 787053, 812139, 814112, 809884, 813931, 814755, 826073, 798323, 817654, 798403, 819523	294	103	19235	13.3391	4.69624e-14	6.66134e-15	1.55431e-13
GOTERM_BP_FAT	GO:0065003~macromolecular complex assembly	49	16.6667	3.55681e-16	820180, 784865, 803490, 814112, 789012, 795620, 810988, 798739, 811901, 786593, 816489, 775114, 775719, 796971, 821106, 805230, 817803, 785159, 817413, 792660, 783474, 790244, 800698, 783255, 775001, 785179, 812936, 826978, 800083, 799226, 797564, 809572, 817150, 784692, 823156, 790814, 778031, 821305, 799393, 778573, 793942, 797325, 819791, 820197, 800760, 792713, 821975, 776016, 817032	253	665	13528	3.93992	5.58553e-13	6.9833e-14	5.66214e-13
SP_PIR_KEYWORDS	chromosomal protein	23	7.82313	4.83494e-16	790814, 778031, 817413, 792660, 799393, 783474, 783255, 785179, 820180, 812936, 820197, 821667, 784865, 803490, 775719, 796971, 821106, 805230, 809572, 821975, 784692, 817150, 785159	294	145	19235	10.3778	1.8785e-13	2.34257e-14	6.21725e-13
GOTERM_BP_FAT	GO:0043933~macromolecular complex subunit organization	50	17.0068	8.96449e-16	820180, 784865, 803490, 814112, 789012, 795620, 810988, 798739, 811901, 786593, 816489, 783066, 775114, 775719, 796971, 821106, 805230, 817803, 785159, 817413, 792660, 783474, 775001, 790244, 800698, 783255, 785179, 812936, 826978, 800083, 799226, 797564, 809572, 817150, 784692, 823156, 790814, 778031, 821305, 799393, 778573, 793942, 797325, 819791, 820197, 800760, 792713, 821975, 776016, 817032	253	710	13528	3.76552	1.48948e-12	1.65534e-13	1.4988e-12
GOTERM_BP_FAT	GO:0006333~chromatin assembly or disassembly	23	7.82313	1.52048e-15	790814, 778031, 817413, 792660, 799393, 783474, 810988, 783255, 785179, 820180, 812936, 820197, 784865, 803490, 775719, 796971, 821106, 805230, 809572, 821975, 784692, 817150, 785159	253	127	13528	9.68361	2.60658e-12	2.6068e-13	2.62013e-12
GOTERM_MF_FAT	GO:0005201~extracellular matrix structural constituent	20	6.80272	5.27845e-15	807878, 800376, 823268, 779124, 788821, 781978, 802704, 803644, 825557, 777598, 814112, 809878, 800291, 781103, 814755, 780448, 826696, 821332, 808600, 812509	263	86	12983	11.4802	2.20091e-12	1.10045e-12	7.4718e-12
INTERPRO	IPR009072:Histone-fold	16	5.44218	9.89217e-15	790814, 817413, 778031, 792660, 783474, 783255, 812936, 820197, 803490, 775719, 821106, 805230, 809572, 784692, 817150, 785159	285	54	16659	17.3193	5.30609e-12	2.65299e-12	1.43663e-11
UP_SEQ_FEATURE	short sequence motif:Cell attachment site	18	6.12245	2.07015e-14	807878, 823268, 779750, 781978, 777851, 791271, 777598, 800291, 809884, 815710, 821332, 817654, 803900, 797879, 808600, 812509, 786493, 784099	294	88	19113	13.2975	3.081e-11	3.081e-11	3.42837e-11
GOTERM_CC_FAT	GO:0044420~extracellular matrix part	22	7.48299	2.13419e-14	805802, 777606, 823268, 779124, 825978, 779750, 802704, 806449, 787053, 825565, 811323, 777598, 800291, 780030, 781103, 814755, 826696, 821332, 808600, 797879, 812509, 819523	263	117	12782	9.1386	6.92779e-12	7.69718e-13	2.88325e-11
SP_PIR_KEYWORDS	duplication	25	8.5034	1.05384e-13	808953, 824859, 819745, 817614, 799381, 786439, 820867, 820871, 787053, 825557, 812139, 806598, 801761, 780030, 786006, 798403, 794781, 772506, 786593, 783918, 804890, 803627, 775114, 800291, 826674	294	228	19235	7.17381	4.45673e-11	4.95193e-12	1.48148e-10
SP_PIR_KEYWORDS	disease mutation	66	22.449	1.24633e-13	799441, 820640, 797595, 777061, 777970, 783908, 790888, 783234, 796999, 798126, 796258, 778146, 821973, 797879, 796863, 794781, 798170, 779750, 787776, 786593, 782130, 811901, 816489, 793880, 789097, 775114, 803627, 783982, 800291, 805997, 814755, 810689, 793730, 792407, 803644, 794878, 779485, 789994, 794018, 823487, 797564, 795592, 780030, 780509, 814230, 803900, 825435, 807878, 799307, 810885,…	294	1591	19235	2.71405	5.27388e-11	5.27389e-12	1.75315e-10
GOTERM_BP_FAT	GO:0030198~extracellular matrix organization	19	6.46259	6.33171e-13	778573, 779124, 781978, 802704, 800499, 791271, 806598, 787053, 805905, 825565, 777598, 827099, 781103, 789112, 780448, 821332, 803900, 808600, 812509	253	104	13528	9.76862	1.06181e-09	9.65281e-11	1.06621e-09
INTERPRO	IPR000558:Histone H2B	10	3.40136	4.55677e-12	790814, 817413, 778031, 792660, 805230, 783255, 820197, 817150, 785159, 803490	285	18	16659	32.4737	2.447e-09	8.15667e-10	6.62782e-09
KEGG_PATHWAY	hsa05322:Systemic lupus erythematosus	20	6.80272	8.52973e-12	790814, 778031, 817413, 792660, 783474, 783255, 808953, 820180, 812936, 820197, 803490, 775719, 794018, 821106, 805230, 809572, 786006, 784692, 817150, 785159	139	99	5085	7.39045	8.87092e-10	8.87092e-10	9.53733e-09
KEGG_PATHWAY	hsa04510:Focal adhesion	27	9.18367	1.23443e-11	803992, 805802, 808953, 777851, 820867, 818576, 778146, 795620, 786006, 798323, 797879, 807878, 779750, 786214, 781978, 786593, 813804, 782887, 791271, 789529, 777044, 800291, 781103, 809884, 817654, 808600, 819523	139	201	5085	4.9141	1.28381e-09	6.41906e-10	1.38025e-08
SP_PIR_KEYWORDS	actin binding	12	4.08163	1.32684e-11	822883, 799778, 787053, 794115, 803228, 808953, 798170, 786593, 790888, 786006, 813931, 775114	294	40	19235	19.6276	5.61257e-09	5.10234e-10	1.86575e-08
GOTERM_BP_FAT	GO:0007155~cell adhesion	43	14.6259	1.36394e-11	805802, 816398, 808953, 819745, 794878, 783777, 777851, 820867, 814112, 807675, 795620, 786006, 780448, 780233, 803900, 797879, 799778, 807878, 803844, 825978, 779750, 786214, 802704, 781978, 778205, 813804, 782887, 791271, 825565, 805905, 777598, 800485, 827099, 775912, 800291, 826674, 809884, 826696, 817654, 821332, 812509, 819523, 784099	253	700	13528	3.28461	2.28733e-08	1.90611e-09	2.29681e-08
GOTERM_BP_FAT	GO:0022610~biological adhesion	43	14.6259	1.39749e-11	805802, 816398, 808953, 819745, 794878, 783777, 777851, 820867, 814112, 807675, 795620, 786006, 780448, 780233, 803900, 797879, 799778, 807878, 803844, 825978, 779750, 786214, 802704, 781978, 778205, 813804, 782887, 791271, 825565, 805905, 777598, 800485, 827099, 775912, 800291, 826674, 809884, 826696, 817654, 821332, 812509, 819523, 784099	253	701	13528	3.27992	2.34358e-08	1.80275e-09	2.35329e-08
SMART	SM00427:H2B	10	3.40136	1.87678e-11	790814, 817413, 778031, 792660, 805230, 783255, 820197, 817150, 785159, 803490	184	18	9079	27.4124	2.36474e-09	2.36474e-09	2.17343e-08
INTERPRO	IPR018316:Tubulin/FtsZ, 2-layer sandwich domain	10	3.40136	4.39111e-11	799226, 789012, 790244, 811901, 819791, 800760, 826978, 792713, 823156, 800083	285	22	16659	26.5694	2.35803e-08	5.89506e-09	6.38683e-08
GOTERM_CC_FAT	GO:0043292~contractile fiber	19	6.46259	4.40658e-11	803228, 808953, 778573, 798170, 782130, 790888, 777533, 800959, 796999, 823487, 798986, 778146, 798126, 796258, 797564, 783039, 795592, 821973, 792407	263	121	12782	7.63152	1.43214e-08	1.43214e-09	5.96036e-08
PIR_SUPERFAMILY	PIRSF002050:histone H2B	10	3.40136	4.56106e-11	790814, 817413, 778031, 792660, 805230, 783255, 820197, 817150, 785159, 803490	212	15	7396	23.2579	7.38892e-09	7.38892e-09	5.51911e-08
GOTERM_CC_FAT	GO:0044430~cytoskeletal part	53	18.0272	4.72415e-11	801968, 820640, 777061, 790888, 783908, 783234, 789012, 796258, 817047, 795620, 792154, 800161, 821973, 798323, 813466, 815755, 794151, 810988, 772506, 787776, 782130, 811901, 825203, 813804, 798986, 776843, 790244, 794878, 826978, 800083, 799226, 794115, 797564, 795592, 786006, 792698, 823156, 808880, 799307, 803844, 803228, 796299, 778573, 817791, 819791, 800760, 783768, 792713, 807772, 791999,…	263	952	12782	2.70571	1.53535e-08	1.39577e-09	6.38989e-08
GOTERM_BP_FAT	GO:0006414~translational elongation	17	5.78231	5.09507e-11	782492, 777970, 786754, 810885, 798227, 800698, 821732, 775912, 821677, 819005, 790706, 785199, 822027, 776035, 783263, 797877, 817032	253	101	13528	8.99996	8.54443e-08	6.10316e-09	8.57983e-08
SP_PIR_KEYWORDS	ribosome	14	4.7619	6.94708e-11	782492, 777970, 810885, 786754, 798227, 800698, 821732, 775912, 790706, 822027, 776035, 783263, 797877, 817032	294	73	19235	12.5473	2.93861e-08	2.44884e-09	9.76863e-08
INTERPRO	IPR017975:Tubulin, conserved site	10	3.40136	7.10686e-11	799226, 789012, 790244, 811901, 819791, 800760, 826978, 792713, 823156, 800083	285	23	16659	25.4142	3.81638e-08	7.63277e-09	1.03369e-07
SP_PIR_KEYWORDS	trimer	10	3.40136	9.72648e-11	779750, 781978, 781103, 809884, 777851, 821332, 817654, 797879, 808600, 812509	294	26	19235	25.1635	4.1143e-08	3.16485e-09	1.36769e-07
INTERPRO	IPR000217:Tubulin	10	3.40136	1.12022e-10	799226, 789012, 790244, 811901, 819791, 800760, 826978, 792713, 823156, 800083	285	24	16659	24.3553	6.01558e-08	1.0026e-08	1.62935e-07
INTERPRO	IPR003008:Tubulin/FtsZ, GTPase domain	10	3.40136	1.12022e-10	799226, 789012, 790244, 811901, 819791, 800760, 826978, 792713, 823156, 800083	285	24	16659	24.3553	6.01558e-08	1.0026e-08	1.62935e-07
GOTERM_CC_FAT	GO:0044449~contractile fiber part	18	6.12245	1.29174e-10	803228, 808953, 778573, 798170, 782130, 790888, 777533, 800959, 796999, 798986, 778146, 798126, 796258, 797564, 783039, 795592, 821973, 792407	263	113	12782	7.74171	4.19816e-08	3.49847e-09	1.74721e-07
GOTERM_CC_FAT	GO:0000785~chromatin	23	7.82313	1.29845e-10	790814, 778031, 817413, 792660, 799393, 783474, 783255, 785179, 820180, 812936, 820197, 821667, 784865, 803490, 775719, 796971, 821106, 805230, 809572, 821975, 784692, 817150, 785159	263	200	12782	5.58909	4.21996e-08	3.24612e-09	1.75628e-07
GOTERM_BP_FAT	GO:0043062~extracellular structure organization	20	6.80272	1.87918e-10	805802, 778573, 779124, 781978, 802704, 800499, 791271, 806598, 787053, 805905, 825565, 777598, 827099, 781103, 789112, 780448, 821332, 803900, 808600, 812509	253	163	13528	6.56078	3.15138e-07	2.10092e-08	3.16444e-07
SP_PIR_KEYWORDS	signal	94	31.9728	2.58793e-10	799441, 805802, 800376, 776869, 799381, 777678, 806598, 825557, 814112, 784168, 798126, 801761, 797879, 794781, 812198, 823268, 779750, 786214, 788821, 825978, 796369, 773991, 816489, 783918, 778205, 782887, 775114, 803627, 823065, 787680, 805905, 823916, 811323, 800485, 800291, 818486, 809884, 815710, 817803, 814755, 810689, 821332, 808766, 786493, 812509, 787908, 801670, 816398, 819745, 824859,…	294	3250	19235	1.8923	1.09469e-07	7.81924e-09	3.63902e-07
UP_SEQ_FEATURE	signal peptide	94	31.9728	3.64417e-10	799441, 805802, 800376, 776869, 799381, 777678, 806598, 825557, 814112, 784168, 798126, 801761, 797879, 794781, 812198, 823268, 779750, 786214, 788821, 825978, 796369, 773991, 816489, 783918, 778205, 782887, 775114, 803627, 823065, 787680, 805905, 823916, 811323, 800485, 800291, 818486, 809884, 815710, 817803, 814755, 810689, 821332, 808766, 786493, 812509, 787908, 801670, 816398, 819745, 824859,…	294	3250	19113	1.8803	5.4371e-07	2.71855e-07	6.051e-07
SP_PIR_KEYWORDS	cell adhesion	28	9.52381	3.66525e-10	805802, 816398, 819745, 783777, 777851, 820867, 795620, 780448, 803900, 797879, 807878, 803844, 825978, 779750, 786214, 781978, 791271, 805905, 777598, 827099, 800291, 809884, 817654, 821332, 826696, 812509, 784099, 819523	294	422	19235	4.34101	1.5504e-07	1.0336e-08	5.15389e-07
GOTERM_CC_FAT	GO:0031093~platelet alpha granule lumen	12	4.08163	3.99149e-10	808953, 786214, 799381, 800291, 815387, 809884, 773991, 816489, 777851, 817654, 787908, 803627	263	41	12782	14.2246	1.29724e-07	9.26597e-09	5.39891e-07
KEGG_PATHWAY	hsa04512:ECM-receptor interaction	17	5.78231	4.80143e-10	805802, 807878, 786214, 779750, 781978, 777851, 820867, 782887, 791271, 825565, 800291, 781103, 809884, 817654, 797879, 808600, 819523	139	84	5085	7.40365	4.99349e-08	1.6645e-08	5.36861e-07
UP_SEQ_FEATURE	region of interest:Coil 1A	13	4.42177	6.48166e-10	815755, 801968, 777061, 820640, 799307, 808880, 787776, 783908, 825203, 783234, 807772, 796258, 795592	294	70	19113	12.0733	9.67062e-07	3.22354e-07	1.07625e-06
UP_SEQ_FEATURE	region of interest:Coil 1B	13	4.42177	6.48166e-10	815755, 801968, 777061, 820640, 799307, 808880, 787776, 783908, 825203, 783234, 807772, 796258, 795592	294	70	19113	12.0733	9.67062e-07	3.22354e-07	1.07625e-06
UP_SEQ_FEATURE	region of interest:Linker 1	13	4.42177	6.48166e-10	815755, 801968, 777061, 820640, 799307, 808880, 787776, 783908, 825203, 783234, 807772, 796258, 795592	294	70	19113	12.0733	9.67062e-07	3.22354e-07	1.07625e-06
UP_SEQ_FEATURE	region of interest:Rod	13	4.42177	7.69427e-10	815755, 801968, 777061, 820640, 799307, 808880, 787776, 783908, 825203, 783234, 807772, 796258, 795592	294	71	19113	11.9033	1.14798e-06	2.86996e-07	1.2776e-06
SP_PIR_KEYWORDS	isopeptide bond	24	8.16327	7.89482e-10	822883, 790814, 778031, 817413, 792660, 783474, 810988, 783255, 820180, 817614, 812936, 816489, 820197, 784865, 800083, 803490, 775719, 821106, 805230, 800291, 784692, 817150, 785159, 787908	294	319	19235	4.92227	3.33951e-07	2.08719e-08	1.11013e-06
GOTERM_CC_FAT	GO:0060205~cytoplasmic membrane-bounded vesicle lumen	12	4.08163	9.17569e-10	808953, 786214, 799381, 800291, 815387, 809884, 773991, 816489, 777851, 817654, 787908, 803627	263	44	12782	13.2548	2.9821e-07	1.98807e-08	1.24111e-06
UP_SEQ_FEATURE	region of interest:Head	13	4.42177	1.07521e-09	815755, 801968, 777061, 820640, 799307, 808880, 787776, 783908, 825203, 783234, 807772, 796258, 795592	294	73	19113	11.5772	1.60421e-06	3.20842e-07	1.78534e-06
GOTERM_BP_FAT	GO:0051258~protein polymerization	12	4.08163	1.17547e-09	799226, 789012, 790244, 811901, 819791, 816489, 800760, 826978, 792713, 823156, 775114, 800083	253	49	13528	13.0948	1.97126e-06	1.23204e-07	1.97943e-06
UP_SEQ_FEATURE	region of interest:Tail	13	4.42177	1.48664e-09	815755, 801968, 777061, 820640, 799307, 808880, 787776, 783908, 825203, 783234, 807772, 796258, 795592	294	75	19113	11.2684	2.21806e-06	3.69678e-07	2.46851e-06
GOTERM_CC_FAT	GO:0031983~vesicle lumen	12	4.08163	1.53923e-09	808953, 786214, 799381, 800291, 815387, 809884, 773991, 816489, 777851, 817654, 787908, 803627	263	46	12782	12.6785	5.0025e-07	3.12657e-08	2.08197e-06
GOTERM_MF_FAT	GO:0001871~pattern binding	19	6.46259	1.9528e-09	782492, 807878, 800376, 788821, 802704, 799381, 783777, 783918, 777851, 791271, 826419, 806598, 825557, 805905, 800485, 826674, 800291, 809884, 817654	263	154	12983	6.09049	8.06505e-07	2.68835e-07	2.73645e-06
GOTERM_MF_FAT	GO:0030247~polysaccharide binding	19	6.46259	1.9528e-09	782492, 807878, 800376, 788821, 802704, 799381, 783777, 783918, 777851, 791271, 826419, 806598, 825557, 805905, 800485, 826674, 800291, 809884, 817654	263	154	12983	6.09049	8.06505e-07	2.68835e-07	2.73645e-06
SP_PIR_KEYWORDS	Intermediate filament	13	4.42177	2.21068e-09	815755, 801968, 777061, 820640, 799307, 808880, 787776, 783908, 825203, 783234, 807772, 796258, 795592	294	78	19235	10.9042	9.35118e-07	5.5007e-08	3.10855e-06
SP_PIR_KEYWORDS	disulfide bond	85	28.9116	2.37173e-09	799441, 805802, 813997, 783393, 800376, 776869, 799381, 806598, 825557, 814112, 784168, 807675, 798126, 801761, 791119, 789112, 797879, 794781, 812198, 810988, 823268, 786214, 788821, 825978, 796369, 773991, 816489, 783918, 778205, 782887, 775114, 803627, 801203, 823065, 787680, 805905, 811323, 800485, 800291, 818486, 826674, 809884, 817803, 814755, 810689, 821332, 808766, 786493, 812509, 787908,…	294	2924	19235	1.90189	1.00324e-06	5.57356e-08	3.33501e-06
SP_PIR_KEYWORDS	egf-like domain	20	6.80272	2.64267e-09	805802, 807878, 786214, 825978, 802704, 803644, 783777, 777851, 806449, 782887, 825565, 800485, 809878, 780408, 809884, 814755, 826073, 817654, 786493, 784099	294	230	19235	5.68915	1.11785e-06	5.88341e-08	3.71599e-06
GOTERM_MF_FAT	GO:0005539~glycosaminoglycan binding	18	6.12245	3.08293e-09	782492, 807878, 800376, 802704, 799381, 783777, 783918, 777851, 791271, 826419, 806598, 825557, 805905, 800485, 826674, 800291, 809884, 817654	263	140	12983	6.34693	1.27325e-06	3.18313e-07	4.3201e-06
PIR_SUPERFAMILY	PIRSF002306:tubulin	10	3.40136	3.80824e-09	799226, 789012, 790244, 811901, 819791, 800760, 826978, 792713, 823156, 800083	212	22	7396	15.8576	6.16935e-07	3.08468e-07	4.60816e-06
INTERPRO	IPR000742:EGF-like, type 3	19	6.46259	6.1364e-09	805802, 807878, 786214, 825978, 802704, 803644, 783777, 777851, 806449, 825565, 800485, 809878, 780408, 809884, 814755, 826073, 817654, 786493, 784099	285	194	16659	5.72474	3.29524e-06	4.7075e-07	8.92534e-06
SP_PIR_KEYWORDS	calcium	37	12.585	6.89784e-09	783393, 781591, 819745, 826596, 808953, 817614, 786439, 803644, 783777, 777851, 820867, 812139, 787053, 809878, 798126, 786006, 802285, 798323, 798403, 822883, 807878, 794781, 803228, 803844, 825978, 772506, 798170, 786214, 816489, 806449, 775114, 800485, 809884, 813931, 826073, 814755, 817654	294	803	19235	3.01461	2.91778e-06	1.45889e-07	9.6994e-06
KEGG_PATHWAY	hsa03010:Ribosome	16	5.44218	7.39247e-09	782492, 777970, 810885, 786754, 798227, 800698, 821732, 775912, 819005, 790706, 785199, 822027, 776035, 783263, 783803, 797877	139	87	5085	6.72786	7.68817e-07	1.92204e-07	8.26572e-06
SP_PIR_KEYWORDS	actin-binding	20	6.80272	8.57118e-09	822883, 823085, 796299, 803228, 808953, 778573, 798170, 786593, 782130, 790888, 794878, 783768, 773825, 775114, 823487, 794115, 778146, 786006, 805997, 813931	294	247	19235	5.29758	3.6256e-06	1.72648e-07	1.20524e-05
GOTERM_CC_FAT	GO:0022626~cytosolic ribosome	14	4.7619	9.09279e-09	782492, 810885, 786754, 798227, 800698, 821732, 820694, 775912, 819005, 790706, 822027, 776035, 797877, 817032	263	81	12782	8.40013	2.95515e-06	1.73833e-07	1.22989e-05
INTERPRO	IPR006210:EGF-like	19	6.46259	1.07452e-08	805802, 807878, 786214, 825978, 802704, 803644, 783777, 777851, 806449, 825565, 800485, 809878, 780408, 809884, 814755, 826073, 817654, 786493, 784099	285	201	16659	5.52537	5.77016e-06	7.21272e-07	1.56288e-05
GOTERM_BP_FAT	GO:0006096~glycolysis	11	3.7415	1.18967e-08	820871, 797595, 796130, 776704, 788559, 783039, 812039, 795001, 794884, 793730, 792407	253	47	13528	12.5143	1.99506e-05	1.17357e-06	2.00334e-05
GOTERM_CC_FAT	GO:0044445~cytosolic part	18	6.12245	1.36995e-08	782492, 786754, 810885, 798227, 788559, 800698, 821732, 781196, 820694, 775912, 783039, 819005, 794371, 780509, 790706, 776035, 797877, 817032	263	152	12782	5.75535	4.45233e-06	2.47352e-07	1.853e-05
GOTERM_CC_FAT	GO:0031091~platelet alpha granule	12	4.08163	1.43307e-08	808953, 786214, 799381, 800291, 815387, 809884, 773991, 816489, 777851, 817654, 787908, 803627	263	56	12782	10.4144	4.65746e-06	2.4513e-07	1.93837e-05
SP_PIR_KEYWORDS	blocked amino end	13	4.42177	1.52778e-08	797595, 793942, 779750, 786593, 781978, 781196, 775912, 797564, 782112, 780509, 813931, 797877, 797879	294	92	19235	9.24486	6.4625e-06	2.93751e-07	2.14829e-05
SP_PIR_KEYWORDS	plasma	13	4.42177	1.73053e-08	794781, 824859, 815387, 773991, 816489, 783918, 803627, 794018, 801761, 800291, 780030, 814230, 787908	294	93	19235	9.14545	7.3201e-06	3.18266e-07	2.43338e-05
SP_PIR_KEYWORDS	glycolysis	10	3.40136	1.73539e-08	820871, 797595, 776704, 788559, 783039, 812039, 795001, 794884, 793730, 792407	294	44	19235	14.8694	7.34067e-06	3.05862e-07	2.44022e-05
KEGG_PATHWAY	hsa05130:Pathogenic Escherichia coli infection	13	4.42177	2.45993e-08	790244, 811901, 819791, 800760, 813804, 826978, 792713, 791999, 800083, 799226, 789012, 777044, 823156	139	57	5085	8.34343	2.55833e-06	5.11666e-07	2.75052e-05
GOTERM_MF_FAT	GO:0005200~structural constituent of cytoskeleton	13	4.42177	2.56368e-08	799778, 777061, 799307, 803228, 798170, 787776, 807772, 800083, 800959, 789529, 789012, 777044, 795592	263	74	12983	8.67223	1.0588e-05	2.1176e-06	3.59248e-05
UP_SEQ_FEATURE	site:Stutter	9	3.06122	2.75988e-08	815755, 820640, 777061, 808880, 799307, 796258, 787776, 783908, 783234	294	33	19113	17.7301	4.11765e-05	5.88246e-06	4.58267e-05
SP_PIR_KEYWORDS	ribosomal protein	17	5.78231	3.21177e-08	782492, 777970, 810885, 786754, 798227, 800698, 821732, 775912, 819005, 790706, 785199, 822027, 776035, 783263, 783803, 797877, 817032	294	188	19235	5.91611	1.35857e-05	5.43432e-07	4.51624e-05
INTERPRO	IPR013032:EGF-like region, conserved site	22	7.48299	3.29121e-08	807878, 805802, 786214, 825978, 802704, 803644, 783777, 777851, 806449, 782887, 825565, 800485, 809878, 780408, 800291, 809884, 814755, 826073, 817654, 786493, 784099, 819523	285	293	16659	4.38893	1.76736e-05	1.96375e-06	4.78703e-05
UP_SEQ_FEATURE	disulfide bond	80	27.2109	3.46813e-08	799441, 805802, 813997, 783393, 800376, 776869, 799381, 806598, 825557, 814112, 784168, 807675, 798126, 801761, 791119, 789112, 797879, 794781, 812198, 786214, 788821, 825978, 796369, 773991, 816489, 783918, 778205, 782887, 775114, 803627, 801203, 823065, 787680, 805905, 811323, 800485, 800291, 818486, 826674, 809884, 817803, 814755, 810689, 808766, 786493, 787908, 824859, 803644, 783777, 777851,…	294	2819	19113	1.84492	5.17432e-05	6.46804e-06	5.75869e-05
INTERPRO	IPR016044:Filament	12	4.08163	3.50273e-08	815755, 801968, 820640, 808880, 799307, 796258, 795592, 787776, 783908, 825203, 783234, 807772	285	72	16659	9.74211	1.88095e-05	1.88096e-06	5.09469e-05
INTERPRO	IPR018039:Intermediate filament protein, conserved site	12	4.08163	3.50273e-08	815755, 801968, 820640, 808880, 799307, 796258, 795592, 787776, 783908, 825203, 783234, 807772	285	72	16659	9.74211	1.88095e-05	1.88096e-06	5.09469e-05
UP_SEQ_FEATURE	domain:TSP N-terminal	8	2.72109	3.67988e-08	777598, 786214, 809884, 777851, 821332, 826696, 817654, 812509	294	23	19113	22.6122	5.49022e-05	6.1004e-06	6.11029e-05
SP_PIR_KEYWORDS	acetylated amino end	13	4.42177	3.96902e-08	799393, 793622, 817614, 786439, 795001, 784865, 791999, 800959, 796999, 787053, 812139, 795592, 784692	294	100	19235	8.50527	1.67888e-05	6.45728e-07	5.58103e-05
GOTERM_BP_FAT	GO:0030199~collagen fibril organization	9	3.06122	3.97086e-08	787053, 827099, 779124, 802704, 781103, 800499, 821332, 808600, 812509	253	29	13528	16.5942	6.65892e-05	3.69952e-06	6.68673e-05
UP_SEQ_FEATURE	domain:EGF-like 1	14	4.7619	4.00788e-08	807878, 825978, 786214, 803644, 777851, 782887, 825565, 800485, 809878, 809884, 814755, 826073, 817654, 786493	294	120	19113	7.58452	5.97957e-05	5.97973e-06	6.65492e-05
INTERPRO	IPR001664:Intermediate filament protein	12	4.08163	4.06241e-08	815755, 801968, 820640, 808880, 799307, 796258, 795592, 787776, 783908, 825203, 783234, 807772	285	73	16659	9.60865	2.18149e-05	1.98319e-06	5.90874e-05
UP_SEQ_FEATURE	region of interest:Coil 2	11	3.7415	4.48662e-08	815755, 801968, 820640, 777061, 808880, 799307, 796258, 787776, 783908, 825203, 783234	294	64	19113	11.1736	6.69382e-05	6.08547e-06	7.44986e-05
SP_PIR_KEYWORDS	heparin-binding	11	3.7415	4.93203e-08	826419, 782492, 807878, 805905, 799381, 800291, 809884, 783918, 783777, 817654, 791271	294	65	19235	11.072	2.08623e-05	7.72685e-07	6.93518e-05
GOTERM_CC_FAT	GO:0005604~basement membrane	13	4.42177	5.59055e-08	805802, 777606, 825978, 802704, 806449, 787053, 825565, 777598, 800291, 780030, 814755, 826696, 819523	263	78	12782	8.10013	1.81691e-05	9.08464e-07	7.56179e-05
GOTERM_BP_FAT	GO:0043623~cellular protein complex assembly	17	5.78231	5.79482e-08	778573, 790244, 786593, 811901, 819791, 816489, 800760, 826978, 792713, 800083, 775114, 799226, 789012, 795620, 817803, 776016, 823156	253	162	13528	5.61109	9.71744e-05	5.11468e-06	9.75817e-05
GOTERM_CC_FAT	GO:0005615~extracellular space	38	12.9252	5.87828e-08	799441, 824859, 819745, 789994, 794018, 814112, 807675, 809878, 798126, 801761, 780030, 814230, 803900, 797879, 794781, 798739, 796369, 815387, 773991, 802031, 816489, 783918, 779476, 782887, 775114, 803627, 791271, 777598, 811323, 800291, 781103, 795231, 814755, 817654, 810689, 784099, 801670, 787908	263	685	12782	2.6961	1.91042e-05	9.09733e-07	7.95098e-05
SP_PIR_KEYWORDS	Pyrrolidone carboxylic acid	11	3.7415	6.65161e-08	786696, 827099, 779124, 800291, 781103, 817803, 795231, 808766, 797879, 808600, 804890	294	67	19235	10.7414	2.81359e-05	1.00487e-06	9.35316e-05
UP_SEQ_FEATURE	cross-link:Glycyl lysine isopeptide (Lys-Gly) (interchain with G-Cter in ubiquitin)	17	5.78231	7.74759e-08	822883, 790814, 817413, 778031, 792660, 783255, 820180, 812936, 820197, 784865, 800083, 803490, 775719, 821106, 805230, 817150, 785159	294	199	19113	5.55364	0.000115587	9.63279e-06	0.000128646
GOTERM_CC_FAT	GO:0030017~sarcomere	14	4.7619	9.54806e-08	803228, 808953, 798170, 782130, 790888, 800959, 798126, 796258, 778146, 783039, 797564, 795592, 821973, 792407	263	98	12782	6.94297	3.10307e-05	1.41051e-06	0.000129147
GOTERM_BP_FAT	GO:0006007~glucose catabolic process	11	3.7415	1.00145e-07	820871, 797595, 796130, 776704, 788559, 783039, 812039, 795001, 794884, 793730, 792407	253	58	13528	10.1409	0.000167929	8.39713e-06	0.000168639
SMART	SM00181:EGF	19	6.46259	1.0767e-07	805802, 807878, 786214, 825978, 802704, 803644, 783777, 777851, 806449, 825565, 800485, 809878, 780408, 809884, 814755, 826073, 817654, 786493, 784099	184	201	9079	4.66421	1.35664e-05	6.78321e-06	0.000124689
PIR_SUPERFAMILY	PIRSF002282:cytoskeletal keratin	13	4.42177	1.08232e-07	815755, 801968, 777061, 820640, 799307, 808880, 787776, 783908, 825203, 783234, 807772, 796258, 795592	212	61	7396	7.43489	1.75334e-05	5.8445e-06	0.000130966
SP_PIR_KEYWORDS	proteoglycan	10	3.40136	1.13928e-07	806598, 825557, 787680, 825565, 800485, 779124, 826674, 802704, 817803, 805620	294	54	19235	12.1158	4.81905e-05	1.66178e-06	0.0001602
UP_SEQ_FEATURE	domain:CH 1	8	2.72109	1.26468e-07	822883, 823487, 778146, 808953, 798170, 786593, 786006, 813931	294	27	19113	19.2623	0.000188672	1.45145e-05	0.000209995
UP_SEQ_FEATURE	domain:CH 2	8	2.72109	1.26468e-07	822883, 823487, 778146, 808953, 798170, 786593, 786006, 813931	294	27	19113	19.2623	0.000188672	1.45145e-05	0.000209995
GOTERM_CC_FAT	GO:0015629~actin cytoskeleton	22	7.48299	1.57564e-07	796299, 803228, 778573, 790888, 786593, 782130, 794878, 783768, 773825, 777533, 775114, 800959, 796999, 798986, 794115, 778146, 797564, 800161, 786006, 813931, 798323, 792407	263	269	12782	3.97478	5.1207e-05	2.22645e-06	0.000213122
GOTERM_BP_FAT	GO:0007018~microtubule-based movement	14	4.7619	1.75383e-07	817791, 790244, 811901, 819791, 800760, 826978, 807772, 792713, 800083, 799226, 789012, 792698, 823156, 813466	253	113	13528	6.62465	0.000294074	1.40055e-05	0.000295336
UP_SEQ_FEATURE	domain:EGF-like 2; calcium-binding	10	3.40136	1.95294e-07	807878, 800485, 809878, 786214, 809884, 826073, 783777, 777851, 817654, 806449	294	57	19113	11.4053	0.000291337	2.08126e-05	0.000324278
UP_SEQ_FEATURE	repeat:TSP type-3 1	5	1.70068	2.67329e-07	807878, 786214, 809884, 777851, 817654	294	5	19113	65.0102	0.000398775	2.659e-05	0.000443888
UP_SEQ_FEATURE	repeat:TSP type-3 2	5	1.70068	2.67329e-07	807878, 786214, 809884, 777851, 817654	294	5	19113	65.0102	0.000398775	2.659e-05	0.000443888
UP_SEQ_FEATURE	repeat:TSP type-3 3	5	1.70068	2.67329e-07	807878, 786214, 809884, 777851, 817654	294	5	19113	65.0102	0.000398775	2.659e-05	0.000443888
UP_SEQ_FEATURE	repeat:TSP type-3 8	5	1.70068	2.67329e-07	807878, 786214, 809884, 777851, 817654	294	5	19113	65.0102	0.000398775	2.659e-05	0.000443888
UP_SEQ_FEATURE	repeat:TSP type-3 7	5	1.70068	2.67329e-07	807878, 786214, 809884, 777851, 817654	294	5	19113	65.0102	0.000398775	2.659e-05	0.000443888
UP_SEQ_FEATURE	domain:TSP C-terminal	5	1.70068	2.67329e-07	807878, 786214, 809884, 777851, 817654	294	5	19113	65.0102	0.000398775	2.659e-05	0.000443888
UP_SEQ_FEATURE	repeat:TSP type-3 6	5	1.70068	2.67329e-07	807878, 786214, 809884, 777851, 817654	294	5	19113	65.0102	0.000398775	2.659e-05	0.000443888
UP_SEQ_FEATURE	repeat:TSP type-3 5	5	1.70068	2.67329e-07	807878, 786214, 809884, 777851, 817654	294	5	19113	65.0102	0.000398775	2.659e-05	0.000443888
UP_SEQ_FEATURE	repeat:TSP type-3 4	5	1.70068	2.67329e-07	807878, 786214, 809884, 777851, 817654	294	5	19113	65.0102	0.000398775	2.659e-05	0.000443888
GOTERM_MF_FAT	GO:0003735~structural constituent of ribosome	17	5.78231	2.84738e-07	782492, 777970, 810885, 786754, 798227, 800698, 821732, 775912, 819005, 790706, 785199, 822027, 776035, 783263, 783803, 797877, 817032	263	168	12983	4.99527	0.00011759	1.95993e-05	0.000399001
SP_PIR_KEYWORDS	muscle protein	10	3.40136	2.92375e-07	796999, 798986, 778573, 795592, 782130, 790888, 800161, 798323, 800959, 777533	294	60	19235	10.9042	0.000123667	4.12248e-06	0.000411123
SP_PIR_KEYWORDS	ribonucleoprotein	19	6.46259	3.05705e-07	782492, 777970, 786754, 810885, 798227, 800698, 782567, 821732, 817941, 775912, 819005, 790706, 785199, 822027, 776035, 783263, 783803, 797877, 817032	294	279	19235	4.45548	0.000129305	4.17139e-06	0.000429867
SP_PIR_KEYWORDS	endonexin fold	6	2.04082	3.3974e-07	812139, 787053, 817614, 772506, 786439, 798403	294	11	19235	35.6865	0.0001437	4.49093e-06	0.000477724
SP_PIR_KEYWORDS	triple helix	8	2.72109	3.40523e-07	779750, 798170, 781978, 781103, 821332, 797879, 808600, 812509	294	31	19235	16.8839	0.000144031	4.36488e-06	0.000478826
INTERPRO	IPR013091:EGF calcium-binding	11	3.7415	3.73838e-07	807878, 809878, 786214, 825978, 809884, 814755, 826073, 783777, 777851, 806449, 786493	285	72	16659	8.93026	0.000200731	1.67291e-05	0.000543743
SP_PIR_KEYWORDS	methylated amino acid	7	2.38095	3.84443e-07	796999, 809572, 777044, 812936, 784692, 800959, 777533	294	20	19235	22.8988	0.000162606	4.78291e-06	0.000540583
INTERPRO	IPR017897:Thrombospondin, type 3 repeat	5	1.70068	4.08047e-07	807878, 786214, 809884, 777851, 817654	285	5	16659	58.4526	0.000219097	1.68553e-05	0.000593499
INTERPRO	IPR003367:Thrombospondin, type 3-like repeat	5	1.70068	4.08047e-07	807878, 786214, 809884, 777851, 817654	285	5	16659	58.4526	0.000219097	1.68553e-05	0.000593499
INTERPRO	IPR008859:Thrombospondin, C-terminal	5	1.70068	4.08047e-07	807878, 786214, 809884, 777851, 817654	285	5	16659	58.4526	0.000219097	1.68553e-05	0.000593499
GOTERM_CC_FAT	GO:0005581~collagen	9	3.06122	4.08105e-07	777598, 779124, 779750, 781103, 821332, 826696, 797879, 808600, 812509	263	35	12782	12.4973	0.000132625	5.52641e-06	0.000552003
GOTERM_CC_FAT	GO:0030016~myofibril	14	4.7619	4.21081e-07	803228, 808953, 798170, 782130, 790888, 800959, 798126, 796258, 778146, 783039, 797564, 795592, 821973, 792407	263	111	12782	6.12983	0.000136842	5.47404e-06	0.000569554
GOTERM_CC_FAT	GO:0005840~ribosome	19	6.46259	4.46693e-07	782492, 777970, 786754, 810885, 798227, 810988, 800698, 821732, 820694, 775912, 819005, 790706, 785199, 822027, 776035, 783263, 783803, 797877, 817032	263	215	12782	4.29495	0.000145165	5.58365e-06	0.000604197
GOTERM_MF_FAT	GO:0005509~calcium ion binding	43	14.6259	4.60505e-07	783393, 781591, 808953, 819745, 826596, 817614, 786439, 803644, 783777, 777851, 820867, 820161, 812139, 787053, 814112, 809878, 798126, 786006, 800161, 802285, 798323, 798403, 822883, 807878, 794781, 803228, 803844, 825978, 772506, 798170, 786214, 816489, 806449, 775114, 798986, 787680, 800485, 809884, 813931, 826073, 814755, 817654, 786493	263	919	12983	2.30979	0.000190171	2.71695e-05	0.000645303
GOTERM_BP_FAT	GO:0044275~cellular carbohydrate catabolic process	12	4.08163	4.76494e-07	820871, 797595, 796130, 776704, 788559, 783039, 812039, 795001, 794884, 793730, 792407, 779826	253	85	13528	7.54876	0.000798761	3.63212e-05	0.000802388
UP_SEQ_FEATURE	region of interest:Linker 12	10	3.40136	5.44311e-07	815755, 820640, 777061, 808880, 799307, 796258, 795592, 787776, 783234, 807772	294	64	19113	10.1578	0.000811783	5.07558e-05	0.000903804
GOTERM_BP_FAT	GO:0019320~hexose catabolic process	11	3.7415	5.45253e-07	820871, 797595, 796130, 776704, 788559, 783039, 812039, 795001, 794884, 793730, 792407	253	69	13528	8.52426	0.000913972	3.97553e-05	0.000918174
GOTERM_BP_FAT	GO:0007010~cytoskeleton organization	26	8.84354	6.15488e-07	808953, 783234, 794878, 800083, 794115, 789012, 778146, 796258, 797564, 795592, 802285, 822883, 808880, 810988, 778573, 787776, 798170, 786593, 783768, 813804, 807772, 800959, 775114, 789529, 813931, 792407	253	436	13528	3.1886	0.00103164	4.30063e-05	0.00103645
GOTERM_BP_FAT	GO:0006325~chromatin organization	24	8.16327	6.37356e-07	790814, 778031, 817413, 792660, 799393, 783474, 810988, 783255, 785179, 820180, 812936, 820197, 821667, 784865, 803490, 775719, 796971, 821106, 805230, 809572, 821975, 784692, 817150, 785159	253	378	13528	3.39494	0.00106828	4.2753e-05	0.00107327
GOTERM_BP_FAT	GO:0046365~monosaccharide catabolic process	11	3.7415	7.16623e-07	820871, 797595, 796130, 776704, 788559, 783039, 812039, 795001, 794884, 793730, 792407	253	71	13528	8.28414	0.00120106	4.62211e-05	0.00120675
SP_PIR_KEYWORDS	citrullination	7	2.38095	7.213e-07	775719, 815755, 777061, 809572, 820180, 812936, 784692	294	22	19235	20.8171	0.000305064	8.7174e-06	0.00101425
GOTERM_MF_FAT	GO:0003779~actin binding	23	7.82313	7.51162e-07	822883, 823085, 799778, 796299, 803228, 808953, 778573, 798170, 790888, 786593, 782130, 794878, 783768, 773825, 775114, 823487, 789529, 794115, 778146, 786006, 805997, 813931, 792407	263	326	12983	3.48281	0.000310182	3.8778e-05	0.0010526
GOTERM_BP_FAT	GO:0016052~carbohydrate catabolic process	13	4.42177	8.50624e-07	796130, 797595, 788559, 812039, 820868, 795001, 794884, 820871, 776704, 783039, 792407, 793730, 779826	253	109	13528	6.3772	0.00142548	5.28318e-05	0.0014324
GOTERM_MF_FAT	GO:0008201~heparin binding	13	4.42177	1.06348e-06	782492, 807878, 800376, 799381, 783777, 783918, 777851, 791271, 826419, 805905, 800291, 809884, 817654	263	103	12983	6.23054	0.000439122	4.88009e-05	0.00149024
SP_PIR_KEYWORDS	protein biosynthesis	15	5.10204	1.19435e-06	782492, 777970, 810885, 798227, 800698, 821732, 783066, 775912, 821677, 790706, 822027, 776035, 783263, 797877, 817032	294	188	19235	5.22009	0.000505083	1.40335e-05	0.00167942
SP_PIR_KEYWORDS	hydroxylation	10	3.40136	1.27231e-06	777598, 779750, 781978, 781103, 821332, 826696, 797879, 808600, 786493, 812509	294	71	19235	9.21481	0.000538043	1.45455e-05	0.00178904
UP_SEQ_FEATURE	domain:EGF-like 3; calcium-binding	8	2.72109	1.28582e-06	807878, 809878, 786214, 825978, 783777, 777851, 806449, 786493	294	37	19113	14.0563	0.00191661	0.000112843	0.00213504
INTERPRO	IPR003129:Laminin G, thrombospondin-type, N-terminal	7	2.38095	1.38096e-06	786214, 809884, 777851, 821332, 826696, 817654, 812509	285	22	16659	18.5986	0.0007413	5.29682e-05	0.00200857
SP_PIR_KEYWORDS	annexin	6	2.04082	1.41789e-06	812139, 787053, 817614, 772506, 786439, 798403	294	14	19235	28.0394	0.000599588	1.57832e-05	0.00199375
SP_PIR_KEYWORDS	muscle	6	2.04082	1.41789e-06	795592, 798170, 782130, 790888, 792407, 777533	294	14	19235	28.0394	0.000599588	1.57832e-05	0.00199375
UP_SEQ_FEATURE	repeat:Annexin 4	6	2.04082	1.46267e-06	812139, 787053, 817614, 772506, 786439, 798403	294	14	19113	27.8615	0.00217992	0.000121232	0.00242868
UP_SEQ_FEATURE	repeat:Annexin 2	6	2.04082	1.46267e-06	812139, 787053, 817614, 772506, 786439, 798403	294	14	19113	27.8615	0.00217992	0.000121232	0.00242868
UP_SEQ_FEATURE	repeat:Annexin 3	6	2.04082	1.46267e-06	812139, 787053, 817614, 772506, 786439, 798403	294	14	19113	27.8615	0.00217992	0.000121232	0.00242868
UP_SEQ_FEATURE	repeat:Annexin 1	6	2.04082	1.46267e-06	812139, 787053, 817614, 772506, 786439, 798403	294	14	19113	27.8615	0.00217992	0.000121232	0.00242868
SP_PIR_KEYWORDS	cytoskeleton	28	9.52381	1.71053e-06	808953, 790888, 797358, 796999, 823487, 794115, 796257, 778146, 817047, 795620, 792154, 821973, 813466, 799778, 803228, 798170, 772506, 782130, 786593, 813804, 800959, 777533, 775114, 789529, 777044, 805997, 813931, 798474	294	636	19235	2.88035	0.000723292	1.85525e-05	0.00240523
SP_PIR_KEYWORDS	cartilage	5	1.70068	1.78084e-06	814112, 826674, 802704, 817803, 808600	294	7	19235	46.7323	0.000753013	1.88322e-05	0.0025041
INTERPRO	IPR006209:EGF	13	4.42177	1.79797e-06	805802, 825978, 802704, 783777, 825565, 800485, 780408, 809884, 826073, 814755, 817654, 786493, 784099	285	127	16659	5.98334	0.000965047	6.43654e-05	0.0026151
INTERPRO	IPR001589:Actinin-type, actin-binding, conserved site	7	2.38095	1.84173e-06	822883, 823487, 778146, 808953, 798170, 786593, 813931	285	23	16659	17.7899	0.000988521	6.18112e-05	0.00267875
SP_PIR_KEYWORDS	collagen	11	3.7415	1.86231e-06	826419, 777598, 779750, 781978, 781103, 780448, 821332, 826696, 797879, 808600, 812509	294	95	19235	7.57555	0.000787448	1.92134e-05	0.00261866
GOTERM_BP_FAT	GO:0002526~acute inflammatory response	12	4.08163	2.02194e-06	794018, 794781, 777061, 801761, 814230, 780030, 800291, 815387, 773991, 789994, 791999, 787908	253	98	13528	6.54739	0.00338506	0.000121093	0.0034048
SP_PIR_KEYWORDS	calcium/phospholipid-binding	6	2.04082	2.10037e-06	812139, 787053, 817614, 772506, 786439, 798403	294	15	19235	26.1701	0.000888062	2.11535e-05	0.00295339
GOTERM_CC_FAT	GO:0033279~ribosomal subunit	14	4.7619	2.17825e-06	782492, 810885, 786754, 798227, 810988, 800698, 821732, 820694, 775912, 819005, 790706, 776035, 797877, 817032	263	128	12782	5.31571	0.00070768	2.62193e-05	0.00294626
INTERPRO	IPR018252:Annexin repeat, conserved site	6	2.04082	2.45372e-06	812139, 787053, 817614, 772506, 786439, 798403	285	14	16659	25.0511	0.00131678	7.75059e-05	0.00356886
INTERPRO	IPR001464:Annexin	6	2.04082	2.45372e-06	812139, 787053, 817614, 772506, 786439, 798403	285	14	16659	25.0511	0.00131678	7.75059e-05	0.00356886
INTERPRO	IPR018502:Annexin repeat	6	2.04082	2.45372e-06	812139, 787053, 817614, 772506, 786439, 798403	285	14	16659	25.0511	0.00131678	7.75059e-05	0.00356886
GOTERM_BP_FAT	GO:0046164~alcohol catabolic process	11	3.7415	2.47633e-06	820871, 797595, 796130, 776704, 788559, 783039, 812039, 795001, 794884, 793730, 792407	253	81	13528	7.26141	0.0041442	0.00014319	0.00416993
UP_SEQ_FEATURE	domain:EGF-like 4	9	3.06122	2.73343e-06	805802, 807878, 825565, 780408, 786214, 825978, 826073, 777851, 786493	294	58	19113	10.0878	0.00406998	0.000214624	0.00453866
GOTERM_MF_FAT	GO:0030246~carbohydrate binding	23	7.82313	2.98484e-06	782492, 807878, 777061, 800376, 788821, 802704, 799381, 802031, 783777, 783918, 777851, 791271, 826419, 806598, 825557, 805905, 800485, 826674, 800291, 809884, 789112, 817654, 792407	263	354	12983	3.20733	0.00123198	0.000123266	0.00418256
UP_SEQ_FEATURE	domain:VWFA 1	6	2.04082	3.11186e-06	780408, 779750, 781978, 821332, 797879, 812509	294	16	19113	24.3788	0.00463214	0.000232118	0.00516699
SMART	SM00210:TSPN	7	2.38095	3.5246e-06	786214, 809884, 777851, 821332, 826696, 817654, 812509	184	22	9079	15.6999	0.000444001	0.000148022	0.00408164
GOTERM_MF_FAT	GO:0008092~cytoskeletal protein binding	28	9.52381	3.68999e-06	823085, 808953, 790888, 794878, 773825, 823487, 787053, 794115, 778146, 797564, 795620, 786006, 799778, 822883, 803228, 796299, 794151, 778573, 798170, 786593, 782130, 783768, 800959, 775114, 789529, 805997, 813931, 792407	263	504	12983	2.7425	0.00152281	0.000138533	0.00517065
GOTERM_BP_FAT	GO:0051276~chromosome organization	26	8.84354	4.18834e-06	817413, 792660, 783474, 776843, 783255, 785179, 820180, 812936, 821667, 784865, 803490, 809572, 817150, 784692, 790814, 778031, 799393, 810988, 809626, 820197, 775719, 796971, 821106, 805230, 821975, 785159	253	485	13528	2.86645	0.00699925	0.000234101	0.00705271
UP_SEQ_FEATURE	domain:VWFA 2	6	2.04082	4.35329e-06	780408, 779750, 781978, 821332, 797879, 812509	294	17	19113	22.9448	0.00647407	0.000309244	0.00722823
SMART	SM00335:ANX	6	2.04082	5.44197e-06	812139, 787053, 817614, 772506, 786439, 798403	184	14	9079	21.1467	0.000685455	0.000171408	0.00630197
INTERPRO	IPR018097:EGF-like calcium-binding, conserved site	11	3.7415	5.48911e-06	807878, 800485, 809878, 786214, 825978, 814755, 826073, 783777, 777851, 806449, 786493	285	96	16659	6.6977	0.00294332	0.000163745	0.00798356
INTERPRO	IPR001881:EGF-like calcium-binding	11	3.7415	5.48911e-06	807878, 800485, 809878, 786214, 825978, 814755, 826073, 783777, 777851, 806449, 786493	285	96	16659	6.6977	0.00294332	0.000163745	0.00798356
GOTERM_BP_FAT	GO:0006006~glucose metabolic process	14	4.7619	5.65116e-06	796130, 797595, 788559, 812039, 820868, 795001, 794884, 820871, 776704, 783039, 797564, 793730, 792407, 779826	253	153	13528	4.89271	0.00943226	0.000305664	0.00951584
SP_PIR_KEYWORDS	pyroglutamic acid	8	2.72109	5.70073e-06	786696, 779750, 781978, 800291, 781103, 797879, 808600, 804890	294	46	19235	11.3783	0.00240851	5.60779e-05	0.00801579
SP_PIR_KEYWORDS	hydroxylysine	7	2.38095	6.34239e-06	779750, 781978, 781103, 821332, 797879, 808600, 812509	294	31	19235	14.7734	0.00267924	6.09718e-05	0.00891799
GOTERM_MF_FAT	GO:0005518~collagen binding	8	2.72109	6.3661e-06	806598, 807878, 779124, 825978, 800291, 800499, 821332, 817654	263	36	12983	10.97	0.00262575	0.000219077	0.00892043
GOTERM_BP_FAT	GO:0010035~response to inorganic substance	16	5.44218	6.85266e-06	813997, 793942, 772506, 787776, 815387, 816489, 775114, 801203, 814112, 797564, 795620, 777044, 817654, 808600, 787908, 787641	253	205	13528	4.1733	0.0114262	0.000359059	0.0115389
INTERPRO	IPR002035:von Willebrand factor, type A	10	3.40136	7.76646e-06	787680, 780408, 779750, 781978, 780119, 821332, 797879, 805620, 806449, 812509	285	79	16659	7.39907	0.00416192	0.000219481	0.0112957
INTERPRO	IPR005819:Histone H5	5	1.70068	9.74135e-06	796971, 799393, 785179, 821975, 784865	285	9	16659	32.4737	0.00521747	0.000261522	0.0141678
INTERPRO	IPR002452:Alpha tubulin	5	1.70068	9.74135e-06	790244, 811901, 819791, 826978, 823156	285	9	16659	32.4737	0.00521747	0.000261522	0.0141678
UP_SEQ_FEATURE	domain:Actin-binding	6	2.04082	1.0503e-05	823487, 778146, 808953, 798170, 786593, 786006	294	20	19113	19.5031	0.0155484	0.000712044	0.0174384
GOTERM_BP_FAT	GO:0030029~actin filament-based process	17	5.78231	1.1639e-05	822883, 808953, 778573, 786593, 794878, 783768, 813804, 775114, 800959, 789529, 798986, 794115, 778146, 800161, 813931, 802285, 792407	253	241	13528	3.77177	0.0193295	0.000591301	0.0195977
INTERPRO	IPR008160:Collagen triple helix repeat	10	3.40136	1.28975e-05	777598, 779750, 781978, 781103, 780448, 821332, 826696, 797879, 808600, 812509	285	84	16659	6.95865	0.00690209	0.000329756	0.0187577
GOTERM_BP_FAT	GO:0006412~translation	20	6.80272	1.43151e-05	782492, 777970, 786754, 810885, 798227, 800698, 807809, 821732, 783066, 775912, 821677, 819005, 790706, 785199, 822027, 776035, 783263, 783803, 797877, 817032	253	331	13528	3.23084	0.0237208	0.000705828	0.0241032
GOTERM_CC_FAT	GO:0031674~I band	9	3.06122	1.48116e-05	803228, 796258, 778146, 797564, 808953, 795592, 798170, 821973, 792407	263	55	12782	7.95285	0.00480223	0.000171906	0.0200323
GOTERM_CC_FAT	GO:0044427~chromosomal part	23	7.82313	1.49454e-05	790814, 778031, 817413, 792660, 799393, 783474, 783255, 785179, 820180, 812936, 820197, 821667, 784865, 803490, 775719, 796971, 821106, 805230, 809572, 821975, 784692, 817150, 785159	263	386	12782	2.8959	0.0048455	0.000167478	0.0202133
GOTERM_CC_FAT	GO:0031988~membrane-bounded vesicle	29	9.86395	1.54115e-05	823085, 813997, 823976, 808953, 799381, 774808, 777851, 787053, 825557, 812139, 793826, 780030, 778573, 786214, 772506, 797325, 815387, 773991, 816489, 791999, 803627, 801203, 800291, 809884, 795231, 826073, 817654, 792407, 787908	263	568	12782	2.48138	0.00499625	0.000166945	0.0208436
SP_PIR_KEYWORDS	phospholipid binding	6	2.04082	1.68748e-05	812139, 787053, 817614, 772506, 786439, 798403	294	22	19235	17.8432	0.00711267	0.000158612	0.0237258
SP_PIR_KEYWORDS	hydroxyproline	7	2.38095	1.85464e-05	779750, 781978, 781103, 821332, 797879, 808600, 812509	294	37	19235	12.3777	0.00781449	0.000170533	0.0260758
UP_SEQ_FEATURE	domain:EGF-like 3	9	3.06122	1.92081e-05	805802, 825565, 780408, 803644, 809884, 814755, 826073, 817654, 782887	294	75	19113	7.80122	0.0282521	0.00124526	0.0318896
GOTERM_BP_FAT	GO:0007017~microtubule-based process	17	5.78231	2.12794e-05	810988, 817791, 790244, 811901, 819791, 794878, 800760, 826978, 792713, 807772, 800083, 799226, 789012, 797564, 792698, 813466, 823156	253	253	13528	3.59287	0.0350568	0.00101908	0.0358274
SMART	SM00179:EGF_CA	11	3.7415	2.17852e-05	807878, 800485, 809878, 786214, 825978, 814755, 826073, 783777, 777851, 806449, 786493	184	96	9079	5.65382	0.0027412	0.000548842	0.0252258
KEGG_PATHWAY	hsa04540:Gap junction	12	4.08163	2.35913e-05	818576, 799226, 789012, 790244, 782112, 811901, 819791, 800760, 826978, 792713, 823156, 800083	139	89	5085	4.9325	0.00245052	0.000408837	0.0263749
GOTERM_CC_FAT	GO:0016023~cytoplasmic membrane-bounded vesicle	28	9.52381	2.38802e-05	823085, 813997, 823976, 808953, 799381, 774808, 777851, 787053, 825557, 812139, 793826, 780030, 778573, 786214, 772506, 797325, 815387, 773991, 816489, 791999, 803627, 801203, 800291, 809884, 795231, 826073, 817654, 787908	263	550	12782	2.47422	0.0077311	0.000250328	0.0322955
UP_SEQ_FEATURE	region of interest:Linker 2	5	1.70068	2.43078e-05	801968, 795592, 783908, 825203, 807772	294	12	19113	27.0876	0.0356178	0.00151001	0.0403544
GOTERM_MF_FAT	GO:0003924~GTPase activity	16	5.44218	2.47676e-05	803992, 790244, 811901, 819791, 800760, 826978, 792713, 783066, 800083, 799226, 789012, 821677, 782112, 802285, 826255, 823156	263	211	12983	3.74332	0.010177	0.000786549	0.0347012
INTERPRO	IPR002453:Beta tubulin	5	1.70068	2.48333e-05	799226, 789012, 800760, 792713, 800083	285	11	16659	26.5694	0.0132471	0.000605983	0.0361138
GOTERM_BP_FAT	GO:0070271~protein complex biogenesis	25	8.5034	2.52119e-05	790244, 775001, 826978, 800083, 799226, 814112, 789012, 795620, 797564, 823156, 821305, 810988, 778573, 793942, 798739, 786593, 811901, 797325, 819791, 816489, 800760, 792713, 775114, 817803, 776016	253	505	13528	2.64705	0.0413995	0.00117378	0.042447
GOTERM_BP_FAT	GO:0006461~protein complex assembly	25	8.5034	2.52119e-05	790244, 775001, 826978, 800083, 799226, 814112, 789012, 795620, 797564, 823156, 821305, 810988, 778573, 793942, 798739, 786593, 811901, 797325, 819791, 816489, 800760, 792713, 775114, 817803, 776016	253	505	13528	2.64705	0.0413995	0.00117378	0.042447
SMART	SM00327:VWA	10	3.40136	2.75622e-05	787680, 780408, 779750, 781978, 780119, 821332, 797879, 805620, 806449, 812509	184	79	9079	6.24587	0.00346686	0.000578647	0.0319142
SP_PIR_KEYWORDS	EF hand	8	2.72109	3.42913e-05	822883, 783393, 803228, 826596, 808953, 786006, 813931, 798323	294	60	19235	8.72336	0.0144008	0.00030858	0.048208
INTERPRO	IPR001023:Heat shock protein Hsp70	5	1.70068	3.67509e-05	806834, 823976, 809626, 783535, 816432	285	12	16659	24.3553	0.0195421	0.0008577	0.0534405
INTERPRO	IPR013126:Heat shock protein 70	5	1.70068	3.67509e-05	806834, 823976, 809626, 783535, 816432	285	12	16659	24.3553	0.0195421	0.0008577	0.0534405
GOTERM_MF_FAT	GO:0004866~endopeptidase inhibitor activity	13	4.42177	3.71339e-05	777606, 815387, 799381, 780119, 800499, 805620, 794018, 787680, 801761, 795231, 815710, 797879, 787908	263	145	12983	4.42583	0.0152196	0.00109487	0.052023
GOTERM_CC_FAT	GO:0030018~Z disc	8	2.72109	3.79254e-05	803228, 796258, 778146, 797564, 808953, 795592, 798170, 821973	263	46	12782	8.45231	0.0122503	0.000385113	0.0512859
GOTERM_CC_FAT	GO:0042995~cell projection	32	10.8844	3.92589e-05	783393, 826596, 819745, 808953, 817614, 794878, 818576, 776704, 795620, 792154, 786006, 822558, 813466, 799778, 796863, 803844, 794151, 817791, 796443, 783768, 800760, 794884, 807772, 775114, 789529, 777044, 813931, 826073, 826255, 810689, 798474, 787641	263	697	12782	2.23131	0.0126783	0.000386573	0.0530886
GOTERM_CC_FAT	GO:0031982~vesicle	31	10.5442	4.64362e-05	823085, 813997, 823976, 808953, 799381, 774808, 777851, 787053, 825557, 812139, 793826, 780030, 798403, 778573, 786214, 772506, 797325, 815387, 773991, 816489, 791999, 803627, 801203, 800291, 809884, 795231, 826073, 817654, 792407, 787641, 787908	263	670	12782	2.24869	0.0149788	0.000443787	0.0627914
SP_PIR_KEYWORDS	glycoprotein	96	32.6531	4.91885e-05	805802, 800376, 776869, 817614, 786439, 799381, 777678, 806598, 825557, 784168, 807675, 798126, 796258, 801761, 791119, 797879, 794781, 812198, 823268, 779750, 786214, 788821, 772506, 825978, 796369, 773991, 816489, 783918, 782887, 803627, 783982, 823065, 787680, 805905, 823916, 811323, 800485, 800291, 818486, 826674, 809884, 815710, 817803, 814755, 810689, 821332, 786493, 812509, 787908, 815022,…	294	4318	19235	1.45457	0.0205923	0.00043339	0.0691442
GOTERM_BP_FAT	GO:0009611~response to wounding	25	8.5034	5.38209e-05	799441, 777061, 805802, 817614, 789994, 794018, 801761, 814230, 780030, 794781, 788559, 798739, 815387, 773991, 816489, 783918, 783768, 806449, 791999, 775114, 800485, 800291, 817654, 787908, 819523	253	530	13528	2.52219	0.0863064	0.00243649	0.0905929
SP_PIR_KEYWORDS	microtubule	14	4.7619	5.74029e-05	817791, 790244, 811901, 819791, 800760, 826978, 792713, 800083, 799226, 789012, 820016, 792698, 823156, 813466	294	231	19235	3.96516	0.0239897	0.00049543	0.0806868
GOTERM_CC_FAT	GO:0015630~microtubule cytoskeleton	27	9.18367	6.1886e-05	776843, 790244, 794878, 826978, 800083, 799226, 789012, 817047, 795620, 797564, 792154, 821973, 792698, 813466, 823156, 803844, 810988, 794151, 817791, 772506, 811901, 819791, 783768, 800760, 813804, 792713, 820016	263	549	12782	2.3902	0.0199127	0.000574509	0.0836748
GOTERM_MF_FAT	GO:0030414~peptidase inhibitor activity	13	4.42177	6.29041e-05	777606, 815387, 799381, 780119, 800499, 805620, 794018, 787680, 801761, 795231, 815710, 797879, 787908	263	153	12983	4.19441	0.0256456	0.00173051	0.0881112
GOTERM_BP_FAT	GO:0019318~hexose metabolic process	14	4.7619	6.34408e-05	796130, 797595, 788559, 812039, 820868, 795001, 794884, 820871, 776704, 783039, 797564, 793730, 792407, 779826	253	192	13528	3.89888	0.100929	0.00279592	0.106777
GOTERM_CC_FAT	GO:0042383~sarcolemma	9	3.06122	6.41852e-05	825557, 787053, 796258, 795592, 817614, 779750, 798170, 781978, 797879	263	67	12782	6.52846	0.0206448	0.0005793	0.0867822
GOTERM_CC_FAT	GO:0005829~cytosol	49	16.6667	6.66682e-05	813997, 777970, 823976, 821732, 818576, 821677, 783039, 782112, 819005, 785199, 797877, 798403, 796130, 786754, 798227, 794151, 810988, 811901, 786593, 813804, 775114, 789529, 775912, 790706, 776035, 782492, 803992, 800698, 775001, 820868, 794878, 826978, 800083, 823487, 780509, 822027, 783263, 810885, 803228, 788559, 793942, 797325, 794884, 781196, 820694, 777044, 794371, 813931, 817032	263	1330	12782	1.79055	0.0214348	0.000585447	0.090138
SP_PIR_KEYWORDS	collagen binding	4	1.36054	6.76327e-05	806598, 800291, 817803, 800499	294	6	19235	43.6168	0.0282042	0.000572028	0.0950597
SP_PIR_KEYWORDS	nemaline myopathy	4	1.36054	6.76327e-05	782130, 790888, 805997, 800959	294	6	19235	43.6168	0.0282042	0.000572028	0.0950597
INTERPRO	IPR005818:Histone H1/H5	5	1.70068	7.23416e-05	796971, 799393, 785179, 821975, 784865	285	14	16659	20.8759	0.0381039	0.00161739	0.105169
GOTERM_CC_FAT	GO:0005694~chromosome	24	8.16327	7.41754e-05	790814, 778031, 817413, 792660, 799393, 783474, 776843, 783255, 785179, 820180, 812936, 820197, 821667, 784865, 803490, 775719, 796971, 821106, 805230, 809572, 821975, 784692, 817150, 785159	263	460	12782	2.53569	0.0238196	0.000634217	0.100283
GOTERM_CC_FAT	GO:0048770~pigment granule	10	3.40136	8.46546e-05	801203, 812139, 787053, 793826, 823976, 778573, 772506, 797325, 795231, 791999	263	89	12782	5.46076	0.0271388	0.000705236	0.114443
GOTERM_CC_FAT	GO:0042470~melanosome	10	3.40136	8.46546e-05	801203, 812139, 787053, 793826, 823976, 778573, 772506, 797325, 795231, 791999	263	89	12782	5.46076	0.0271388	0.000705236	0.114443
UP_SEQ_FEATURE	glycosylation site:O-linked (GalNAc...)	9	3.06122	8.46578e-05	812198, 787680, 777598, 824859, 801761, 780030, 800291, 783918, 805620	294	92	19113	6.35969	0.118663	0.00503985	0.140478
GOTERM_BP_FAT	GO:0030036~actin cytoskeleton organization	15	5.10204	8.71877e-05	822883, 808953, 778573, 786593, 783768, 794878, 813804, 775114, 800959, 789529, 794115, 778146, 813931, 802285, 792407	253	226	13528	3.54892	0.136032	0.00374221	0.146718
INTERPRO	IPR018181:Heat shock protein 70, conserved site	5	1.70068	9.73278e-05	806834, 823976, 809626, 783535, 816432	285	15	16659	19.4842	0.0509251	0.00208852	0.141469
GOTERM_MF_FAT	GO:0004867~serine-type endopeptidase inhibitor activity	10	3.40136	9.75406e-05	787680, 799381, 815387, 780119, 815710, 795231, 800499, 797879, 805620, 787908	263	92	12983	5.36576	0.0394855	0.00251472	0.136597
INTERPRO	IPR003054:Type II keratin	6	2.04082	9.90446e-05	815755, 820640, 808880, 799307, 796258, 783234	285	28	16659	12.5256	0.0517998	0.00204366	0.143963
GOTERM_BP_FAT	GO:0050818~regulation of coagulation	7	2.38095	0.000102458	794781, 787053, 777061, 786439, 799381, 783918, 817654	253	41	13528	9.12909	0.157879	0.00428657	0.172394
SP_PIR_KEYWORDS	chondroitin sulfate proteoglycan	5	1.70068	0.000107347	806598, 825557, 825565, 802704, 817803	294	17	19235	19.2427	0.0443948	0.000890004	0.150841
GOTERM_BP_FAT	GO:0043066~negative regulation of apoptosis	19	6.46259	0.000115779	807878, 796863, 810988, 819745, 793942, 798739, 817614, 786439, 773991, 779476, 783918, 813804, 791999, 803627, 794115, 797564, 783535, 821973, 817654	253	354	13528	2.86988	0.176484	0.00472472	0.194787
UP_SEQ_FEATURE	domain:VWFA 3	4	1.36054	0.000119242	779750, 781978, 797879, 812509	294	7	19113	37.1487	0.162991	0.00681971	0.197813
SP_PIR_KEYWORDS	myosin	7	2.38095	0.000120169	798986, 796299, 778573, 800161, 794878, 783768, 798323	294	51	19235	8.97993	0.0495643	0.000977113	0.168844
INTERPRO	IPR004001:Actin, conserved site	5	1.70068	0.000128035	796999, 777044, 797358, 800959, 777533	285	16	16659	18.2664	0.0664487	0.0025434	0.186065
GOTERM_CC_FAT	GO:0031410~cytoplasmic vesicle	29	9.86395	0.00013274	823085, 813997, 823976, 808953, 799381, 774808, 777851, 787053, 825557, 812139, 793826, 780030, 778573, 786214, 772506, 797325, 815387, 773991, 816489, 791999, 803627, 801203, 800291, 809884, 795231, 826073, 817654, 787641, 787908	263	642	12782	2.19536	0.0422258	0.001078	0.179395
SMART	SM00526:H15	5	1.70068	0.000136505	796971, 799393, 785179, 821975, 784865	184	14	9079	17.6223	0.0170537	0.00245424	0.157968
GOTERM_BP_FAT	GO:0043069~negative regulation of programmed cell death	19	6.46259	0.000137917	807878, 796863, 810988, 819745, 793942, 798739, 817614, 786439, 773991, 779476, 783918, 813804, 791999, 803627, 794115, 797564, 783535, 821973, 817654	253	359	13528	2.82991	0.2065	0.00549206	0.231991
GOTERM_BP_FAT	GO:0060548~negative regulation of cell death	19	6.46259	0.00014339	807878, 796863, 810988, 819745, 793942, 798739, 817614, 786439, 773991, 779476, 783918, 813804, 791999, 803627, 794115, 797564, 783535, 821973, 817654	253	360	13528	2.82205	0.213752	0.00557701	0.241188
GOTERM_MF_FAT	GO:0005544~calcium-dependent phospholipid binding	6	2.04082	0.000149719	812139, 787053, 817614, 772506, 786439, 798403	263	26	12983	11.3919	0.0599656	0.00363097	0.209597
GOTERM_CC_FAT	GO:0022627~cytosolic small ribosomal subunit	7	2.38095	0.000149741	820694, 775912, 798227, 790706, 821732, 797877, 817032	263	40	12782	8.50513	0.0475042	0.00118636	0.202351
INTERPRO	IPR011778:D-hydantoinase	4	1.36054	0.000163102	792154, 796443, 822558, 779780	285	7	16659	33.4015	0.0838663	0.00312343	0.236969
INTERPRO	IPR018159:Spectrin/alpha-actinin	6	2.04082	0.000164223	815755, 823487, 803228, 808953, 798170, 786006	285	31	16659	11.3134	0.0844174	0.00303658	0.238595
SP_PIR_KEYWORDS	gamma-carboxyglutamic acid	5	1.70068	0.000170671	794781, 805905, 814112, 803900, 805620	294	19	19235	17.2172	0.0696553	0.00136134	0.239722
GOTERM_MF_FAT	GO:0008307~structural constituent of muscle	7	2.38095	0.00018182	823487, 798986, 778573, 798170, 782130, 800161, 786006	263	42	12983	8.2275	0.0723479	0.00416345	0.254483
INTERPRO	IPR001715:Calponin-like actin-binding	8	2.72109	0.00018616	822883, 823487, 778146, 808953, 798170, 786593, 786006, 813931	285	70	16659	6.6803	0.0951418	0.00332702	0.270427
KEGG_PATHWAY	hsa00010:Glycolysis / Gluconeogenesis	9	3.06122	0.00018674	820871, 797595, 788559, 783039, 820868, 795001, 794884, 793730, 792407	139	60	5085	5.48741	0.0192354	0.00277084	0.208601
SP_PIR_KEYWORDS	motor protein	10	3.40136	0.000193103	798986, 796299, 778573, 817791, 800161, 794878, 783768, 792698, 798323, 813466	294	132	19235	4.95645	0.0784427	0.00151164	0.271189
INTERPRO	IPR013838:Beta tubulin, autoregulation binding site	5	1.70068	0.000209554	799226, 789012, 800760, 792713, 800083	285	18	16659	16.2368	0.106441	0.00362382	0.304363
GOTERM_BP_FAT	GO:0042981~regulation of apoptosis	31	10.5442	0.000218016	776843, 819745, 808953, 817614, 786439, 800083, 818576, 794115, 797564, 786006, 821973, 783803, 794781, 807878, 796863, 810885, 810988, 793942, 798739, 797325, 773991, 802031, 783918, 779476, 813804, 791999, 803627, 801203, 777598, 783535, 817654	253	804	13528	2.06167	0.306256	0.00827586	0.366495
GOTERM_BP_FAT	GO:0006928~cell motion	22	7.48299	0.000223071	799778, 799307, 800698, 819745, 817791, 817614, 790888, 794878, 783768, 813804, 777851, 782887, 820161, 800083, 789529, 794115, 776704, 800485, 777044, 800291, 821973, 817654	253	475	13528	2.47652	0.312114	0.00827958	0.374977
UP_SEQ_FEATURE	domain:EGF-like 5; calcium-binding	6	2.04082	0.000238587	809878, 825978, 803644, 814755, 806449, 786493	294	37	19113	10.5422	0.299538	0.0130992	0.395429
GOTERM_BP_FAT	GO:0007160~cell-matrix adhesion	9	3.06122	0.000249508	795620, 808953, 786214, 825978, 800291, 786006, 782887, 820867, 791271	253	89	13528	5.40711	0.341952	0.00905608	0.41933
INTERPRO	IPR000152:EGF-type aspartate/asparagine hydroxylation conserved site	9	3.06122	0.000251681	800485, 809878, 780408, 825978, 814755, 826073, 783777, 806449, 786493	285	97	16659	5.42344	0.126432	0.00421515	0.365445
GOTERM_BP_FAT	GO:0043067~regulation of programmed cell death	31	10.5442	0.000259054	776843, 819745, 808953, 817614, 786439, 800083, 818576, 794115, 797564, 786006, 821973, 783803, 794781, 807878, 796863, 810885, 810988, 793942, 798739, 797325, 773991, 802031, 783918, 779476, 813804, 791999, 803627, 801203, 777598, 783535, 817654	253	812	13528	2.04136	0.352405	0.00920185	0.435339
INTERPRO	IPR002119:Histone H2A	5	1.70068	0.000261892	775719, 821106, 783474, 820180, 812936	285	19	16659	15.3823	0.13121	0.00425318	0.380245
UP_SEQ_FEATURE	repeat:Spectrin 4	5	1.70068	0.000263571	823487, 803228, 808953, 798170, 786006	294	21	19113	15.4786	0.325174	0.0139482	0.436751
GOTERM_BP_FAT	GO:0005996~monosaccharide metabolic process	14	4.7619	0.000271133	796130, 797595, 788559, 812039, 820868, 795001, 794884, 820871, 776704, 783039, 797564, 793730, 792407, 779826	253	222	13528	3.372	0.365394	0.00942925	0.455594
SP_PIR_KEYWORDS	structural protein	4	1.36054	0.000274556	798170, 777044, 783908, 825203	294	9	19235	29.0779	0.109661	0.00210965	0.385375
GOTERM_BP_FAT	GO:0010941~regulation of cell death	31	10.5442	0.000274991	776843, 819745, 808953, 817614, 786439, 800083, 818576, 794115, 797564, 786006, 821973, 783803, 794781, 807878, 796863, 810885, 810988, 793942, 798739, 797325, 773991, 802031, 783918, 779476, 813804, 791999, 803627, 801203, 777598, 783535, 817654	253	815	13528	2.03384	0.369488	0.00936855	0.462063
SP_PIR_KEYWORDS	ubl conjugation	22	7.48299	0.000282692	822883, 790814, 778031, 817413, 792660, 783474, 810988, 783255, 820180, 812936, 820197, 784865, 800083, 803490, 775719, 825730, 821106, 805230, 809572, 784692, 817150, 785159	294	588	19235	2.44788	0.112721	0.00213335	0.396774
GOTERM_CC_FAT	GO:0015935~small ribosomal subunit	8	2.72109	0.000291529	820694, 775912, 798227, 810988, 790706, 821732, 797877, 817032	263	63	12782	6.17153	0.0904094	0.00225366	0.393604
UP_SEQ_FEATURE	sequence variant	213	72.449	0.00029744	820640, 797595, 779036, 793622, 781591, 799381, 816432, 787053, 778146, 796863, 823268, 788821, 782130, 796443, 823065, 817941, 821106, 775912, 800291, 809884, 815710, 814755, 798474, 819745, 785179, 774808, 807809, 799914, 809878, 780408, 795592, 780030, 814741, 780509, 822883, 778573, 806449, 783535, 776016, 805802, 777061, 777970, 783908, 783234, 821667, 818986, 814112, 807675, 798126, 817047,…	294	11992	19113	1.1547	0.358436	0.0151885	0.492742
GOTERM_CC_FAT	GO:0009986~cell surface	19	6.46259	0.000303126	806834, 823976, 777606, 816398, 819745, 798170, 816489, 783918, 820867, 782887, 820161, 825557, 817941, 797564, 783535, 821973, 826073, 817654, 784099	263	348	12782	2.65349	0.0938323	0.00228879	0.409232
GOTERM_MF_FAT	GO:0043499~eukaryotic cell surface binding	5	1.70068	0.000313564	786696, 816489, 783918, 817654, 820161	263	17	12983	14.5191	0.121485	0.00679378	0.438501
UP_SEQ_FEATURE	repeat:Spectrin 3	5	1.70068	0.000318276	823487, 803228, 808953, 798170, 786006	294	22	19113	14.775	0.37808	0.0157068	0.527175
GOTERM_CC_FAT	GO:0030141~secretory granule	13	4.42177	0.000336789	808953, 786214, 815387, 799381, 773991, 816489, 777851, 803627, 800291, 780030, 809884, 817654, 787908	263	180	12782	3.51005	0.103695	0.00248497	0.454582
INTERPRO	IPR013320:Concanavalin A-like lectin/glucanase, subgroup	8	2.72109	0.000337488	807878, 825565, 786214, 809884, 802031, 789112, 777851, 817654	285	77	16659	6.073	0.165783	0.00531704	0.489753
SMART	SM00150:SPEC	6	2.04082	0.000349665	815755, 823487, 803228, 808953, 798170, 786006	184	31	9079	9.55014	0.0431088	0.00549305	0.404187
SP_PIR_KEYWORDS	cytoplasm	75	25.5102	0.000360056	823085, 813997, 797595, 783393, 823976, 793622, 808953, 817614, 803974, 790888, 821667, 821732, 782567, 797358, 796999, 812139, 796257, 821677, 796258, 817047, 778146, 792154, 795620, 783039, 785199, 821973, 813466, 822558, 796863, 796130, 798227, 787776, 798170, 772506, 798739, 786593, 782130, 796443, 813804, 775114, 777533, 801203, 789529, 817941, 775912, 806943, 805997, 776035, 798474, 776843,…	294	3332	19235	1.47266	0.141296	0.00266891	0.505104
GOTERM_BP_FAT	GO:0007015~actin filament organization	8	2.72109	0.000376212	822883, 794115, 808953, 786593, 813931, 792407, 800959, 775114	253	72	13528	5.94115	0.467955	0.0125412	0.631638
GOTERM_CC_FAT	GO:0030529~ribonucleoprotein complex	24	8.16327	0.000385495	782492, 777970, 823976, 786754, 810885, 798227, 810988, 800698, 782567, 821732, 785406, 820694, 817941, 775912, 819005, 777044, 790706, 785199, 783263, 822027, 776035, 783803, 797877, 817032	263	515	12782	2.26489	0.117777	0.00278079	0.520164
GOTERM_CC_FAT	GO:0005882~intermediate filament	13	4.42177	0.000391504	815755, 801968, 777061, 820640, 799307, 808880, 787776, 783908, 825203, 783234, 807772, 796258, 795592	263	183	12782	3.45251	0.119498	0.00276278	0.528252
GOTERM_MF_FAT	GO:0004857~enzyme inhibitor activity	16	5.44218	0.00039178	777606, 817614, 815387, 786439, 799381, 780119, 800499, 805620, 794018, 787053, 787680, 801761, 795231, 815710, 797879, 787908	263	270	12983	2.92533	0.14942	0.00805919	0.547603
UP_SEQ_FEATURE	domain:EGF-like 2	8	2.72109	0.00040746	805802, 825565, 780408, 825978, 803644, 814755, 782887, 786493	294	88	19113	5.91002	0.455591	0.0194236	0.674426
PIR_SUPERFAMILY	PIRSF001238:cyclic amidohydrolases (dihydroorotase, allantoinase)	4	1.36054	0.00042965	792154, 796443, 822558, 779780	212	6	7396	23.2579	0.0672501	0.017254	0.51866
UP_SEQ_FEATURE	domain:Fibronectin type-III 8	5	1.70068	0.000451316	805802, 800291, 821332, 782887, 812509	294	24	19113	13.5438	0.490087	0.0208274	0.746761
UP_SEQ_FEATURE	domain:Fibronectin type-III 7	5	1.70068	0.000451316	805802, 800291, 821332, 782887, 812509	294	24	19113	13.5438	0.490087	0.0208274	0.746761
GOTERM_CC_FAT	GO:0045111~intermediate filament cytoskeleton	13	4.42177	0.000476013	815755, 801968, 777061, 820640, 799307, 808880, 787776, 783908, 825203, 783234, 807772, 796258, 795592	263	187	12782	3.37866	0.143363	0.00328695	0.641941
GOTERM_CC_FAT	GO:0044433~cytoplasmic vesicle part	13	4.42177	0.000476013	823085, 808953, 786214, 815387, 799381, 773991, 816489, 777851, 803627, 800291, 809884, 817654, 787908	263	187	12782	3.37866	0.143363	0.00328695	0.641941
GOTERM_BP_FAT	GO:0031589~cell-substrate adhesion	9	3.06122	0.000481634	795620, 808953, 786214, 825978, 800291, 786006, 782887, 820867, 791271	253	98	13528	4.91054	0.554205	0.0157163	0.807961
SMART	SM00414:H2A	5	1.70068	0.000488436	775719, 821106, 783474, 820180, 812936	184	19	9079	12.9848	0.0597015	0.00681643	0.564181
SMART	SM00033:CH	8	2.72109	0.000495031	822883, 823487, 778146, 808953, 798170, 786593, 786006, 813931	184	70	9079	5.63913	0.0604829	0.00621951	0.571779
UP_SEQ_FEATURE	repeat:LRR 12	8	2.72109	0.000499661	806598, 825557, 812198, 800376, 807675, 779124, 817803, 797879	294	91	19113	5.71518	0.525589	0.022343	0.826442
SP_PIR_KEYWORDS	stress response	7	2.38095	0.000501016	806834, 823976, 809626, 783535, 821973, 800499, 816432	294	66	19235	6.93903	0.191021	0.0036482	0.702203
GOTERM_BP_FAT	GO:0030193~regulation of blood coagulation	6	2.04082	0.000506851	794781, 787053, 777061, 799381, 783918, 817654	253	36	13528	8.91173	0.572672	0.0162171	0.850093
SP_PIR_KEYWORDS	beta-hydroxyasparagine	4	1.36054	0.000527234	809884, 826073, 777851, 817654	294	11	19235	23.791	0.199948	0.00377386	0.738822
SP_PIR_KEYWORDS	nucleotide-binding	44	14.966	0.000562697	803992, 797595, 823976, 774346, 776843, 785721, 790244, 794878, 826978, 797358, 820161, 800083, 816432, 818576, 796999, 799226, 805205, 789012, 821677, 782112, 802285, 792698, 823156, 813466, 786696, 806834, 796299, 778573, 817791, 809626, 811901, 819791, 800760, 783768, 813804, 792713, 783066, 777533, 800959, 783982, 817941, 777044, 783535, 793730	294	1686	19235	1.70742	0.211867	0.00396027	0.788336
SP_PIR_KEYWORDS	polymorphism	204	69.3878	0.000600292	820640, 797595, 779036, 793622, 781591, 799381, 816432, 787053, 778146, 823268, 788821, 782130, 796443, 823065, 817941, 821106, 775912, 800291, 809884, 815710, 814755, 798474, 819745, 785179, 774808, 807809, 799914, 809878, 780408, 780030, 814741, 780509, 822883, 778573, 806449, 783535, 776016, 805802, 777061, 783234, 821667, 818986, 814112, 807675, 817047, 798126, 783039, 792154, 800161, 813466,…	294	11550	19235	1.15556	0.224308	0.00415528	0.8408
GOTERM_BP_FAT	GO:0007517~muscle organ development	13	4.42177	0.000602312	805802, 799393, 778573, 798170, 783908, 783768, 800959, 825565, 798986, 778146, 797564, 800161, 797879	253	211	13528	3.29438	0.63592	0.0188833	1.00944
SP_PIR_KEYWORDS	heparin binding	5	1.70068	0.000605292	782492, 799381, 800291, 783918, 791271	294	26	19235	12.5818	0.225948	0.00412238	0.847775
UP_SEQ_FEATURE	repeat:Spectrin 2	5	1.70068	0.000619847	823487, 803228, 808953, 798170, 786006	294	26	19113	12.502	0.603507	0.0268419	1.02427
UP_SEQ_FEATURE	repeat:Spectrin 1	5	1.70068	0.000619847	823487, 803228, 808953, 798170, 786006	294	26	19113	12.502	0.603507	0.0268419	1.02427
SP_PIR_KEYWORDS	heterotetramer	7	2.38095	0.000636357	787053, 777061, 820694, 787776, 780509, 794371, 804890	294	69	19235	6.63734	0.236059	0.00426492	0.891104
KEGG_PATHWAY	hsa04810:Regulation of actin cytoskeleton	16	5.44218	0.000645883	799778, 794781, 808953, 783768, 794878, 813804, 820867, 775114, 818576, 794115, 795620, 777044, 800291, 786006, 805997, 798323	139	215	5085	2.72244	0.0649858	0.00836402	0.71981
SP_PIR_KEYWORDS	sulfation	6	2.04082	0.00065166	827099, 779124, 800291, 816489, 817803, 791271	294	46	19235	8.53372	0.240991	0.0042992	0.912442
GOTERM_CC_FAT	GO:0030934~anchoring collagen	4	1.36054	0.000652655	779750, 821332, 797879, 812509	263	9	12782	21.6003	0.191183	0.00441071	0.879184
UP_SEQ_FEATURE	nucleotide phosphate-binding region:GTP	14	4.7619	0.000666926	803992, 790244, 811901, 819791, 800760, 826978, 792713, 783066, 800083, 799226, 789012, 821677, 782112, 823156	294	295	19113	3.08523	0.630419	0.028039	1.10166
SP_PIR_KEYWORDS	acetyllysine	3	1.02041	0.000686763	809572, 812936, 784692	294	3	19235	65.4252	0.252186	0.0044608	0.961373
GOTERM_BP_FAT	GO:0042273~ribosomal large subunit biogenesis	4	1.36054	0.00069572	777970, 810885, 810988, 800698	253	10	13528	21.3881	0.688741	0.0213816	1.16512
GOTERM_BP_FAT	GO:0030194~positive regulation of blood coagulation	4	1.36054	0.00069572	794781, 799381, 783918, 817654	253	10	13528	21.3881	0.688741	0.0213816	1.16512
UP_SEQ_FEATURE	domain:EGF-like 7; calcium-binding	5	1.70068	0.000718936	809878, 803644, 814755, 806449, 786493	294	27	19113	12.0389	0.658032	0.0293668	1.18709
INTERPRO	IPR006680:Amidohydrolase 1	4	1.36054	0.000730893	792154, 796443, 822558, 779780	285	11	16659	21.2555	0.324724	0.0111554	1.05783
GOTERM_BP_FAT	GO:0032101~regulation of response to external stimulus	11	3.7415	0.000791895	794018, 794781, 787053, 777061, 819745, 801761, 799381, 795231, 783918, 817654, 787908	253	159	13528	3.69921	0.735135	0.0238658	1.32518
INTERPRO	IPR000884:Thrombospondin, type 1 repeat	7	2.38095	0.000827733	784168, 811323, 816398, 814230, 809884, 817654, 806449	285	65	16659	6.2949	0.358969	0.0122762	1.19721
GOTERM_MF_FAT	GO:0001948~glycoprotein binding	6	2.04082	0.000827913	796863, 807878, 786593, 802031, 783918, 817654	263	37	12983	8.00514	0.289701	0.0161571	1.15392
GOTERM_BP_FAT	GO:0006953~acute-phase response	6	2.04082	0.000832695	794781, 801761, 780030, 800291, 815387, 787908	253	40	13528	8.02055	0.752665	0.024638	1.39301
INTERPRO	IPR016352:Small leucine-rich proteoglycan, class I, decorin/asporin/byglycan	3	1.02041	0.000859062	806598, 825557, 812198	285	3	16659	58.4526	0.369672	0.0123959	1.24226
SP_PIR_KEYWORDS	molecular chaperone	4	1.36054	0.000893445	806834, 823976, 800499, 816432	294	13	19235	20.1308	0.314835	0.00571235	1.24901
SP_PIR_KEYWORDS	acute phase	5	1.70068	0.000927731	794018, 794781, 824859, 800291, 815387	294	29	19235	11.2802	0.324709	0.00584275	1.29665
GOTERM_BP_FAT	GO:0001501~skeletal system development	16	5.44218	0.000933679	807878, 800376, 802704, 778205, 801203, 787053, 805905, 825565, 814112, 798126, 801761, 781103, 814755, 789112, 808600, 812509	253	319	13528	2.6819	0.791228	0.0271084	1.56069
GOTERM_BP_FAT	GO:0000910~cytokinesis	6	2.04082	0.000934116	796863, 794115, 772506, 794878, 783768, 813804	253	41	13528	7.82493	0.791381	0.0266597	1.56142
UP_SEQ_FEATURE	repeat:LRR 11	8	2.72109	0.000988531	806598, 825557, 812198, 800376, 807675, 779124, 817803, 797879	294	102	19113	5.09884	0.771363	0.0390968	1.62882
SP_PIR_KEYWORDS	tandem repeat	7	2.38095	0.000990682	806598, 825557, 800376, 798170, 786593, 799381, 820016	294	75	19235	6.10635	0.342471	0.00614671	1.38407
GOTERM_CC_FAT	GO:0022625~cytosolic large ribosomal subunit	6	2.04082	0.00100528	782492, 810885, 786754, 800698, 819005, 776035	263	38	12782	7.6738	0.278831	0.00664885	1.35122
SP_PIR_KEYWORDS	homotetramer	5	1.70068	0.00105774	793942, 814230, 780509, 795001, 793730	294	30	19235	10.9042	0.36088	0.00646686	1.47712
GOTERM_BP_FAT	GO:0006954~inflammatory response	16	5.44218	0.00113455	799441, 794781, 777061, 798739, 817614, 815387, 773991, 789994, 791999, 794018, 801761, 800291, 780030, 814230, 817654, 787908	253	325	13528	2.63239	0.850986	0.0317513	1.89345
PIR_SUPERFAMILY	PIRSF002337:Actin	5	1.70068	0.00114394	796999, 777044, 797358, 800959, 777533	212	17	7396	10.2608	0.169248	0.0364056	1.37547
PIR_SUPERFAMILY	PIRSF038219:histone H1	4	1.36054	0.00115302	799393, 785179, 821975, 784865	212	8	7396	17.4434	0.170471	0.0306693	1.38631
PIR_SUPERFAMILY	PIRSF002581:chaperone HSP70	4	1.36054	0.00115302	806834, 823976, 783535, 816432	212	8	7396	17.4434	0.170471	0.0306693	1.38631
GOTERM_BP_FAT	GO:0007162~negative regulation of cell adhesion	6	2.04082	0.00116415	796863, 819745, 817654, 803900, 808600, 820161	253	43	13528	7.46098	0.858212	0.0320327	1.9424
GOTERM_MF_FAT	GO:0005178~integrin binding	7	2.38095	0.00117349	777606, 808953, 786006, 817654, 803900, 782887, 784099	263	59	12983	5.85687	0.384262	0.0218013	1.63191
SP_PIR_KEYWORDS	coiled coil	49	16.6667	0.00121719	823085, 801968, 820640, 805802, 777061, 774346, 783908, 790888, 783234, 773825, 796258, 817047, 813466, 797879, 815755, 777269, 794151, 779750, 787776, 782130, 825203, 816489, 813804, 823065, 806943, 818486, 795533, 821332, 810689, 812509, 798474, 775001, 783777, 794878, 823487, 780408, 795592, 792698, 780448, 808880, 799307, 778573, 817791, 781978, 783768, 807772, 781103, 808600, 819523	294	2019	19235	1.58783	0.402611	0.0073328	1.69802
UP_SEQ_FEATURE	domain:Fibronectin type-III 6	5	1.70068	0.00122842	805802, 800291, 821332, 782887, 812509	294	31	19113	10.4855	0.840215	0.0471152	2.02031
GOTERM_BP_FAT	GO:0050819~negative regulation of coagulation	5	1.70068	0.00127281	794781, 787053, 777061, 786439, 783918	253	26	13528	10.2828	0.881858	0.0344083	2.12188
GOTERM_BP_FAT	GO:0018149~peptide cross-linking	5	1.70068	0.00127281	806598, 825557, 817614, 800291, 817654	253	26	13528	10.2828	0.881858	0.0344083	2.12188
GOTERM_MF_FAT	GO:0019838~growth factor binding	9	3.06122	0.00127531	816398, 779750, 796369, 781103, 815710, 817654, 808600, 786493, 787908	263	105	12983	4.23129	0.40965	0.0226542	1.77233
SP_PIR_KEYWORDS	smooth muscle	3	1.02041	0.00135969	796999, 778573, 777533	294	4	19235	49.0689	0.437599	0.00807343	1.89504
SP_PIR_KEYWORDS	cell binding	4	1.36054	0.00138967	779750, 781978, 797879, 819523	294	15	19235	17.4467	0.444695	0.00813668	1.93644
UP_SEQ_FEATURE	domain:EGF-like 12; calcium-binding	4	1.36054	0.00141522	803644, 814755, 826073, 786493	294	15	19113	17.3361	0.879125	0.0527379	2.32414
GOTERM_CC_FAT	GO:0005874~microtubule	15	5.10204	0.00156374	794151, 817791, 790244, 811901, 819791, 800760, 826978, 792713, 800083, 799226, 789012, 820016, 792698, 823156, 813466	263	274	12782	2.66063	0.398672	0.0101207	2.09453
GOTERM_BP_FAT	GO:0010810~regulation of cell-substrate adhesion	6	2.04082	0.00158439	796863, 819745, 780448, 817654, 808600, 791271	253	46	13528	6.97439	0.92999	0.0419824	2.63481
GOTERM_BP_FAT	GO:0050820~positive regulation of coagulation	4	1.36054	0.00159086	794781, 799381, 783918, 817654	253	13	13528	16.4524	0.930748	0.0414955	2.64545
GOTERM_CC_FAT	GO:0005833~hemoglobin complex	4	1.36054	0.00163308	781196, 820694, 780509, 794371	263	12	12782	16.2003	0.412093	0.0103614	2.18646
GOTERM_BP_FAT	GO:0006916~anti-apoptosis	12	4.08163	0.00167841	807878, 794115, 810988, 797564, 819745, 817614, 786439, 773991, 783535, 821973, 817654, 791999	253	206	13528	3.11478	0.940218	0.0430618	2.78909
SP_PIR_KEYWORDS	gtp-binding	14	4.7619	0.0016886	803992, 790244, 811901, 819791, 800760, 826978, 792713, 783066, 800083, 799226, 789012, 821677, 782112, 823156	294	329	19235	2.78405	0.510749	0.00974509	2.34841
UP_SEQ_FEATURE	domain:EGF-like 9; calcium-binding	4	1.36054	0.00172216	809878, 803644, 814755, 786493	294	16	19113	16.2526	0.923592	0.0622687	2.82147
BIOCARTA	h_integrinPathway:Integrin Signaling Pathway	6	2.04082	0.00176994	818576, 803992, 789529, 795620, 813804, 800959	40	34	1437	6.33971	0.175596	0.175596	1.97829
GOTERM_CC_FAT	GO:0032432~actin filament bundle	5	1.70068	0.00180768	778573, 797564, 794878, 783768, 800959	263	26	12782	9.3463	0.444579	0.0112445	2.41759
GOTERM_BP_FAT	GO:0051674~localization of cell	15	5.10204	0.00186725	799778, 799307, 819745, 817791, 783768, 794878, 777851, 813804, 782887, 820161, 794115, 776704, 800485, 800291, 817654	253	307	13528	2.61256	0.95647	0.047076	3.09828
GOTERM_BP_FAT	GO:0048870~cell motility	15	5.10204	0.00186725	799778, 799307, 819745, 817791, 783768, 794878, 777851, 813804, 782887, 820161, 794115, 776704, 800485, 800291, 817654	253	307	13528	2.61256	0.95647	0.047076	3.09828
SMART	SM00209:TSP1	7	2.38095	0.00190419	784168, 811323, 816398, 814230, 809884, 817654, 806449	184	65	9079	5.3138	0.213495	0.0215958	2.18309
INTERPRO	IPR008085:Thrombospondin, type 1 repeat, subgroup	4	1.36054	0.00191617	814230, 809884, 817654, 806449	285	15	16659	15.5874	0.642982	0.0267404	2.75117
GOTERM_BP_FAT	GO:0051651~maintenance of location in cell	6	2.04082	0.00192039	789529, 778146, 798170, 797325, 786593, 803627	253	48	13528	6.68379	0.960188	0.0476686	3.18511
GOTERM_MF_FAT	GO:0050840~extracellular matrix binding	5	1.70068	0.00197325	806598, 825557, 817654, 803900, 791271	263	27	12983	9.14167	0.557696	0.0334187	2.72989
UP_SEQ_FEATURE	domain:EF-hand 1	10	3.40136	0.00203158	822883, 783393, 798986, 803228, 826596, 808953, 800161, 786006, 813931, 798323	294	182	19113	3.57199	0.951887	0.0713328	3.32041
UP_SEQ_FEATURE	domain:EF-hand 2	10	3.40136	0.00203158	822883, 783393, 798986, 803228, 826596, 808953, 800161, 786006, 813931, 798323	294	182	19113	3.57199	0.951887	0.0713328	3.32041
UP_SEQ_FEATURE	domain:Fibronectin type-III 9	4	1.36054	0.00206762	805802, 800291, 782887, 812509	294	17	19113	15.2965	0.954411	0.0708878	3.37837
GOTERM_CC_FAT	GO:0016459~myosin complex	7	2.38095	0.00210343	798986, 796299, 778573, 800161, 794878, 783768, 798323	263	65	12782	5.23393	0.495575	0.012829	2.80793
GOTERM_CC_FAT	GO:0045095~keratin filament	8	2.72109	0.00216944	815755, 820640, 777061, 808880, 799307, 796258, 787776, 783234	263	88	12782	4.41825	0.506303	0.0129859	2.89485
GOTERM_BP_FAT	GO:0001568~blood vessel development	13	4.42177	0.00217406	796863, 819745, 794878, 820867, 820161, 787053, 825557, 777598, 798126, 781103, 826696, 817654, 808600	253	245	13528	2.8372	0.974006	0.0530185	3.59865
UP_SEQ_FEATURE	repeat:LRR 10	8	2.72109	0.00218699	806598, 825557, 812198, 800376, 807675, 779124, 817803, 797879	294	117	19113	4.44514	0.961862	0.0731527	3.5701
GOTERM_BP_FAT	GO:0006091~generation of precursor metabolites and energy	15	5.10204	0.00225509	786696, 796130, 797595, 788559, 793942, 812039, 795001, 794884, 820161, 820871, 776704, 783039, 793730, 792407, 779826	253	313	13528	2.56248	0.977315	0.0541556	3.73038
SP_PIR_KEYWORDS	DNA binding	14	4.7619	0.00227665	790814, 799393, 776843, 791181, 812936, 821667, 820197, 775719, 825730, 805230, 809572, 821975, 784692, 787641	294	340	19235	2.69398	0.618682	0.0129442	3.15415
GOTERM_BP_FAT	GO:0006936~muscle contraction	10	3.40136	0.00227677	796999, 798986, 778573, 797564, 795592, 800161, 791119, 792407, 800959, 777533	253	153	13528	3.49479	0.978127	0.0538919	3.7656
OMIM_DISEASE	Bethlem myopathy	3	1.02041	0.00234108	779750, 781978, 797879	105	3	3671	34.9619	0.465168	0.465168	3.02951
OMIM_DISEASE	Ullrich congenital muscular dystrophy	3	1.02041	0.00234108	779750, 781978, 797879	105	3	3671	34.9619	0.465168	0.465168	3.02951
GOTERM_MF_FAT	GO:0003774~motor activity	10	3.40136	0.00234558	798986, 796299, 778573, 817791, 800161, 794878, 783768, 792698, 798323, 813466	263	142	12983	3.47641	0.620864	0.0380516	3.23716
GOTERM_MF_FAT	GO:0004157~dihydropyrimidinase activity	3	1.02041	0.00236979	792154, 796443, 822558	263	4	12983	37.0238	0.624646	0.0369865	3.27006
PIR_SUPERFAMILY	PIRSF002259:collagen VI	3	1.02041	0.00238466	779750, 781978, 797879	212	3	7396	34.8868	0.320757	0.0537549	2.84767
PIR_SUPERFAMILY	PIRSF002479:thrombospondin 3	3	1.02041	0.00238466	807878, 786214, 777851	212	3	7396	34.8868	0.320757	0.0537549	2.84767
PIR_SUPERFAMILY	PIRSF002490:class I small leucine-rich proteoglycan, decorin/asporin/byglycan types	3	1.02041	0.00238466	806598, 825557, 812198	212	3	7396	34.8868	0.320757	0.0537549	2.84767
PIR_SUPERFAMILY	PIRSF002490:SLRP_I	3	1.02041	0.00238466	806598, 825557, 812198	212	3	7396	34.8868	0.320757	0.0537549	2.84767
BIOCARTA	h_ecmPathway:Erk and PI-3 Kinase Are Necessary for Collagen Binding in Corneal Epithelia	5	1.70068	0.00238599	818576, 789529, 795620, 813804, 775114	40	22	1437	8.16477	0.229244	0.122073	2.65845
GOTERM_CC_FAT	GO:0030485~smooth muscle contractile fiber	3	1.02041	0.00244387	796999, 778573, 777533	263	4	12782	36.4506	0.548523	0.0143547	3.25546
UP_SEQ_FEATURE	domain:VWFC	4	1.36054	0.0024532	816398, 809884, 817654, 808600	294	18	19113	14.4467	0.974387	0.0799137	3.99639
GOTERM_CC_FAT	GO:0015934~large ribosomal subunit	7	2.38095	0.00245653	782492, 810885, 786754, 810988, 800698, 819005, 776035	263	67	12782	5.07769	0.550381	0.0141728	3.27207
INTERPRO	IPR011992:EF-Hand type	12	4.08163	0.00247474	822883, 783393, 798986, 803228, 826596, 808953, 798170, 800161, 786006, 802285, 813931, 798323	285	236	16659	2.97217	0.735677	0.0335421	3.53979
UP_SEQ_FEATURE	glycosylation site:N-linked (GlcNAc...)	85	28.9116	0.00249784	805802, 800376, 776869, 799381, 777678, 806598, 825557, 784168, 807675, 798126, 801761, 791119, 797879, 794781, 812198, 823268, 779750, 786214, 788821, 825978, 773991, 816489, 783918, 782887, 783982, 823065, 787680, 805905, 823916, 811323, 800485, 800291, 818486, 826674, 809884, 815710, 817803, 814755, 810689, 821332, 786493, 812509, 787908, 815022, 819745, 824859, 803644, 779485, 783777, 777851,…	294	4129	19113	1.33831	0.976042	0.079576	4.06771
GOTERM_MF_FAT	GO:0043498~cell surface binding	5	1.70068	0.00258746	786696, 816489, 783918, 817654, 820161	263	29	12983	8.51121	0.656993	0.0388548	3.56538
GOTERM_BP_FAT	GO:0001944~vasculature development	13	4.42177	0.00266849	796863, 819745, 794878, 820867, 820161, 787053, 825557, 777598, 798126, 781103, 826696, 817654, 808600	253	251	13528	2.76938	0.988678	0.062009	4.39988
GOTERM_BP_FAT	GO:0030705~cytoskeleton-dependent intracellular transport	6	2.04082	0.00274445	798986, 800161, 794878, 783768, 792698, 807772	253	52	13528	6.16966	0.990036	0.0628503	4.52241
INTERPRO	IPR010916:TonB box, conserved site	4	1.36054	0.00279245	799226, 800760, 805620, 800083	285	17	16659	13.7536	0.777236	0.0368451	3.98567
INTERPRO	IPR016060:Complement control module	6	2.04082	0.00282296	800485, 802704, 800291, 783918, 783777, 825435	285	57	16659	6.15291	0.780866	0.036349	4.02838
GOTERM_BP_FAT	GO:0010038~response to metal ion	9	3.06122	0.00285164	814112, 772506, 787776, 777044, 815387, 816489, 817654, 787641, 775114	253	129	13528	3.73049	0.991679	0.0643505	4.69508
SP_PIR_KEYWORDS	basement membrane	5	1.70068	0.00285173	787053, 825565, 825978, 806449, 819523	294	39	19235	8.38784	0.701207	0.0159777	3.93613
GOTERM_BP_FAT	GO:0032989~cellular component morphogenesis	17	5.78231	0.00319624	803844, 800698, 778573, 826596, 798170, 773991, 794878, 783768, 782887, 800959, 777598, 794115, 800485, 777044, 800291, 813466, 819523	253	397	13528	2.28966	0.99534	0.0709043	5.24819
GOTERM_BP_FAT	GO:0008360~regulation of cell shape	6	2.04082	0.00324063	796863, 800291, 794878, 783768, 792407, 798403	253	54	13528	5.94115	0.995675	0.0709186	5.31922
SP_PIR_KEYWORDS	hereditary hemolytic anemia	4	1.36054	0.00329125	797595, 780509, 793730, 792407	294	20	19235	13.085	0.752042	0.0181813	4.52983
SP_PIR_KEYWORDS	erythrocyte	4	1.36054	0.00329125	820694, 780509, 794371, 793730	294	20	19235	13.085	0.752042	0.0181813	4.52983
SP_PIR_KEYWORDS	angiogenesis	6	2.04082	0.00331941	825565, 798126, 800291, 779485, 826696, 784099	294	66	19235	5.94774	0.754988	0.0180997	4.56775
UP_SEQ_FEATURE	site:Not glycated	3	1.02041	0.00337299	820694, 780509, 803627	294	6	19113	32.5051	0.993533	0.103796	5.45572
UP_SEQ_FEATURE	domain:EGF-like 17; calcium-binding	3	1.02041	0.00337299	803644, 814755, 786493	294	6	19113	32.5051	0.993533	0.103796	5.45572
UP_SEQ_FEATURE	domain:EGF-like 19; calcium-binding	3	1.02041	0.00337299	803644, 814755, 786493	294	6	19113	32.5051	0.993533	0.103796	5.45572
UP_SEQ_FEATURE	domain:EGF-like 20; calcium-binding	3	1.02041	0.00337299	803644, 814755, 786493	294	6	19113	32.5051	0.993533	0.103796	5.45572
GOTERM_MF_FAT	GO:0048306~calcium-dependent protein binding	5	1.70068	0.0037366	783393, 814112, 826596, 772506, 798403	263	32	12983	7.71328	0.786924	0.0537213	5.11067
INTERPRO	IPR018249:EF-HAND 2	11	3.7415	0.00390262	822883, 783393, 798986, 803228, 826596, 808953, 800161, 786006, 802285, 813931, 798323	285	215	16659	2.9906	0.87752	0.0487662	5.52872
GOTERM_BP_FAT	GO:0030155~regulation of cell adhesion	9	3.06122	0.00412038	796863, 819745, 780448, 817654, 803900, 808600, 820161, 775114, 791271	253	137	13528	3.51265	0.999016	0.0881886	6.71664
INTERPRO	IPR014837:EF-hand, Ca insensitive	3	1.02041	0.0041519	803228, 808953, 786006	285	6	16659	29.2263	0.892924	0.0506317	5.87201
INTERPRO	IPR010600:Inter-alpha-trypsin inhibitor heavy chain, C-terminal	3	1.02041	0.0041519	787680, 780119, 805620	285	6	16659	29.2263	0.892924	0.0506317	5.87201
PIR_SUPERFAMILY	PIRSF002359:annexin I	4	1.36054	0.00416247	812139, 787053, 817614, 786439	212	12	7396	11.6289	0.491214	0.080997	4.92205
GOTERM_BP_FAT	GO:0003012~muscle system process	10	3.40136	0.00425016	796999, 798986, 778573, 797564, 795592, 800161, 791119, 792407, 800959, 777533	253	168	13528	3.18276	0.999209	0.0897018	6.92114
INTERPRO	IPR004000:Actin/actin-like	5	1.70068	0.00425437	796999, 777044, 797358, 800959, 777533	285	39	16659	7.49393	0.89868	0.0507029	6.01279
BIOCARTA	h_ucalpainPathway:uCalpain and friends in Cell spread	4	1.36054	0.0043821	789529, 803228, 795620, 800959	40	13	1437	11.0538	0.380411	0.147487	4.83284
UP_SEQ_FEATURE	domain:NTR	4	1.36054	0.0044251	794018, 826419, 777606, 776869	294	22	19113	11.82	0.998662	0.131324	7.0994
KEGG_PATHWAY	hsa04670:Leukocyte transendothelial migration	10	3.40136	0.00448356	799778, 803992, 798126, 795620, 808953, 782112, 777044, 786006, 813804, 798323	139	118	5085	3.10023	0.373332	0.0506014	4.90033
SP_PIR_KEYWORDS	nucleosome	3	1.02041	0.00461688	799393, 821975, 784865	294	7	19235	28.0394	0.858783	0.0247834	6.29986
INTERPRO	IPR001007:von Willebrand factor, type C	5	1.70068	0.00466473	816398, 809884, 815710, 817654, 808600	285	40	16659	7.30658	0.918798	0.0542679	6.57458
UP_SEQ_FEATURE	domain:TB 2	3	1.02041	0.00467449	803644, 814755, 786493	294	7	19113	27.8615	0.99908	0.135531	7.48507
UP_SEQ_FEATURE	domain:TB 4	3	1.02041	0.00467449	803644, 814755, 786493	294	7	19113	27.8615	0.99908	0.135531	7.48507
UP_SEQ_FEATURE	domain:TB 3	3	1.02041	0.00467449	803644, 814755, 786493	294	7	19113	27.8615	0.99908	0.135531	7.48507
UP_SEQ_FEATURE	domain:EGF-like 18; calcium-binding	3	1.02041	0.00467449	803644, 814755, 786493	294	7	19113	27.8615	0.99908	0.135531	7.48507
UP_SEQ_FEATURE	domain:TB 1	3	1.02041	0.00467449	803644, 814755, 786493	294	7	19113	27.8615	0.99908	0.135531	7.48507
PIR_SUPERFAMILY	PIRSF002328:myosin heavy chain	3	1.02041	0.00467965	778573, 794878, 783768	212	4	7396	26.1651	0.532279	0.0809653	5.51782
UP_SEQ_FEATURE	repeat:LRR 9	8	2.72109	0.00484197	806598, 825557, 812198, 800376, 807675, 779124, 817803, 797879	294	135	19113	3.85246	0.999284	0.137389	7.74321
UP_SEQ_FEATURE	domain:Fibronectin type-III 5	5	1.70068	0.0049193	805802, 800291, 821332, 782887, 812509	294	45	19113	7.22336	0.999362	0.136839	7.86218
GOTERM_BP_FAT	GO:0043277~apoptotic cell clearance	3	1.02041	0.00493448	826073, 817654, 820867	253	6	13528	26.7352	0.99975	0.102135	7.99247
GOTERM_BP_FAT	GO:0051918~negative regulation of fibrinolysis	3	1.02041	0.00493448	799381, 783918, 817654	253	6	13528	26.7352	0.99975	0.102135	7.99247
UP_SEQ_FEATURE	domain:EGF-like 8; calcium-binding	4	1.36054	0.00503176	809878, 803644, 814755, 786493	294	23	19113	11.3061	0.999461	0.137202	8.03493
UP_SEQ_FEATURE	region of interest:Triple-helical region	4	1.36054	0.00503176	779750, 781978, 797879, 808600	294	23	19113	11.3061	0.999461	0.137202	8.03493
INTERPRO	IPR002017:Spectrin repeat	4	1.36054	0.00519387	803228, 808953, 798170, 786006	285	21	16659	11.1338	0.938969	0.05898	7.2944
COG_ONTOLOGY	Cytoskeleton	4	1.36054	0.00519723	822883, 817791, 813931, 813466	24	31	1950	10.4839	0.0557069	0.0557069	3.19393
GOTERM_BP_FAT	GO:0016477~cell migration	13	4.42177	0.00567253	799778, 799307, 819745, 794878, 783768, 777851, 813804, 782887, 820161, 794115, 800485, 800291, 817654	253	276	13528	2.51853	0.999928	0.115123	9.13492
INTERPRO	IPR002212:Matrix fibril-associated	3	1.02041	0.00574742	803644, 814755, 786493	285	7	16659	25.0511	0.954737	0.0637351	8.04188
INTERPRO	IPR006821:Intermediate filament, DNA-binding region	3	1.02041	0.00574742	801968, 795592, 807772	285	7	16659	25.0511	0.954737	0.0637351	8.04188
INTERPRO	IPR013694:Vault protein inter-alpha-trypsin	3	1.02041	0.00574742	787680, 780119, 805620	285	7	16659	25.0511	0.954737	0.0637351	8.04188
UP_SEQ_FEATURE	repeat:LRR 7	9	3.06122	0.00608093	806598, 825557, 812198, 800376, 807675, 779124, 817803, 802943, 797879	294	177	19113	3.3056	0.999888	0.16055	9.63198
SP_PIR_KEYWORDS	oxygen carrier	3	1.02041	0.00609413	820694, 780509, 794371	294	8	19235	24.5344	0.924657	0.0322006	8.23643
SP_PIR_KEYWORDS	bone	3	1.02041	0.00609413	814112, 781103, 808600	294	8	19235	24.5344	0.924657	0.0322006	8.23643
UP_SEQ_FEATURE	glycosylation site:N-linked (Glc) (glycation)	3	1.02041	0.00616978	820694, 780509, 803627	294	8	19113	24.3788	0.999902	0.159891	9.76603
UP_SEQ_FEATURE	domain:Link 2	3	1.02041	0.00616978	800485, 826674, 802704	294	8	19113	24.3788	0.999902	0.159891	9.76603
UP_SEQ_FEATURE	domain:Fibronectin type-III 14	3	1.02041	0.00616978	805802, 800291, 812509	294	8	19113	24.3788	0.999902	0.159891	9.76603
UP_SEQ_FEATURE	domain:Link 1	3	1.02041	0.00616978	800485, 826674, 802704	294	8	19113	24.3788	0.999902	0.159891	9.76603
UP_SEQ_FEATURE	domain:Fibronectin type-III 15	3	1.02041	0.00616978	805802, 800291, 812509	294	8	19113	24.3788	0.999902	0.159891	9.76603
GOTERM_MF_FAT	GO:0043531~ADP binding	4	1.36054	0.00619734	786696, 794878, 783768, 800959	263	19	12983	10.3926	0.92327	0.0847274	8.34268
SP_PIR_KEYWORDS	amyloid	4	1.36054	0.00627821	799441, 803900, 775114, 784099	294	25	19235	10.468	0.930335	0.0327523	8.47512
UP_SEQ_FEATURE	binding site:Substrate	12	4.08163	0.00634132	797595, 796130, 788559, 783039, 798739, 803974, 820868, 795001, 794884, 793730, 808766, 792407	294	297	19113	2.62667	0.999925	0.161186	10.0243
SP_PIR_KEYWORDS	membrane protein	6	2.04082	0.00641226	781196, 799778, 783908, 825203, 804890, 787641	294	77	19235	5.09807	0.934199	0.033036	8.64857
SP_PIR_KEYWORDS	keratin	8	2.72109	0.00662155	815755, 820640, 777061, 808880, 799307, 796258, 787776, 783234	294	144	19235	3.63473	0.939809	0.0336905	8.91879
GOTERM_BP_FAT	GO:0051235~maintenance of location	6	2.04082	0.00672519	789529, 778146, 798170, 797325, 786593, 803627	253	64	13528	5.01285	0.999988	0.133457	10.7413
INTERPRO	IPR001134:Netrin domain	4	1.36054	0.00674479	794018, 826419, 777606, 776869	285	23	16659	10.1657	0.973596	0.0729178	9.37452
INTERPRO	IPR014716:Fibrinogen, alpha/beta/gamma chain, C-terminal globular, subdomain 1	4	1.36054	0.00674479	805802, 823065, 816489, 782887	285	23	16659	10.1657	0.973596	0.0729178	9.37452
GOTERM_BP_FAT	GO:0014706~striated muscle tissue development	8	2.72109	0.00685358	805802, 798986, 825565, 778573, 798170, 800161, 783768, 800959	253	119	13528	3.59465	0.99999	0.134253	10.9354
INTERPRO	IPR018248:EF hand	8	2.72109	0.00692729	822883, 783393, 803228, 808953, 800161, 786006, 813931, 798323	285	130	16659	3.59709	0.976077	0.0733521	9.6164
GOTERM_BP_FAT	GO:0032507~maintenance of protein location in cell	5	1.70068	0.00693409	789529, 778146, 798170, 797325, 786593	253	41	13528	6.52078	0.999991	0.134165	11.0569
INTERPRO	IPR000372:Leucine-rich repeat, cysteine-rich flanking region, N-terminal	7	2.38095	0.0069528	806598, 825557, 812198, 800376, 779124, 817803, 802943	285	99	16659	4.13301	0.976404	0.0721951	9.65017
GOTERM_BP_FAT	GO:0000902~cell morphogenesis	15	5.10204	0.00697418	803844, 800698, 826596, 798170, 773991, 783768, 794878, 782887, 777598, 794115, 800485, 777044, 800291, 813466, 819523	253	356	13528	2.25296	0.999992	0.133359	11.1173
SP_PIR_KEYWORDS	Serine protease inhibitor	6	2.04082	0.00752089	787680, 815387, 780119, 797879, 805620, 787908	294	80	19235	4.90689	0.958966	0.0377435	10.0715
GOTERM_BP_FAT	GO:0006956~complement activation	5	1.70068	0.00755405	794018, 777061, 814230, 773991, 789994	253	42	13528	6.36552	0.999997	0.142048	11.9873
SMART	SM00268:ACTIN	5	1.70068	0.00757688	796999, 777044, 797358, 800959, 777533	184	39	9079	6.32595	0.616464	0.0767546	8.43118
INTERPRO	IPR001557:L-lactate/malate dehydrogenase	3	1.02041	0.00757734	796130, 795001, 794884	285	8	16659	21.9197	0.983169	0.0769656	10.4731
INTERPRO	IPR001236:Lactate/malate dehydrogenase	3	1.02041	0.00757734	796130, 795001, 794884	285	8	16659	21.9197	0.983169	0.0769656	10.4731
PIR_SUPERFAMILY	PIRSF005438:class II small leucine-rich proteoglycan	3	1.02041	0.00765312	800376, 779124, 817803	212	5	7396	20.9321	0.711936	0.117024	8.87725
SP_PIR_KEYWORDS	ATP biosynthesis	3	1.02041	0.00775686	786696, 793730, 820161	294	9	19235	21.8084	0.962893	0.0384547	10.3716
GOTERM_BP_FAT	GO:0051604~protein maturation	8	2.72109	0.00782183	794018, 777061, 814230, 773991, 783918, 800499, 813466, 789994	253	122	13528	3.50625	0.999998	0.1451	12.3864
UP_SEQ_FEATURE	glycosylation site:O-linked (Gal...)	3	1.02041	0.00785266	821332, 797879, 808600	294	9	19113	21.6701	0.999992	0.19254	12.2699
GOTERM_MF_FAT	GO:0017166~vinculin binding	3	1.02041	0.00796801	789529, 795620, 808953	263	7	12983	21.1564	0.963263	0.104284	10.6048
PIR_SUPERFAMILY	PIRSF002048:histone H2A	4	1.36054	0.00808233	775719, 821106, 820180, 812936	212	15	7396	9.30314	0.731433	0.112649	9.35302
UP_SEQ_FEATURE	repeat:LRR 8	8	2.72109	0.00819569	806598, 825557, 812198, 800376, 807675, 779124, 817803, 797879	294	149	19113	3.49048	0.999995	0.196884	12.7722
GOTERM_BP_FAT	GO:0002541~activation of plasma proteins involved in acute inflammatory response	5	1.70068	0.00820943	794018, 777061, 814230, 773991, 789994	253	43	13528	6.21748	0.999999	0.150099	12.9609
GOTERM_CC_FAT	GO:0005577~fibrinogen complex	3	1.02041	0.00821191	800291, 816489, 817654	263	7	12782	20.8289	0.931429	0.0459275	10.5538
SMART	SM00214:VWC	5	1.70068	0.0082888	816398, 809884, 815710, 817654, 808600	184	40	9079	6.1678	0.649622	0.0775042	9.189
GOTERM_BP_FAT	GO:0010033~response to organic substance	24	8.16327	0.00839431	806834, 823976, 817146, 819745, 809626, 781978, 815387, 800499, 816432, 775114, 800959, 818576, 794115, 814112, 797564, 801761, 780030, 821973, 826255, 817654, 808600, 787908, 787641, 784099	253	721	13528	1.77987	0.999999	0.15158	13.2337
GOTERM_BP_FAT	GO:0030048~actin filament-based movement	4	1.36054	0.008588	798986, 800161, 794878, 783768	253	23	13528	9.29919	0.999999	0.153171	13.5187
GOTERM_BP_FAT	GO:0007044~cell-substrate junction assembly	4	1.36054	0.008588	789529, 808953, 800291, 786006	253	23	13528	9.29919	0.999999	0.153171	13.5187
GOTERM_BP_FAT	GO:0030195~negative regulation of blood coagulation	4	1.36054	0.008588	794781, 787053, 777061, 783918	253	23	13528	9.29919	0.999999	0.153171	13.5187
GOTERM_BP_FAT	GO:0060537~muscle tissue development	8	2.72109	0.00888759	805802, 798986, 825565, 778573, 798170, 800161, 783768, 800959	253	125	13528	3.4221	1	0.156442	13.9577
KEGG_PATHWAY	hsa04350:TGF-beta signaling pathway	8	2.72109	0.0089297	818576, 806598, 807878, 786214, 809884, 813804, 777851, 817654	139	87	5085	3.36393	0.606573	0.0890671	9.54284
GOTERM_BP_FAT	GO:0007016~cytoskeletal anchoring at plasma membrane	3	1.02041	0.00898695	789529, 778146, 798170	253	8	13528	20.0514	1	0.156423	14.1029
GOTERM_BP_FAT	GO:0030030~cell projection organization	15	5.10204	0.00917253	803844, 800698, 819745, 798170, 773991, 783768, 794878, 777851, 813804, 782887, 800485, 777044, 791119, 813466, 819523	253	368	13528	2.1795	1	0.157771	14.3733
INTERPRO	IPR015955:Lactate dehydrogenase/glycoside hydrolase, family 4, C-terminal	3	1.02041	0.00963326	796130, 795001, 794884	285	9	16659	19.4842	0.994473	0.0951302	13.1332
INTERPRO	IPR017878:TGF-beta binding	3	1.02041	0.00963326	803644, 814755, 786493	285	9	16659	19.4842	0.994473	0.0951302	13.1332
UP_SEQ_FEATURE	domain:Fibronectin type-III 11	3	1.02041	0.00971705	805802, 800291, 812509	294	10	19113	19.5031	1	0.225542	14.9675
UP_SEQ_FEATURE	domain:Fibronectin type-III 13	3	1.02041	0.00971705	805802, 800291, 812509	294	10	19113	19.5031	1	0.225542	14.9675
UP_SEQ_FEATURE	domain:Fibronectin type-III 10	3	1.02041	0.00971705	805802, 800291, 812509	294	10	19113	19.5031	1	0.225542	14.9675
UP_SEQ_FEATURE	domain:VIT	3	1.02041	0.00971705	787680, 780119, 805620	294	10	19113	19.5031	1	0.225542	14.9675
GOTERM_BP_FAT	GO:0006986~response to unfolded protein	6	2.04082	0.0103446	806834, 823976, 809626, 821973, 800499, 816432	253	71	13528	4.51862	1	0.174388	16.0632
SP_PIR_KEYWORDS	sushi	5	1.70068	0.0104133	800485, 802704, 783918, 783777, 825435	294	56	19235	5.84153	0.988061	0.0507597	13.6874
GOTERM_CC_FAT	GO:0005938~cell cortex	9	3.06122	0.0104141	794115, 803228, 796257, 778146, 777044, 786593, 816489, 794878, 783768	263	146	12782	2.99594	0.966705	0.0569737	13.2032
GOTERM_MF_FAT	GO:0030898~actin-dependent ATPase activity	3	1.02041	0.0104833	800161, 794878, 783768	263	8	12983	18.5119	0.987125	0.130991	13.7291
GOTERM_MF_FAT	GO:0016812~hydrolase activity, acting on carbon-nitrogen (but not peptide) bonds, in cyclic amides	3	1.02041	0.0104833	792154, 796443, 822558	263	8	12983	18.5119	0.987125	0.130991	13.7291
GOTERM_BP_FAT	GO:0006952~defense response	21	7.14286	0.0110627	799441, 790814, 794781, 777061, 798739, 817614, 815387, 773991, 820197, 789994, 791999, 800083, 801203, 794018, 805230, 801761, 800291, 780030, 814230, 817654, 787908	253	615	13528	1.82582	1	0.183539	17.0828
UP_SEQ_FEATURE	compositionally biased region:Cys-rich	8	2.72109	0.0111047	806598, 825557, 812198, 800376, 779124, 817803, 802943, 786493	294	158	19113	3.29166	1	0.249681	16.9246
INTERPRO	IPR002048:Calcium-binding EF-hand	8	2.72109	0.0113914	822883, 798986, 803228, 808953, 800161, 786006, 813931, 798323	285	143	16659	3.27008	0.997871	0.109597	15.3494
GOTERM_BP_FAT	GO:0030212~hyaluronan metabolic process	3	1.02041	0.0114136	787680, 780119, 805620	253	9	13528	17.8235	1	0.186977	17.5768
GOTERM_BP_FAT	GO:0051917~regulation of fibrinolysis	3	1.02041	0.0114136	799381, 783918, 817654	253	9	13528	17.8235	1	0.186977	17.5768
SP_PIR_KEYWORDS	glycation	3	1.02041	0.0116151	820694, 780509, 803627	294	11	19235	17.8432	0.992859	0.0558446	15.1497
SP_PIR_KEYWORDS	blood	3	1.02041	0.0116151	820694, 780509, 794371	294	11	19235	17.8432	0.992859	0.0558446	15.1497
UP_SEQ_FEATURE	domain:EGF-like 16; calcium-binding	3	1.02041	0.011757	803644, 814755, 786493	294	11	19113	17.7301	1	0.258496	17.8298
UP_SEQ_FEATURE	domain:EGF-like 13; calcium-binding	3	1.02041	0.011757	803644, 814755, 786493	294	11	19113	17.7301	1	0.258496	17.8298
GOTERM_BP_FAT	GO:0006979~response to oxidative stress	9	3.06122	0.0117616	801203, 813997, 823065, 777061, 793942, 797564, 795620, 773991, 808600	253	164	13528	2.93435	1	0.190287	18.0641
BIOCARTA	h_metPathway:Signaling of Hepatocyte Growth Factor Receptor	5	1.70068	0.0119586	818576, 803992, 796863, 795620, 800959	40	34	1437	5.28309	0.730541	0.279518	12.6892
GOTERM_BP_FAT	GO:0045185~maintenance of protein location	5	1.70068	0.0120439	789529, 778146, 798170, 797325, 786593	253	48	13528	5.56983	1	0.192569	18.4574
GOTERM_BP_FAT	GO:0006909~phagocytosis	5	1.70068	0.0120439	826073, 773825, 817654, 820867, 784099	253	48	13528	5.56983	1	0.192569	18.4574
INTERPRO	IPR018247:EF-HAND 1	10	3.40136	0.0122915	822883, 783393, 807878, 803228, 826596, 808953, 783535, 802285, 813931, 798323	285	217	16659	2.69367	0.998695	0.115727	16.4635
BIOCARTA	h_HivnefPathway:HIV-I Nef: negative effector of Fas and TNF	6	2.04082	0.012496	796863, 803228, 794151, 783908, 825203, 775114	40	53	1437	4.06698	0.746056	0.239766	13.2234
GOTERM_CC_FAT	GO:0001725~stress fiber	4	1.36054	0.0125351	778573, 794878, 783768, 800959	263	24	12782	8.10013	0.983422	0.0671266	15.686
GOTERM_BP_FAT	GO:0002252~immune effector process	8	2.72109	0.0127241	794018, 801203, 777061, 814230, 773991, 789994, 791999, 800083	253	134	13528	3.19226	1	0.200445	19.3976
UP_SEQ_FEATURE	domain:Fibrinogen C-terminal	4	1.36054	0.0127366	805802, 823065, 816489, 782887	294	32	19113	8.12628	1	0.272943	19.1718
GOTERM_BP_FAT	GO:0032535~regulation of cellular component size	12	4.08163	0.0128218	796863, 794115, 803228, 810988, 783039, 797564, 807772, 812449, 782887, 800959, 775114, 819523	253	271	13528	2.36769	1	0.19997	19.5319
GOTERM_BP_FAT	GO:0000302~response to reactive oxygen species	6	2.04082	0.0129202	801203, 813997, 793942, 797564, 795620, 808600	253	75	13528	4.27763	1	0.199513	19.6668
GOTERM_BP_FAT	GO:0007265~Ras protein signal transduction	7	2.38095	0.0136918	818576, 794115, 819745, 797325, 781103, 826255, 813804	253	105	13528	3.56469	1	0.208269	20.7177
SP_PIR_KEYWORDS	oxygen transport	3	1.02041	0.0137991	820694, 780509, 794371	294	12	19235	16.3563	0.997199	0.0653278	17.7484
UP_SEQ_FEATURE	domain:EGF-like 4; calcium-binding	4	1.36054	0.0138543	809878, 803644, 814755, 806449	294	33	19113	7.88002	1	0.289105	20.6779
UP_SEQ_FEATURE	metal ion-binding site:Iron (heme distal ligand)	3	1.02041	0.0139669	820694, 780509, 794371	294	12	19113	16.2526	1	0.287143	20.8281
UP_SEQ_FEATURE	domain:EGF-like 15; calcium-binding	3	1.02041	0.0139669	803644, 814755, 786493	294	12	19113	16.2526	1	0.287143	20.8281
UP_SEQ_FEATURE	domain:EGF-like 14; calcium-binding	3	1.02041	0.0139669	803644, 814755, 786493	294	12	19113	16.2526	1	0.287143	20.8281
GOTERM_BP_FAT	GO:0042255~ribosome assembly	3	1.02041	0.014093	810988, 800698, 817032	253	10	13528	16.0411	1	0.211814	21.2591
SMART	SM00013:LRRNT	7	2.38095	0.0147589	806598, 825557, 812198, 800376, 779124, 817803, 802943	184	99	9079	3.48886	0.846412	0.125253	15.8182
GOTERM_BP_FAT	GO:0045087~innate immune response	8	2.72109	0.0147642	794018, 801203, 777061, 798739, 814230, 773991, 789994, 800083	253	138	13528	3.09973	1	0.218838	22.157
GOTERM_BP_FAT	GO:0010811~positive regulation of cell-substrate adhesion	4	1.36054	0.01484	819745, 780448, 817654, 791271	253	28	13528	7.63862	1	0.217933	22.2576
UP_SEQ_FEATURE	domain:Fibronectin type-III 4	5	1.70068	0.0150522	805802, 800291, 821332, 782887, 812509	294	62	19113	5.24276	1	0.301755	22.2628
INTERPRO	IPR000436:Sushi/SCR/CCP	5	1.70068	0.0151755	800485, 802704, 783918, 783777, 825435	285	56	16659	5.21898	0.999729	0.138693	19.942
OMIM_DISEASE	A genome-wide association study of breast and prostate cancer in the NHLBI's Framingham Heart Study	3	1.02041	0.0152123	826674, 814755, 808600	105	7	3671	14.9837	0.983309	0.870807	18.2252
GOTERM_BP_FAT	GO:0006959~humoral immune response	6	2.04082	0.0158979	794018, 825730, 777061, 814230, 773991, 789994	253	79	13528	4.06104	1	0.229659	23.6516
UP_SEQ_FEATURE	repeat:LRR 6	9	3.06122	0.0159871	806598, 825557, 812198, 800376, 807675, 779124, 817803, 802943, 797879	294	210	19113	2.78615	1	0.313198	23.4789
GOTERM_BP_FAT	GO:0000904~cell morphogenesis involved in differentiation	11	3.7415	0.0162394	777598, 800485, 803844, 826596, 800698, 777044, 800291, 794878, 783768, 782887, 819523	253	244	13528	2.41055	1	0.232034	24.0965
UP_SEQ_FEATURE	domain:Myosin head-like	4	1.36054	0.016252	796299, 778573, 794878, 783768	294	35	19113	7.42974	1	0.313473	23.8203
UP_SEQ_FEATURE	domain:EGF-like 10; calcium-binding	3	1.02041	0.0163408	803644, 814755, 786493	294	13	19113	15.0024	1	0.310958	23.9344
KEGG_PATHWAY	hsa05412:Arrhythmogenic right ventricular cardiomyopathy (ARVC)	7	2.38095	0.0165351	808953, 795592, 798170, 777044, 783908, 786006, 820867	139	76	5085	3.36946	0.823429	0.145842	17.0083
INTERPRO	IPR002181:Fibrinogen, alpha/beta/gamma chain, C-terminal globular	4	1.36054	0.0168836	805802, 823065, 816489, 782887	285	32	16659	7.30658	0.999893	0.15065	21.9381
GOTERM_BP_FAT	GO:0007568~aging	7	2.38095	0.0168889	800376, 788559, 810988, 797564, 826073, 787641, 775114	253	110	13528	3.40266	1	0.238179	24.936
GOTERM_BP_FAT	GO:0042274~ribosomal small subunit biogenesis	3	1.02041	0.0170152	810988, 790706, 817032	253	11	13528	14.5828	1	0.237772	25.0982
GOTERM_BP_FAT	GO:0010812~negative regulation of cell-substrate adhesion	3	1.02041	0.0170152	796863, 817654, 808600	253	11	13528	14.5828	1	0.237772	25.0982
GOTERM_BP_FAT	GO:0006929~substrate-bound cell migration	3	1.02041	0.0170152	783768, 777851, 820161	253	11	13528	14.5828	1	0.237772	25.0982
INTERPRO	IPR000971:Globin, subset	3	1.02041	0.0170762	820694, 780509, 794371	285	12	16659	14.6132	0.999904	0.149784	22.1602
INTERPRO	IPR012292:Globin	3	1.02041	0.0170762	820694, 780509, 794371	285	12	16659	14.6132	0.999904	0.149784	22.1602
GOTERM_CC_FAT	GO:0042641~actomyosin	4	1.36054	0.0173194	778573, 794878, 783768, 800959	263	27	12782	7.20011	0.99658	0.0902952	21.0468
UP_SEQ_FEATURE	domain:TSP type-1 3	4	1.36054	0.0175326	814230, 809884, 817654, 806449	294	36	19113	7.22336	1	0.325572	25.4503
GOTERM_BP_FAT	GO:0034614~cellular response to reactive oxygen species	4	1.36054	0.0178987	801203, 813997, 793942, 795620	253	30	13528	7.12938	1	0.246529	26.2238
GOTERM_MF_FAT	GO:0032403~protein complex binding	10	3.40136	0.0181101	777606, 808953, 797325, 786006, 789112, 817654, 803900, 782887, 791999, 784099	263	196	12983	2.51862	0.999473	0.210121	22.5937
GOTERM_BP_FAT	GO:0016485~protein processing	7	2.38095	0.0183006	794018, 777061, 814230, 773991, 783918, 813466, 789994	253	112	13528	3.3419	1	0.249338	26.7306
UP_SEQ_FEATURE	domain:Sushi	3	1.02041	0.0188734	800485, 802704, 783777	294	14	19113	13.9308	1	0.341679	27.1219
UP_SEQ_FEATURE	domain:EGF-like 11; calcium-binding	3	1.02041	0.0188734	803644, 814755, 786493	294	14	19113	13.9308	1	0.341679	27.1219
GOTERM_BP_FAT	GO:0030203~glycosaminoglycan metabolic process	5	1.70068	0.0190926	806598, 825557, 787680, 780119, 805620	253	55	13528	4.86094	1	0.256648	27.7196
GOTERM_BP_FAT	GO:0051592~response to calcium ion	5	1.70068	0.0190926	814112, 772506, 777044, 816489, 817654	253	55	13528	4.86094	1	0.256648	27.7196
GOTERM_MF_FAT	GO:0005525~GTP binding	15	5.10204	0.0191263	803992, 790244, 811901, 819791, 800760, 826978, 792713, 783066, 800083, 799226, 789012, 821677, 782112, 802285, 823156	263	372	12983	1.99052	0.999656	0.214698	23.7087
GOTERM_MF_FAT	GO:0042802~identical protein binding	22	7.48299	0.0196546	783393, 788559, 776843, 810988, 826596, 819745, 793942, 786593, 802031, 821730, 794878, 793880, 813804, 782887, 781103, 786006, 813931, 821973, 780448, 817654, 792407, 808600	263	640	12983	1.69692	0.999725	0.214255	24.2826
GOTERM_BP_FAT	GO:0009719~response to endogenous stimulus	15	5.10204	0.0197116	817146, 819745, 815387, 800959, 818576, 814112, 794115, 797564, 801761, 826255, 817654, 808600, 787908, 784099, 787641	253	405	13528	1.98038	1	0.26178	28.484
GOTERM_MF_FAT	GO:0048407~platelet-derived growth factor binding	3	1.02041	0.0197876	779750, 781103, 808600	263	11	12983	13.4632	0.99974	0.210089	24.4264
SP_PIR_KEYWORDS	dwarfism	4	1.36054	0.0199245	807878, 778146, 781103, 808600	294	38	19235	6.88686	0.999799	0.0922082	24.6478
GOTERM_MF_FAT	GO:0019843~rRNA binding	4	1.36054	0.0201605	810885, 798227, 810988, 775001	263	29	12983	6.80897	0.999778	0.208361	24.8283
GOTERM_BP_FAT	GO:0050766~positive regulation of phagocytosis	3	1.02041	0.02017	794018, 801761, 784099	253	12	13528	13.3676	1	0.264972	29.0451
GOTERM_BP_FAT	GO:0042730~fibrinolysis	3	1.02041	0.02017	794781, 787053, 777061	253	12	13528	13.3676	1	0.264972	29.0451
PIR_SUPERFAMILY	PIRSF000102:Lac_mal_DH	3	1.02041	0.0202508	796130, 795001, 794884	212	8	7396	13.0825	0.963641	0.241333	21.9297
PIR_SUPERFAMILY	PIRSF500045:hemoglobin, vertebrate type	3	1.02041	0.0202508	820694, 780509, 794371	212	8	7396	13.0825	0.963641	0.241333	21.9297
GOTERM_BP_FAT	GO:0042542~response to hydrogen peroxide	5	1.70068	0.020269	801203, 813997, 793942, 797564, 808600	253	56	13528	4.77414	1	0.264063	29.1657
GOTERM_BP_FAT	GO:0001936~regulation of endothelial cell proliferation	4	1.36054	0.0212817	786696, 819745, 783918, 817654	253	32	13528	6.68379	1	0.273302	30.3885
UP_SEQ_FEATURE	metal ion-binding site:Iron (heme proximal ligand)	3	1.02041	0.0215593	820694, 780509, 794371	294	15	19113	13.002	1	0.375797	30.3648
GOTERM_MF_FAT	GO:0051015~actin filament binding	5	1.70068	0.0219156	808953, 786593, 813931, 794878, 783768	263	53	12983	4.65708	0.999894	0.21913	26.6933
GOTERM_BP_FAT	GO:0051605~protein maturation by peptide bond cleavage	6	2.04082	0.0221464	794018, 777061, 814230, 773991, 783918, 789994	253	86	13528	3.73049	1	0.280678	31.4169
GOTERM_BP_FAT	GO:0002443~leukocyte mediated immunity	6	2.04082	0.0221464	794018, 801203, 773991, 789994, 791999, 800083	253	86	13528	3.73049	1	0.280678	31.4169
KEGG_PATHWAY	hsa00620:Pyruvate metabolism	5	1.70068	0.022284	820871, 796130, 795001, 794884, 793730	139	40	5085	4.57284	0.904032	0.177422	22.2741
INTERPRO	IPR000538:Link	3	1.02041	0.0230237	800485, 826674, 802704	285	14	16659	12.5256	0.999996	0.193991	28.737
INTERPRO	IPR004009:Myosin, N-terminal, SH3-like	3	1.02041	0.0230237	778573, 794878, 783768	285	14	16659	12.5256	0.999996	0.193991	28.737
GOTERM_MF_FAT	GO:0032561~guanyl ribonucleotide binding	15	5.10204	0.0231742	803992, 790244, 811901, 819791, 800760, 826978, 792713, 783066, 800083, 799226, 789012, 821677, 782112, 802285, 823156	263	382	12983	1.93842	0.999938	0.224953	28.0041
GOTERM_MF_FAT	GO:0019001~guanyl nucleotide binding	15	5.10204	0.0231742	803992, 790244, 811901, 819791, 800760, 826978, 792713, 783066, 800083, 799226, 789012, 821677, 782112, 802285, 823156	263	382	12983	1.93842	0.999938	0.224953	28.0041
GOTERM_MF_FAT	GO:0004859~phospholipase inhibitor activity	3	1.02041	0.0234328	787053, 817614, 786439	263	12	12983	12.3413	0.999944	0.222056	28.2707
GOTERM_BP_FAT	GO:0015671~oxygen transport	3	1.02041	0.0235481	820694, 780509, 794371	253	13	13528	12.3393	1	0.293548	33.0538
SP_PIR_KEYWORDS	protease inhibitor	6	2.04082	0.0239535	787680, 815387, 780119, 797879, 805620, 787908	294	107	19235	3.6687	0.999965	0.108841	28.8885
GOTERM_CC_FAT	GO:0005583~fibrillar collagen	3	1.02041	0.0241249	779124, 781103, 808600	263	12	12782	12.1502	0.999643	0.122001	28.1303
GOTERM_CC_FAT	GO:0043005~neuron projection	14	4.7619	0.0242101	794151, 819745, 826596, 796443, 800760, 783768, 807772, 818576, 792154, 777044, 826073, 822558, 798474, 787641	263	342	12782	1.9895	0.999653	0.120559	28.2151
GOTERM_CC_FAT	GO:0009295~nucleoid	4	1.36054	0.0250738	785721, 783535, 789097, 820161	263	31	12782	6.27107	0.999739	0.122781	29.0697
GOTERM_CC_FAT	GO:0042645~mitochondrial nucleoid	4	1.36054	0.0250738	785721, 783535, 789097, 820161	263	31	12782	6.27107	0.999739	0.122781	29.0697
SMART	SM00054:EFh	8	2.72109	0.0254542	822883, 798986, 803228, 808953, 800161, 786006, 813931, 798323	184	143	9079	2.76041	0.961177	0.194734	25.8138
SMART	SM00032:CCP	5	1.70068	0.0260107	800485, 802704, 783918, 783777, 825435	184	56	9079	4.40557	0.963873	0.187423	26.3029
SMART	SM00186:FBG	4	1.36054	0.0260319	805802, 823065, 816489, 782887	184	32	9079	6.1678	0.963972	0.177575	26.3215
INTERPRO	IPR011489:EMI domain	3	1.02041	0.0262711	805905, 780448, 803900	285	15	16659	11.6905	0.999999	0.215186	32.1058
UP_SEQ_FEATURE	repeat:LRR 5	9	3.06122	0.0264719	806598, 825557, 812198, 800376, 807675, 779124, 817803, 802943, 797879	294	231	19113	2.53287	1	0.43551	35.9482
INTERPRO	IPR001609:Myosin head, motor region	4	1.36054	0.0266581	796299, 778573, 794878, 783768	285	38	16659	6.15291	1	0.214809	32.4973
GOTERM_BP_FAT	GO:0016049~cell growth	5	1.70068	0.026814	810988, 812449, 782887, 800959, 819523	253	61	13528	4.38282	1	0.32493	36.7261
GOTERM_BP_FAT	GO:0042060~wound healing	9	3.06122	0.0270145	794781, 788559, 800291, 815387, 816489, 783768, 783918, 806449, 775114	253	191	13528	2.51955	1	0.324657	36.9453
SP_PIR_KEYWORDS	rrna-binding	3	1.02041	0.0270498	810885, 798227, 775001	294	17	19235	11.5456	0.999991	0.120925	31.9957
SP_PIR_KEYWORDS	pyruvate	3	1.02041	0.0270498	820871, 780509, 793730	294	17	19235	11.5456	0.999991	0.120925	31.9957
GOTERM_MF_FAT	GO:0005543~phospholipid binding	9	3.06122	0.0270619	823085, 812139, 787053, 817614, 772506, 786439, 783918, 798403, 784099	263	177	12983	2.51009	0.999988	0.246679	31.917
KEGG_PATHWAY	hsa05410:Hypertrophic cardiomyopathy (HCM)	7	2.38095	0.0271729	795592, 798170, 777044, 783908, 782130, 790888, 820867	139	85	5085	3.0127	0.943022	0.197795	26.5108
GOTERM_MF_FAT	GO:0005344~oxygen transporter activity	3	1.02041	0.0273296	820694, 780509, 794371	263	13	12983	11.3919	0.999989	0.243557	32.1791
UP_SEQ_FEATURE	domain:EMI	3	1.02041	0.02737	805905, 780448, 803900	294	17	19113	11.4724	1	0.441875	36.9223
GOTERM_CC_FAT	GO:0016363~nuclear matrix	5	1.70068	0.027577	794115, 794151, 783908, 825203, 805997	263	56	12782	4.33935	0.999887	0.132385	31.4939
UP_SEQ_FEATURE	domain:EGF-like 6	4	1.36054	0.0280324	805802, 803644, 814755, 826073	294	43	19113	6.04746	1	0.445224	37.6318
KEGG_PATHWAY	hsa04530:Tight junction	9	3.06122	0.028471	803228, 778573, 808953, 782112, 777044, 786006, 794878, 783768, 798323	139	134	5085	2.45705	0.950409	0.19311	27.5998
SP_PIR_KEYWORDS	ATP	9	3.06122	0.0286009	818576, 806834, 797595, 823976, 817941, 776843, 778573, 813804, 816432	294	236	19235	2.49503	0.999995	0.126184	33.5044
UP_SEQ_FEATURE	nucleotide phosphate-binding region:NAD	5	1.70068	0.0293605	796130, 776704, 785721, 795001, 794884	294	76	19113	4.27699	1	0.456142	39.032
UP_SEQ_FEATURE	domain:TSP type-1 1	4	1.36054	0.0297516	814230, 809884, 817654, 806449	294	44	19113	5.91002	1	0.456085	39.4386
UP_SEQ_FEATURE	domain:TSP type-1 2	4	1.36054	0.0297516	814230, 809884, 817654, 806449	294	44	19113	5.91002	1	0.456085	39.4386
SP_PIR_KEYWORDS	lipid binding	3	1.02041	0.0301298	773991, 783918, 805289	294	18	19235	10.9042	0.999998	0.131217	34.9611
SP_PIR_KEYWORDS	dermatan sulfate	2	0.680272	0.030234	806598, 825557	294	2	19235	65.4252	0.999998	0.130327	35.0593
SP_PIR_KEYWORDS	keratan sulfate	2	0.680272	0.030234	802704, 817803	294	2	19235	65.4252	0.999998	0.130327	35.0593
SP_PIR_KEYWORDS	Mineral balance	2	0.680272	0.030234	801761, 779485	294	2	19235	65.4252	0.999998	0.130327	35.0593
UP_SEQ_FEATURE	domain:Ig-like C2-type 18	2	0.680272	0.0304255	825565, 806449	294	2	19113	65.0102	1	0.459178	40.1333
UP_SEQ_FEATURE	domain:EGF-like 45; calcium-binding	2	0.680272	0.0304255	803644, 814755	294	2	19113	65.0102	1	0.459178	40.1333
UP_SEQ_FEATURE	region of interest:Triple-helical region 7 (COL7)	2	0.680272	0.0304255	777598, 826696	294	2	19113	65.0102	1	0.459178	40.1333
UP_SEQ_FEATURE	domain:Ig-like C2-type 17	2	0.680272	0.0304255	825565, 806449	294	2	19113	65.0102	1	0.459178	40.1333
UP_SEQ_FEATURE	chain:Endostatin	2	0.680272	0.0304255	777598, 826696	294	2	19113	65.0102	1	0.459178	40.1333
UP_SEQ_FEATURE	region of interest:Triple-helical region 9 (COL9)	2	0.680272	0.0304255	777598, 826696	294	2	19113	65.0102	1	0.459178	40.1333
UP_SEQ_FEATURE	domain:Ig-like C2-type 21	2	0.680272	0.0304255	825565, 806449	294	2	19113	65.0102	1	0.459178	40.1333
UP_SEQ_FEATURE	domain:EGF-like 46; calcium-binding	2	0.680272	0.0304255	803644, 814755	294	2	19113	65.0102	1	0.459178	40.1333
UP_SEQ_FEATURE	site:Aspirin-acetylated lysine	2	0.680272	0.0304255	780509, 803627	294	2	19113	65.0102	1	0.459178	40.1333
UP_SEQ_FEATURE	domain:Ig-like C2-type 19	2	0.680272	0.0304255	825565, 806449	294	2	19113	65.0102	1	0.459178	40.1333
UP_SEQ_FEATURE	domain:EGF-like 28; calcium-binding	2	0.680272	0.0304255	803644, 814755	294	2	19113	65.0102	1	0.459178	40.1333
UP_SEQ_FEATURE	domain:Ig-like C2-type 22	2	0.680272	0.0304255	825565, 806449	294	2	19113	65.0102	1	0.459178	40.1333
UP_SEQ_FEATURE	domain:Ig-like C2-type 20	2	0.680272	0.0304255	825565, 806449	294	2	19113	65.0102	1	0.459178	40.1333
UP_SEQ_FEATURE	region of interest:Triple-helical region 8 (COL8)	2	0.680272	0.0304255	777598, 826696	294	2	19113	65.0102	1	0.459178	40.1333
UP_SEQ_FEATURE	domain:EGF-like 47; calcium-binding	2	0.680272	0.0304255	803644, 814755	294	2	19113	65.0102	1	0.459178	40.1333
GOTERM_BP_FAT	GO:0002253~activation of immune response	6	2.04082	0.0310191	794018, 818576, 777061, 814230, 773991, 789994	253	94	13528	3.413	1	0.360981	41.1759
SP_PIR_KEYWORDS	innate immunity	5	1.70068	0.0312586	794018, 798739, 814230, 773991, 789994	294	78	19235	4.19392	0.999999	0.133167	36.0174
SMART	SM00445:LINK	3	1.02041	0.0313629	800485, 826674, 802704	184	14	9079	10.5734	0.981957	0.19993	30.8588
GOTERM_CC_FAT	GO:0005819~spindle	8	2.72109	0.0317481	817047, 810988, 794151, 792154, 772506, 821973, 794878, 783768	263	147	12782	2.64494	0.999972	0.148976	35.3635
GOTERM_BP_FAT	GO:0006022~aminoglycan metabolic process	5	1.70068	0.0328621	806598, 825557, 787680, 780119, 805620	253	65	13528	4.1131	1	0.375552	43.0318
GOTERM_MF_FAT	GO:0008034~lipoprotein binding	4	1.36054	0.0330737	819745, 826073, 817654, 820161	263	35	12983	5.64172	0.999999	0.281597	37.5809
INTERPRO	IPR018933:Netrin module, non-TIMP type	3	1.02041	0.0332779	794018, 826419, 776869	285	17	16659	10.3152	1	0.257654	38.8757
INTERPRO	IPR002928:Myosin tail	3	1.02041	0.0332779	778573, 794878, 783768	285	17	16659	10.3152	1	0.257654	38.8757
GOTERM_BP_FAT	GO:0007266~Rho protein signal transduction	4	1.36054	0.0333804	794115, 819745, 781103, 813804	253	38	13528	5.62846	1	0.377775	43.5437
INTERPRO	IPR010515:Collagenase NC10 and endostatin	2	0.680272	0.0338061	777598, 826696	285	2	16659	58.4526	1	0.257601	39.3596
INTERPRO	IPR016666:TGF beta-induced protein bIGH3/osteoblast-specific factor 2	2	0.680272	0.0338061	805905, 803900	285	2	16659	58.4526	1	0.257601	39.3596
BIOCARTA	h_glycolysisPathway:Glycolysis Pathway	3	1.02041	0.0338293	797595, 783039, 793730	40	11	1437	9.79773	0.976511	0.464846	32.1704
GOTERM_BP_FAT	GO:0051241~negative regulation of multicellular organismal process	8	2.72109	0.0339594	794781, 787053, 777061, 782112, 801761, 786439, 783918, 817654	253	164	13528	2.60831	1	0.380497	44.1105
BIOCARTA	h_agrPathway:Agrin in Postsynaptic Differentiation	4	1.36054	0.0344669	818576, 795620, 798170, 800959	40	27	1437	5.32222	0.978141	0.420834	32.6735
GOTERM_BP_FAT	GO:0060538~skeletal muscle organ development	5	1.70068	0.0344886	805802, 798986, 798170, 800161, 800959	253	66	13528	4.05078	1	0.382728	44.6239
GOTERM_BP_FAT	GO:0007519~skeletal muscle tissue development	5	1.70068	0.0344886	805802, 798986, 798170, 800161, 800959	253	66	13528	4.05078	1	0.382728	44.6239
GOTERM_BP_FAT	GO:0050764~regulation of phagocytosis	3	1.02041	0.034929	794018, 801761, 784099	253	16	13528	10.0257	1	0.384144	45.0477
GOTERM_BP_FAT	GO:0006200~ATP catabolic process	3	1.02041	0.034929	786696, 783982, 820161	253	16	13528	10.0257	1	0.384144	45.0477
GOTERM_MF_FAT	GO:0055102~lipase inhibitor activity	3	1.02041	0.0358324	787053, 817614, 786439	263	15	12983	9.873	1	0.295647	40.0306
GOTERM_BP_FAT	GO:0022604~regulation of cell morphogenesis	7	2.38095	0.0358774	796863, 800291, 794878, 783768, 807772, 792407, 798403	253	131	13528	2.85719	1	0.389899	45.95
GOTERM_CC_FAT	GO:0034399~nuclear periphery	5	1.70068	0.036229	794115, 794151, 783908, 825203, 805997	263	61	12782	3.98367	0.999994	0.166159	39.2943
GOTERM_CC_FAT	GO:0005865~striated muscle thin filament	3	1.02041	0.0368682	782130, 790888, 800959	263	15	12782	9.72015	0.999995	0.166581	39.8366
GOTERM_BP_FAT	GO:0060346~bone trabecula formation	2	0.680272	0.0369104	798126, 808600	253	2	13528	53.4704	1	0.396229	46.917
UP_SEQ_FEATURE	region of interest:Heparin-binding	3	1.02041	0.0371078	809884, 817654, 791271	294	20	19113	9.75153	1	0.524004	46.628
UP_SEQ_FEATURE	domain:IGFBP N-terminal	3	1.02041	0.0371078	816398, 796369, 815710	294	20	19113	9.75153	1	0.524004	46.628
PIR_SUPERFAMILY	PIRSF036518:globin	3	1.02041	0.037607	820694, 780509, 794371	212	11	7396	9.51458	0.99799	0.37978	37.1137
SP_PIR_KEYWORDS	heme	6	2.04082	0.0378407	801203, 820694, 793942, 824859, 780509, 794371	294	121	19235	3.24422	1	0.15782	41.8664
KEGG_PATHWAY	hsa05414:Dilated cardiomyopathy	7	2.38095	0.0380441	795592, 798170, 777044, 783908, 782130, 790888, 820867	139	92	5085	2.78347	0.982293	0.235796	35.1883
KEGG_PATHWAY	hsa04610:Complement and coagulation cascades	6	2.04082	0.0384731	794018, 794781, 815387, 816489, 789994, 787908	139	69	5085	3.18111	0.983096	0.225094	35.5108
UP_SEQ_FEATURE	domain:Fibronectin type-III 3	5	1.70068	0.0387484	805802, 800291, 821332, 782887, 812509	294	83	19113	3.91628	1	0.535013	48.1181
GOTERM_BP_FAT	GO:0042744~hydrogen peroxide catabolic process	3	1.02041	0.0391089	801203, 813997, 793942	253	17	13528	9.43595	1	0.411967	48.921
GOTERM_BP_FAT	GO:0031099~regeneration	5	1.70068	0.0396449	800485, 788559, 783918, 775114, 819523	253	69	13528	3.87466	1	0.413838	49.3987
GOTERM_MF_FAT	GO:0042288~MHC class I protein binding	3	1.02041	0.0404163	786696, 820161, 800083	263	16	12983	9.25594	1	0.321073	43.9046
GOTERM_BP_FAT	GO:0034329~cell junction assembly	4	1.36054	0.0405142	789529, 808953, 800291, 786006	253	41	13528	5.21662	1	0.418329	50.1645
GOTERM_CC_FAT	GO:0005589~collagen type VI	2	0.680272	0.0405766	779750, 797879	263	2	12782	48.6008	0.999999	0.179611	42.8954
GOTERM_CC_FAT	GO:0005584~collagen type I	2	0.680272	0.0405766	781103, 808600	263	2	12782	48.6008	0.999999	0.179611	42.8954
SMART	SM00242:MYSc	4	1.36054	0.0405808	796299, 778573, 794878, 783768	184	38	9079	5.19394	0.994592	0.240221	38.1064
GOTERM_BP_FAT	GO:0051051~negative regulation of transport	7	2.38095	0.0406067	781591, 797564, 782112, 797325, 786593, 817654, 820867	253	135	13528	2.77254	1	0.416613	50.2454
UP_SEQ_FEATURE	domain:TSP type-1	3	1.02041	0.0406071	784168, 811323, 816398	294	21	19113	9.28717	1	0.547493	49.7589
UP_SEQ_FEATURE	repeat:LRR 4	9	3.06122	0.0410109	806598, 825557, 812198, 800376, 807675, 779124, 817803, 802943, 797879	294	252	19113	2.32179	1	0.546548	50.1089
UP_SEQ_FEATURE	binding site:NAD	4	1.36054	0.0412027	796130, 776704, 795001, 794884	294	50	19113	5.20082	1	0.543748	50.2743
SP_PIR_KEYWORDS	metalloprotein	6	2.04082	0.0413427	820694, 793622, 793942, 780509, 794371, 793730	294	124	19235	3.16573	1	0.169759	44.7719
GOTERM_BP_FAT	GO:0002449~lymphocyte mediated immunity	5	1.70068	0.0414561	794018, 801203, 773991, 789994, 800083	253	70	13528	3.81931	1	0.420845	50.982
GOTERM_BP_FAT	GO:0009725~response to hormone stimulus	13	4.42177	0.0423612	817146, 815387, 800959, 818576, 814112, 797564, 801761, 826255, 817654, 808600, 784099, 787641, 787908	253	367	13528	1.89405	1	0.425416	51.7556
GOTERM_BP_FAT	GO:0001937~negative regulation of endothelial cell proliferation	3	1.02041	0.0434678	786696, 783918, 817654	253	18	13528	8.91173	1	0.431413	52.6858
GOTERM_BP_FAT	GO:0015669~gas transport	3	1.02041	0.0434678	820694, 780509, 794371	253	18	13528	8.91173	1	0.431413	52.6858
GOTERM_BP_FAT	GO:0070301~cellular response to hydrogen peroxide	3	1.02041	0.0434678	801203, 813997, 793942	253	18	13528	8.91173	1	0.431413	52.6858
GOTERM_BP_FAT	GO:0048514~blood vessel morphogenesis	9	3.06122	0.0441407	825557, 796863, 787053, 777598, 819745, 794878, 826696, 817654, 820161	253	211	13528	2.28073	1	0.434038	53.2432
UP_SEQ_FEATURE	domain:Hemopexin-like 3	3	1.02041	0.0442253	798126, 824859, 791271	294	22	19113	8.86503	1	0.565336	52.8142
UP_SEQ_FEATURE	domain:Hemopexin-like 4	3	1.02041	0.0442253	798126, 824859, 791271	294	22	19113	8.86503	1	0.565336	52.8142
INTERPRO	IPR001438:EGF-like, type 2	3	1.02041	0.0449694	825565, 802704, 783777	285	20	16659	8.76789	1	0.324429	48.7902
INTERPRO	IPR000867:Insulin-like growth factor-binding protein, IGFBP	3	1.02041	0.0449694	816398, 796369, 815710	285	20	16659	8.76789	1	0.324429	48.7902
SP_PIR_KEYWORDS	nuclear membrane	2	0.680272	0.0450077	783908, 825203	294	3	19235	43.6168	1	0.181944	47.6679
SP_PIR_KEYWORDS	desmin-related myopathy	2	0.680272	0.0450077	797564, 795592	294	3	19235	43.6168	1	0.181944	47.6679
SMART	SM00643:C345C	3	1.02041	0.045066	794018, 826419, 776869	184	17	9079	8.70748	0.997003	0.25212	41.3756
UP_SEQ_FEATURE	domain:Ig-like C2-type 13	2	0.680272	0.0452906	825565, 806449	294	3	19113	43.3401	1	0.569717	53.6799
UP_SEQ_FEATURE	domain:EGF-like 36; calcium-binding	2	0.680272	0.0452906	803644, 814755	294	3	19113	43.3401	1	0.569717	53.6799
UP_SEQ_FEATURE	repeat:Filamin 4	2	0.680272	0.0452906	778146, 786593	294	3	19113	43.3401	1	0.569717	53.6799
UP_SEQ_FEATURE	repeat:Filamin 22	2	0.680272	0.0452906	778146, 786593	294	3	19113	43.3401	1	0.569717	53.6799
UP_SEQ_FEATURE	glycosylation site:O-linked (Fuc...)	2	0.680272	0.0452906	814230, 817654	294	3	19113	43.3401	1	0.569717	53.6799
UP_SEQ_FEATURE	region of interest:Nonhelical region 5 (NC5)	2	0.680272	0.0452906	777598, 826696	294	3	19113	43.3401	1	0.569717	53.6799
UP_SEQ_FEATURE	glycosylation site:N-linked (GlcNAc...) (keratan sulfate)	2	0.680272	0.0452906	779124, 817803	294	3	19113	43.3401	1	0.569717	53.6799
[truncated: 260 more rows]

## Sheet: Kegg
Category	Term	Count	%	PValue	Genes	List Total	Pop Hits	Pop Total	Fold Enrichment	Bonferroni	Benjamini	FDR
[truncated: 17 more rows]
